# Supplementary material for: Dual-comb optical activity spectroscopy for the analysis of vibrational optical activity induced by external magnetic field
Source: Nat Commun. 2023 Feb 16;14:883. doi: 10.1038/s41467-023-36509-w (PMC9935641; doi:10.1038/s41467-023-36509-w)
Supplement: Supplementary file 3 — Source Data [file 41467_2023_36509_MOESM3_ESM.zip]

Archive with 8 entries (7 files):
- Source data/Fig. 2.xlsx
- Source data/Fig. 3.xlsx
- Source data/Fig. 4.xlsx
- Source data/Fig. 5.xlsx
- Source data/Fig. 6.xlsx
- Source data/Fig. 7.xlsx
- Source data/Fig. SI.xlsx
- Source data/
