# Supplementary material for: Dual-comb optical activity spectroscopy for the analysis of vibrational optical activity induced by external magnetic field
Source: Nat Commun. 2023 Feb 16;14:883. doi: 10.1038/s41467-023-36509-w (PMC9935641; doi:10.1038/s41467-023-36509-w)
Supplement: Supplementary file 3 — Source Data [file 41467_2023_36509_MOESM3_ESM.zip › Source data/Fig. 2.xlsx]

## Sheet: a for interferograms
Time (us)	unaveraged	1200 averages
-416.667	0.07211	-0.000368939
-416.66	0.09652	0.01051
-416.654	0.07211	-0.00666
-416.648	-0.22086	-0.000720667
-416.642	-0.22086	-0.00587
-416.636	0.51156	-0.00674
-416.63	0.4139	0.00381
-416.623	-0.22086	0.00673
-416.617	-0.00113	-0.00635
-416.611	0.24301	-0.01754
-416.605	-0.34293	0.0017
-416.599	0.07211	-0.00817
-416.592	0.53597	-0.02375
-416.586	-0.09879	-0.00767
-416.58	-0.07438	-0.00165
-416.574	0.31625	0.000210378
-416.568	0.43832	0.000210378
-416.561	0.12094	0.00685
-416.555	-0.17203	0.00805
-416.549	-0.1232	-0.00192
-416.543	-0.36735	-0.02476
-416.537	-0.19645	-0.01404
-416.53	0.12094	-0.00869
-416.524	-0.04996	-0.01711
-416.518	-0.70914	-0.000327559
-416.512	-0.2941	0.01283
-416.506	0.31625	0.00609
-416.499	0.21859	0.00234
-416.493	-0.26969	0.01581
-416.487	-0.1232	0.0036
-416.481	0.24301	-0.01326
-416.475	-0.58707	3.47872e-06
-416.468	-1.24625	0.00511
-416.462	0.21859	-0.0061
-416.456	0.5848	0.000127618
-416.45	-0.14762	-0.00337
-416.444	-0.1232	-0.0133
-416.438	0.31625	-0.00658
-416.431	-0.1232	0.00706
-416.425	-0.44059	0.01989
-416.419	0.04769	0.00989
-416.413	0.31625	0.00954
-416.407	-0.22086	0.0143
-416.4	-0.53824	-0.00538
-416.394	0.07211	-0.00589
-416.388	0.09652	-0.0108
-416.382	-0.00113	-0.00296
-416.376	0.43832	0.00406
-416.369	-0.14762	-0.000886186
-416.363	-0.6359	-0.000368939
-416.357	0.36508	-0.00211
-416.351	0.21859	-0.00616
-416.345	0.29183	-0.000679287
-416.338	0.56039	-0.00258
-416.332	-0.09879	0.00555
-416.326	-0.61149	0.00449
-416.32	0.04769	0.00633
-416.314	0.07211	0.00304
-416.307	-0.6359	-0.00403
-416.301	-0.00113	-0.01618
-416.295	0.53597	-0.01951
-416.289	0.16976	-0.01373
-416.283	-0.04996	0.00379
-416.276	-0.09879	0.01964
-416.27	-0.56266	0.00311
-416.264	0.31625	-0.01241
-416.258	0.68246	0.00257
-416.252	-0.465	0.00319
-416.246	-0.44059	0.00108
-416.239	0.29183	0.01144
-416.233	0.12094	0.00822
-416.227	-0.14762	-0.00618
-416.221	0.34066	-0.00486
-416.215	-0.02555	-0.01696
-416.208	-0.26969	-0.00989
-416.202	0.19418	0.00505
-416.196	0.07211	0.00536
-416.19	0.19418	0.00644
-416.184	0.63363	-0.00351
-416.177	0.48715	-0.01373
-416.171	-0.09879	-0.00521
-416.165	-0.26969	0.01022
-416.159	-0.465	0.00789
-416.153	-0.58707	-0.000886186
-416.146	0.02328	0.000417276
-416.14	0.34066	-0.00504
-416.134	0.12094	0.00408
-416.128	0.21859	0.00478
-416.122	0.19418	-0.00101
-416.115	-0.1232	-0.00178
-416.109	-0.465	0.00513
-416.103	-0.34293	0.00784
-416.097	-0.36735	-0.00817
-416.091	-0.17203	-0.02576
-416.085	-0.02555	-0.01011
-416.078	-0.48942	-0.00678
-416.072	-0.56266	-0.00941
-416.066	0.24301	-0.00401
-416.06	-0.19645	0.00369
-416.054	-0.44059	-0.01638
-416.047	0.12094	-0.01096
-416.041	-0.07438	0.00967
-416.035	-0.6359	-0.00296
-416.029	-0.31852	-0.00316
-416.023	0.21859	0.000417276
-416.016	0.04769	0.00942
-416.01	0.02328	0.00667
-416.004	0.16976	-0.000989636
-415.998	-0.04996	0.0064
-415.992	0.02328	0.00435
-415.985	-0.04996	0.000375897
-415.979	-0.31852	-0.000389629
-415.973	-0.17203	0.0076
-415.967	-0.1232	0.00178
-415.961	-0.31852	-0.00521
-415.954	-0.02555	-0.00519
-415.948	-0.04996	-0.01189
-415.942	0.07211	-0.0073
-415.936	-0.41617	0.00178
-415.93	-0.00113	4.48585e-05
-415.923	-0.14762	-0.0038
-415.917	-0.19645	-0.01537
-415.911	0.04769	-0.00567
-415.905	-0.2941	-0.00124
-415.899	-0.22086	-0.00368
-415.893	0.46273	-0.00432
-415.886	0.02328	-0.01212
-415.88	-0.14762	0.000644865
-415.874	0.02328	0.00782
-415.868	-0.07438	0.00447
-415.862	0.04769	0.00273
-415.855	0.16976	0.00764
-415.849	-0.09879	-0.008
-415.843	-0.14762	-0.00196
-415.837	0.29183	0.00644
-415.831	0.26742	0.01151
-415.824	0.12094	0.01223
-415.818	-0.00113	0.01136
-415.812	-0.36735	0.0023
-415.806	-0.26969	-0.0074
-415.8	-0.36735	-0.00296
-415.793	-0.04996	0.000313827
-415.787	-0.19645	-0.00927
-415.781	-0.22086	0.000520726
-415.775	0.29183	0.00309
-415.769	0.38949	-0.0126
-415.762	-0.14762	0.00561
-415.756	-0.19645	0.00861
-415.75	-0.1232	0.00439
-415.744	-0.66031	3.47872e-06
-415.738	-0.39176	-0.00776
-415.731	-0.1232	-0.00523
-415.725	-0.465	-0.0002448
-415.719	-0.2941	-0.00511
-415.713	0.48715	0.00532
-415.707	0.09652	0.02349
-415.701	-0.14762	0.00124
-415.694	-0.34293	-0.01543
-415.688	0.14535	-0.00678
-415.682	0.31625	-0.00273
-415.676	-0.14762	0.00586
-415.67	-0.6359	0.00708
-415.663	-0.24528	-0.02191
-415.657	0.24301	-0.00798
-415.651	0.12094	0.02353
-415.645	-0.02555	-0.00252
-415.639	0.34066	-0.01336
-415.632	0.21859	-0.00155
-415.626	-0.34293	0.00364
-415.62	-0.31852	0.00956
-415.614	0.04769	-0.00242
-415.608	-0.00113	-0.00507
-415.601	0.19418	-0.00236
-415.595	-0.04996	-0.00304
-415.589	0.26742	0.01014
-415.583	0.87777	0.00985
-415.577	0.16976	-0.01272
-415.57	0.04769	-0.00426
-415.564	0.09652	0.00778
-415.558	-0.04996	0.00464
-415.552	0.09652	-0.01044
-415.546	0.51156	-0.00252
-415.539	0.46273	0.009
-415.533	0.36508	0.00156
-415.527	0.19418	-0.00732
-415.521	-0.09879	-0.000534458
-415.515	0.31625	-0.02185
-415.509	0.16976	-0.01543
-415.502	-0.04996	0.01556
-415.496	0.12094	0.00195
-415.49	0.26742	-0.00809
-415.484	0.43832	-0.0085
-415.478	-0.02555	-0.00639
-415.471	0.26742	-0.00629
-415.465	-0.09879	0.00518
-415.459	-0.56266	-9.99707e-05
-415.453	-0.19645	0.00474
-415.447	-0.36735	0.00975
-415.44	-0.24528	0.00124
-415.434	0.09652	-0.00111
-415.428	0.34066	0.00284
-415.422	-0.31852	-0.00306
-415.416	-0.26969	0.00168
-415.409	-0.02555	0.00313
-415.403	0.04769	0.00749
-415.397	0.38949	0.00112
-415.391	-0.02555	4.48585e-05
-415.385	-0.53824	-0.000948256
-415.378	-0.00113	-0.0026
-415.372	0.24301	0.00708
-415.366	-0.02555	0.0029
-415.36	-0.14762	-0.000327559
-415.354	-0.2941	0.00623
-415.348	-0.00113	0.00813
-415.341	-0.00113	0.000955213
-415.335	-0.22086	-0.000803427
-415.329	-0.02555	-0.00302
-415.323	0.19418	-0.00372
-415.317	-0.17203	-0.00126
-415.31	0.09652	0.000706935
-415.304	0.43832	0.00379
-415.298	0.07211	0.00718
-415.292	-0.39176	0.009
-415.286	-0.09879	-0.0098
-415.279	-0.19645	-0.00784
-415.273	-0.39176	-0.00389
-415.267	-0.26969	0.00187
-415.261	-0.1232	0.0022
-415.255	-0.48942	0.0084
-415.248	-0.24528	-0.00128
-415.242	0.60922	-0.01829
-415.236	0.56039	0.00216
-415.23	-0.17203	0.02121
-415.224	-0.02555	-0.00643
-415.217	-0.17203	0.000375897
-415.211	-0.00113	0.01422
-415.205	-0.02555	-0.00602
-415.199	0.09652	-0.01647
-415.193	-0.00113	-0.01078
-415.186	-0.34293	0.00408
-415.18	0.21859	-0.000472389
-415.174	-0.00113	0.00708
-415.168	-0.14762	0.01159
-415.162	-0.22086	0.0089
-415.156	0.53597	-0.01338
-415.149	0.12094	-0.00449
-415.143	-0.02555	0.00321
-415.137	0.19418	-0.02317
-415.131	-0.02555	-0.01278
-415.125	-0.00113	0.0186
-415.118	-0.24528	-3.79011e-05
-415.112	0.21859	0.000893144
-415.106	0.14535	0.01068
-415.1	-0.09879	-0.01171
-415.094	0.36508	-0.01707
-415.087	0.31625	0.00257
-415.081	-0.41617	0.01304
-415.075	0.04769	0.00294
-415.069	0.34066	-0.00629
-415.063	-0.09879	0.000293137
-415.056	-0.44059	0.00104
-415.05	-0.26969	-0.00494
-415.044	-0.09879	-0.00444
-415.038	0.29183	0.00573
-415.032	0.07211	0.000996593
-415.025	-0.48942	-0.00635
-415.019	0.07211	0.00369
-415.013	0.51156	0.01378
-415.007	-0.22086	-0.00349
-415.001	-0.19645	-0.008
-414.995	0.65805	-0.000410319
-414.988	0.09652	0.00189
-414.982	-0.1232	0.0029
-414.976	-0.09879	0.01662
-414.97	-0.19645	0.01598
-414.964	-0.17203	-0.00662
-414.957	-0.22086	-0.0114
-414.951	-0.19645	0.01393
-414.945	-0.1232	0.01476
-414.939	-0.1232	-0.01301
-414.933	-0.1232	-0.01388
-414.926	0.16976	0.01631
-414.92	-0.26969	0.01596
-414.914	0.14535	0.000893144
-414.908	0.56039	0.00787
-414.902	-0.1232	-0.00353
-414.895	-0.2941	-0.00362
-414.889	-0.36735	0.0095
-414.883	-0.00113	0.00987
-414.877	0.46273	0.00871
-414.871	0.09652	0.00526
-414.864	-0.19645	0.00623
-414.858	0.07211	-0.00289
-414.852	-0.00113	-0.000658598
-414.846	0.21859	0.00693
-414.84	-0.17203	0.00164
-414.833	-0.2941	-0.00304
-414.827	-0.48942	0.00404
-414.821	0.29183	0.01194
-414.815	0.56039	0.0204
-414.809	-0.07438	-0.00236
-414.803	-0.48942	-0.01824
-414.796	0.07211	0.00431
-414.79	0.53597	0.01533
-414.784	-0.00113	-0.00622
-414.778	-0.44059	-0.00771
-414.772	-0.34293	0.00778
-414.765	-0.09879	2.41686e-05
-414.759	0.19418	0.0036
-414.753	-0.44059	0.00189
-414.747	-0.56266	-0.00118
-414.741	-0.26969	-0.00687
-414.734	-0.19645	0.00118
-414.728	0.26742	0.00106
-414.722	0.21859	0.00567
-414.716	-0.44059	0.00304
-414.71	-0.00113	0.00166
-414.703	0.38949	0.0106
-414.697	0.36508	0.000168998
-414.691	0.29183	-0.00542
-414.685	-0.39176	-0.00116
-414.679	0.04769	0.00797
-414.672	0.16976	0.00141
-414.666	-0.56266	-0.00171
-414.66	0.24301	-0.0072
-414.654	1.14633	-0.00854
-414.648	-0.31852	-0.00113
-414.641	-0.70914	0.00251
-414.635	-0.26969	-0.00945
-414.629	-0.04996	-0.0049
-414.623	0.36508	-0.00196
-414.617	0.16976	0.00379
-414.611	0.02328	0.00122
-414.604	0.51156	0.00118
-414.598	-0.14762	0.00551
-414.592	-0.41617	-0.0157
-414.586	0.24301	-0.02412
-414.58	0.38949	-0.00391
-414.573	0.21859	-0.000327559
-414.567	0.46273	-0.01055
-414.561	0.14535	-0.000431009
-414.555	-0.19645	0.00882
-414.549	0.19418	-0.0036
-414.542	0.46273	-0.00668
-414.536	0.21859	-0.00374
-414.53	-0.04996	-0.00807
-414.524	0.14535	0.0084
-414.518	0.31625	0.02127
-414.511	0.12094	0.00387
-414.505	0.07211	-0.00449
-414.499	0.19418	-0.00761
-414.493	0.63363	-0.00312
-414.487	0.31625	-0.00116
-414.48	-0.1232	0.00321
-414.474	-0.26969	0.01051
-414.468	-0.09879	0.00489
-414.462	-0.00113	-0.00658
-414.456	0.16976	0.01167
-414.45	0.16976	0.00596
-414.443	0.21859	-0.00349
-414.437	0.12094	-0.00198
-414.431	-0.14762	0.01335
-414.425	-0.14762	0.01643
-414.419	0.14535	0.00242
-414.412	0.04769	-0.00132
-414.406	-0.17203	0.0078
-414.4	0.04769	0.01922
-414.394	-0.00113	0.01447
-414.388	-0.31852	0.00867
-414.381	-0.1232	0.00431
-414.375	0.12094	-0.00269
-414.369	0.4139	0.00346
-414.363	0.09652	0.00393
-414.357	-0.19645	-7.92808e-05
-414.35	-0.00113	-0.0049
-414.344	0.26742	-0.00215
-414.338	0.12094	-0.00217
-414.332	-0.2941	0.00292
-414.326	-0.51383	0.0048
-414.319	-0.17203	-0.00109
-414.313	0.78012	-0.01206
-414.307	0.53597	-0.0043
-414.301	-0.2941	0.0012
-414.295	-0.14762	-0.00449
-414.288	0.24301	-0.0043
-414.282	-0.34293	0.01045
-414.276	-0.24528	0.00907
-414.27	0.31625	0.00329
-414.264	-0.09879	-0.00285
-414.258	0.02328	2.41686e-05
-414.251	0.43832	0.01233
-414.245	-0.24528	0.00627
-414.239	-0.51383	-9.99707e-05
-414.233	0.07211	-0.00262
-414.227	0.09652	-0.01156
-414.22	0.21859	-0.0067
-414.214	0.29183	0.00696
-414.208	-0.00113	-0.00118
-414.202	0.16976	0.00265
-414.196	0.51156	0.00731
-414.189	-0.36735	0.00249
-414.183	-0.39176	-0.000513768
-414.177	0.48715	-0.01028
-414.171	0.02328	-0.00498
-414.165	-0.92887	0.00983
-414.158	-0.39176	0.00234
-414.152	0.19418	-0.00904
-414.146	-0.36735	-0.0097
-414.14	-0.26969	-0.0121
-414.134	0.46273	-0.01953
-414.127	-0.24528	-0.00302
-414.121	-0.61149	0.00964
-414.115	0.07211	-5.85909e-05
-414.109	-0.00113	0.00505
-414.103	-0.31852	0.01198
-414.096	0.26742	0.00226
-414.09	-0.02555	-0.00459
-414.084	-0.34293	-0.01131
-414.078	0.31625	0.00238
-414.072	0.43832	0.01074
-414.066	-0.14762	0.00836
-414.059	-0.04996	-0.00269
-414.053	0.16976	-0.00107
-414.047	0.16976	0.01136
-414.041	-0.04996	0.00739
-414.035	-0.00113	-0.00606
-414.028	0.07211	-0.006
-414.022	0.04769	0.01471
-414.016	-0.04996	0.01929
-414.01	-0.24528	0.00449
-414.004	0.19418	-0.000348249
-413.997	-0.19645	0.00731
-413.991	-0.41617	0.00141
-413.985	0.12094	-0.00362
-413.979	0.04769	-0.00225
-413.973	-0.465	0.0042
-413.966	0.02328	0.00745
-413.96	0.16976	0.00518
-413.954	-0.48942	0.00131
-413.948	-0.44059	-0.00254
-413.942	-0.19645	0.00638
-413.935	-0.26969	-0.00335
-413.929	-0.02555	-0.00817
-413.923	0.31625	0.0046
-413.917	0.29183	0.00609
-413.911	-0.04996	0.00284
-413.904	-0.04996	0.000975903
-413.898	0.16976	0.00191
-413.892	0.12094	-0.00349
-413.886	0.09652	-0.00107
-413.88	-0.09879	0.00799
-413.874	-0.07438	0.01949
-413.867	-0.02555	-0.00275
-413.861	-0.17203	-0.00885
-413.855	-0.31852	-0.00223
-413.849	-0.04996	-0.00744
-413.843	-0.14762	-0.00813
-413.836	-0.14762	0.00259
-413.83	0.07211	0.0046
-413.824	0.19418	0.00727
-413.818	-0.02555	0.000458656
-413.812	0.29183	0.00907
-413.805	0.36508	0.01045
-413.799	-0.1232	-0.008
-413.793	-0.22086	-0.00736
-413.787	0.34066	0.00387
-413.781	0.53597	0.00234
-413.774	-0.00113	-0.00596
-413.768	-0.51383	0.00149
-413.762	-0.17203	-0.00368
-413.756	-0.1232	0.00288
-413.75	0.14535	0.00271
-413.743	-0.22086	-0.00633
-413.737	-0.56266	-0.000637908
-413.731	-0.51383	-0.000637908
-413.725	0.16976	-0.00761
-413.719	0.51156	-0.00734
-413.713	0.09652	-0.00459
-413.706	-0.2941	-0.01483
-413.7	-0.24528	-0.00972
-413.694	-0.1232	0.000851764
-413.688	-0.02555	-0.00267
-413.682	-0.02555	0.00621
-413.675	-0.14762	-0.00246
-413.669	-0.02555	-0.00308
-413.663	-0.22086	0.000210378
-413.657	-0.1232	-0.00473
-413.651	-0.1232	-0.01202
-413.644	-0.02555	-0.00786
-413.638	0.04769	0.00298
-413.632	0.02328	0.01656
-413.626	0.16976	0.00381
-413.62	0.21859	-0.0056
-413.613	0.24301	0.01188
-413.607	0.04769	0.01
-413.601	-0.19645	0.00538
-413.595	0.16976	0.01207
-413.589	0.38949	0.01451
-413.582	0.24301	-0.00827
-413.576	-0.00113	-0.00819
-413.57	-0.34293	-0.000575838
-413.564	-0.02555	0.00172
-413.558	0.07211	0.00476
-413.551	-0.34293	0.00704
-413.545	0.02328	0.0096
-413.539	0.4139	-0.00552
-413.533	0.5848	-0.01777
-413.527	-0.1232	-0.0096
-413.521	0.14535	0.00733
-413.514	0.43832	0.0101
-413.508	0.21859	0.00573
-413.502	-0.09879	-0.00976
-413.496	0.07211	-0.01013
-413.49	-0.14762	0.01569
-413.483	-0.2941	0.00884
-413.477	0.36508	0.00379
-413.471	0.53597	0.00139
-413.465	-0.04996	-0.00256
-413.459	-0.17203	-0.00322
-413.452	0.24301	0.00998
-413.446	0.99984	0.00867
-413.44	0.5848	-0.00608
-413.434	-0.44059	0.00325
-413.428	-0.02555	0.01453
-413.421	0.16976	-0.00699
-413.415	0.04769	-0.00324
-413.409	0.31625	0.00553
-413.403	0.4139	0.00244
-413.397	-0.09879	0.00818
-413.39	0.04769	0.01484
-413.384	0.51156	-0.00567
-413.378	0.46273	-0.00922
-413.372	0.24301	0.00462
-413.366	0.02328	-0.01022
-413.359	-0.02555	-0.00922
-413.353	-0.09879	-0.0068
-413.347	-0.02555	-0.00147
-413.341	0.4139	-0.01587
-413.335	0.34066	-0.00747
-413.329	-0.22086	0.01153
-413.322	-0.17203	0.00613
-413.316	-0.41617	-0.00436
-413.31	0.02328	0.00687
-413.304	0.12094	0.0107
-413.298	-0.70914	-0.00132
-413.291	-0.78238	0.0011
-413.285	-0.00113	0.0082
-413.279	-0.31852	-0.00277
-413.273	-0.24528	-0.00848
-413.267	0.34066	0.0071
-413.26	0.14535	0.01796
-413.254	-0.02555	0.00526
-413.248	-0.09879	-0.00376
-413.242	0.09652	-0.00215
-413.236	0.5848	-0.000348249
-413.229	0.31625	-0.002
-413.223	-0.19645	0.0024
-413.217	0.24301	0.01722
-413.211	0.34066	-0.000617218
-413.205	-0.02555	-0.00778
-413.198	-0.88004	0.00592
-413.192	-0.36735	0.00261
-413.186	0.14535	-0.01187
-413.18	0.04769	-0.00451
-413.174	0.29183	0.00948
-413.168	0.4139	0.00913
-413.161	0.19418	-0.00465
-413.155	0.16976	-0.021
-413.149	0.19418	-0.00653
-413.143	-0.1232	0.0089
-413.137	-0.07438	-0.00256
-413.13	0.24301	-0.00972
-413.124	0.26742	-0.00018273
-413.118	-0.00113	0.00681
-413.112	0.31625	0.00412
-413.106	0.43832	-0.008
-413.099	0.31625	2.41686e-05
-413.093	-0.22086	0.01703
-413.087	0.19418	0.00563
-413.081	0.16976	-0.00397
-413.075	0.04769	0.004
-413.068	0.51156	-0.00513
-413.062	0.07211	-0.01028
-413.056	-0.22086	0.0016
-413.05	0.31625	0.01165
-413.044	-0.07438	0.01037
-413.037	-0.34293	0.0102
-413.031	0.46273	0.00652
-413.025	0.16976	2.41686e-05
-413.019	-0.22086	-0.00908
-413.013	0.24301	0.00331
-413.006	0.36508	0.0173
-413	-0.02555	0.01645
-412.994	0.19418	-0.00531
-412.988	-0.17203	-0.02408
-412.982	-0.41617	-0.01011
-412.976	0.14535	-0.00689
-412.969	0.09652	-0.00469
-412.963	-0.1232	-0.000637908
-412.957	0.07211	0.00596
-412.951	-0.22086	0.00137
-412.945	0.02328	0.01724
-412.938	0.21859	0.01016
-412.932	-0.2941	-0.00651
-412.926	-0.19645	-0.00833
-412.92	0.19418	-0.00213
-412.914	0.24301	0.00522
-412.907	0.19418	0.00228
-412.901	0.38949	-0.00693
-412.895	0.34066	0.00762
-412.889	0.36508	0.01058
-412.883	0.78012	0.00222
-412.876	0.31625	0.00346
-412.87	-0.17203	-0.0037
-412.864	-0.34293	0.0024
-412.858	0.34066	0.01848
-412.852	0.36508	0.00522
-412.845	0.26742	-0.00467
-412.839	0.12094	0.00857
-412.833	-0.1232	0.000913834
-412.827	-0.24528	-0.0037
-412.821	0.16976	0.00522
-412.814	0.09652	-0.00637
-412.808	-0.07438	0.00251
-412.802	-0.14762	0.01368
-412.796	-0.1232	0.00524
-412.79	0.29183	4.48585e-05
-412.784	0.16976	0.0138
-412.777	-0.31852	-0.000513768
-412.771	-0.31852	-0.00908
-412.765	-0.31852	0.00578
-412.759	-0.24528	0.0083
-412.753	0.24301	0.00731
-412.746	-0.1232	-0.00132
-412.74	-0.2941	-0.00215
-412.734	-0.02555	0.00244
-412.728	0.02328	-0.01504
-412.722	-0.02555	0.00534
-412.715	0.31625	0.00571
-412.709	0.43832	-0.00666
-412.703	0.24301	-0.01365
-412.697	0.24301	0.00536
-412.691	0.24301	0.00743
-412.684	-0.22086	-0.00929
-412.678	-0.17203	0.00367
-412.672	-0.31852	0.01445
-412.666	0.04769	-0.000410319
-412.66	0.34066	0.00745
-412.653	0.09652	0.01058
-412.647	0.09652	-0.01127
-412.641	0.31625	-0.000596528
-412.635	0.31625	-0.00308
-412.629	-0.17203	-0.01545
-412.623	-0.26969	-0.00492
-412.616	-0.09879	-0.00728
-412.61	-0.48942	0.00638
-412.604	-0.44059	0.02713
-412.598	0.09652	0.01169
-412.592	0.04769	-0.00161
-412.585	-0.04996	-0.00999
-412.579	-0.04996	-0.00914
-412.573	-0.1232	0.0017
-412.567	0.07211	-0.00271
-412.561	-0.1232	-0.00447
-412.554	-0.17203	-0.000534458
-412.548	-0.26969	-0.00126
-412.542	-0.22086	-0.01698
-412.536	-0.02555	-0.01187
-412.53	-0.1232	0.00398
-412.523	-0.24528	-0.00978
-412.517	-0.465	6.55484e-05
-412.511	-0.24528	0.01734
-412.505	0.48715	0.000127618
-412.499	0.36508	-0.00302
-412.492	0.09652	0.00476
-412.486	0.5848	0.00453
-412.48	0.80453	0.00358
-412.474	-0.02555	0.00108
-412.468	0.34066	-0.00881
-412.461	0.24301	0.000396587
-412.455	-0.14762	0.00257
-412.449	-0.09879	0.00623
-412.443	0.26742	0.01064
-412.437	0.04769	0.0149
-412.431	0.12094	-0.000389629
-412.424	0.19418	-0.00111
-412.418	0.43832	-0.00459
-412.412	0.68246	0.00716
-412.406	0.24301	0.00333
-412.4	-0.00113	-0.000555148
-412.393	0.14535	0.000872454
-412.387	0.12094	-0.00906
-412.381	-0.22086	-0.02075
-412.375	-0.1232	-0.00442
-412.369	0.36508	-0.00796
-412.362	0.34066	0.00925
-412.356	0.09652	0.01345
-412.35	0.24301	-0.00548
-412.344	0.16976	-0.00687
-412.338	0.21859	0.01147
-412.331	0.63363	-0.00333
-412.325	0.73129	-0.01529
-412.319	0.21859	-0.00335
-412.313	-0.04996	0.00652
-412.307	-0.00113	0.0101
-412.3	-0.19645	0.00304
-412.294	0.12094	-0.01876
-412.288	-0.17203	-0.02199
-412.282	0.09652	-0.00804
-412.276	-0.78238	-0.00581
-412.269	-0.26969	-0.00372
-412.263	-0.22086	-0.00196
-412.257	-0.34293	0.00445
-412.251	0.4139	0.00309
-412.245	0.5848	0.0012
-412.239	-0.02555	-0.00264
-412.232	-0.19645	-0.01301
-412.226	-0.1232	-0.00914
-412.22	0.34066	0.00209
-412.214	0.60922	0.01422
-412.208	0.48715	0.00805
-412.201	0.19418	0.00509
-412.195	-0.04996	0.02003
-412.189	-0.34293	-0.00018273
-412.183	-0.17203	-0.01965
-412.177	-0.07438	-0.00471
-412.17	-0.1232	-0.00229
-412.164	-0.02555	-0.00424
-412.158	-0.14762	0.01953
-412.152	0.04769	0.00607
-412.146	0.09652	-0.02474
-412.139	0.09652	-0.00556
-412.133	-0.04996	-0.00124
-412.127	-0.1232	-0.02143
-412.121	0.24301	0.00813
-412.115	0.36508	0.02649
-412.108	-0.22086	0.00873
-412.102	-0.19645	-0.00525
-412.096	0.21859	0.000996593
-412.09	-0.51383	-0.00755
-412.084	-0.04996	-0.00703
-412.077	0.87777	0.00203
-412.071	-0.00113	-0.00707
-412.065	0.16976	-0.000596528
-412.059	0.82894	0.0046
-412.053	0.19418	0.000913834
-412.047	-0.36735	-0.01754
-412.04	0.14535	-0.00682
-412.034	-0.09879	0.01596
-412.028	-0.17203	0.00617
-412.022	0.19418	-0.00937
-412.016	0.04769	0.00261
-412.009	-0.02555	0.01598
-412.003	0.19418	0.0113
-411.997	0.07211	-0.006
-411.991	-0.2941	0.000789694
-411.985	0.02328	0.00381
-411.978	-0.39176	0.00298
-411.972	-0.19645	0.01002
-411.966	-0.2941	0.01287
-411.96	0.04769	0.00478
-411.954	-0.31852	-0.00999
-411.947	-0.26969	-0.0048
-411.941	-0.07438	-0.00589
-411.935	-0.17203	-0.01508
-411.929	0.09652	-0.00624
-411.923	-0.09879	0.00787
-411.916	0.02328	-0.00186
-411.91	-0.22086	-0.0073
-411.904	0.04769	0.01691
-411.898	-0.1232	0.00137
-411.892	-0.465	-0.02135
-411.886	-0.04996	-0.0037
-411.879	0.53597	0.01122
-411.873	0.26742	0.00844
-411.867	-0.14762	0.00789
-411.861	-0.24528	0.00923
-411.855	-0.24528	-0.00587
-411.848	-0.36735	-0.01028
-411.842	-0.22086	0.01353
-411.836	0.46273	0.01221
-411.83	0.21859	0.00164
-411.824	-0.00113	-0.01214
-411.817	0.04769	-0.00378
-411.811	-0.24528	0.00615
-411.805	-0.1232	0.01283
-411.799	0.31625	-0.00767
-411.793	0.09652	-0.01407
-411.786	-0.34293	0.01308
-411.78	-0.17203	0.02299
-411.774	0.12094	0.00182
-411.768	-0.22086	0.00859
-411.762	-0.26969	0.01695
-411.755	-0.44059	0.00201
-411.749	0.07211	0.00555
-411.743	-0.09879	0.00499
-411.737	0.16976	-0.02402
-411.731	0.29183	-0.00989
-411.724	-0.19645	0.00979
-411.718	-0.22086	0.00977
-411.712	0.04769	0.01786
-411.706	0.43832	0.00145
-411.7	-0.09879	0.0054
-411.694	0.04769	0.00652
-411.687	0.02328	-0.00101
-411.681	0.02328	-0.00656
-411.675	0.43832	0.00429
-411.669	0.02328	0.01138
-411.663	0.14535	0.01283
-411.656	0.02328	0.01047
-411.65	-0.34293	-0.01148
-411.644	-0.00113	-0.02205
-411.638	0.02328	-0.02015
-411.632	-0.14762	0.00437
-411.625	0.16976	-0.00132
-411.619	-0.00113	0.00662
-411.613	-0.17203	0.01072
-411.607	0.43832	0.00993
-411.601	-0.00113	-0.00627
-411.594	-0.04996	-0.01928
-411.588	0.63363	-0.00393
-411.582	0.31625	0.00131
-411.576	-0.2941	0.01221
-411.57	0.24301	0.00162
-411.563	0.60922	-0.00825
-411.557	-0.24528	0.000541416
-411.551	-0.09879	0.00271
-411.545	0.34066	0.00499
-411.539	-0.1232	-0.00718
-411.533	-0.14762	-0.01061
-411.526	0.02328	0.01165
-411.52	-0.17203	0.01283
-411.514	0.04769	0.01078
-411.508	-0.04996	0.00307
-411.502	-0.48942	0.00888
-411.495	-0.09879	0.00497
-411.489	0.60922	-0.00902
-411.483	0.12094	-0.00533
-411.477	-0.39176	0.0042
-411.471	-0.2941	-0.00633
-411.464	-0.36735	0.00191
-411.458	-0.36735	0.02487
-411.452	-0.00113	0.00644
-411.446	0.24301	-0.01945
-411.44	-0.36735	-0.00598
-411.433	-0.1232	0.00627
-411.427	0.38949	0.00563
-411.421	0.73129	-0.00438
-411.415	0.4139	-0.00653
-411.409	-0.02555	0.00383
-411.402	-0.2941	0.0118
-411.396	0.02328	-0.0042
-411.39	-0.465	-0.00889
-411.384	-0.68473	-0.0132
-411.378	0.19418	-0.0108
-411.371	0.24301	0.00325
-411.365	-0.22086	0.0168
-411.359	0.02328	0.00656
-411.353	-0.1232	-0.01746
-411.347	0.12094	-0.00169
-411.341	0.51156	0.0054
-411.334	0.12094	-0.01402
-411.328	-0.09879	-0.00691
-411.322	0.34066	0.00716
-411.316	-0.02555	-0.000513768
-411.31	-0.48942	-0.00221
-411.303	-0.07438	-0.000658598
-411.297	-0.07438	0.01
-411.291	-0.09879	0.00584
-411.285	-0.02555	-0.01067
-411.279	-0.19645	-0.00022411
-411.272	0.14535	0.01492
-411.266	-0.1232	0.01705
-411.26	-0.2941	0.00801
-411.254	0.04769	0.0124
-411.248	0.02328	0.01515
-411.241	0.02328	0.00249
-411.235	0.09652	-0.00504
-411.229	-0.07438	-0.00962
-411.223	-0.17203	-0.000368939
-411.217	0.24301	-5.85909e-05
-411.21	0.46273	0.00445
-411.204	0.36508	0.00867
-411.198	-0.19645	0.00753
-411.192	-0.39176	-0.00271
-411.186	-0.1232	-0.0163
-411.179	0.07211	0.00528
-411.173	-0.22086	0.00818
-411.167	-0.58707	-0.00376
-411.161	-0.465	0.009
-411.155	-0.09879	0.000375897
-411.149	0.12094	-0.01229
-411.142	-0.00113	-0.00825
-411.136	-0.2941	0.01006
-411.13	-0.17203	0.0048
-411.124	0.34066	0.00549
-411.118	-0.17203	-0.00231
-411.111	-0.17203	-0.00136
-411.105	0.19418	0.0066
-411.099	-0.17203	0.01687
-411.093	-0.34293	0.000355207
-411.087	-0.56266	0.00849
-411.08	0.19418	0.00286
-411.074	-0.17203	-0.00347
-411.068	0.02328	0.00187
-411.062	0.4139	0.0082
-411.056	-0.14762	-0.00157
-411.049	-0.2941	-0.01173
-411.043	-0.19645	-0.00887
-411.037	0.21859	-0.00287
-411.031	0.56039	0.0022
-411.025	0.60922	-0.00678
-411.018	0.24301	-0.00459
-411.012	0.07211	0.00439
-411.006	0.4139	0.00435
-411	0.31625	0.00613
-410.994	-0.00113	0.00453
-410.987	-0.02555	-0.000741357
-410.981	-0.00113	0.00178
-410.975	-0.00113	0.01144
-410.969	0.04769	0.00499
-410.963	-0.31852	0.01126
-410.957	-0.2941	-0.00238
-410.95	-0.17203	0.000582795
-410.944	-0.09879	0.00226
-410.938	-0.00113	0.00691
-410.932	0.56039	0.01171
-410.926	0.5848	0.01053
-410.919	-0.14762	0.00466
-410.913	-0.02555	0.00174
-410.907	0.38949	0.00567
-410.901	0.26742	-0.00533
-410.895	0.04769	-0.01533
-410.888	0.38949	0.00282
-410.882	-0.00113	-0.00401
-410.876	-0.09879	0.00429
-410.87	-0.00113	0.01856
-410.864	-0.22086	0.00226
-410.857	-0.24528	-0.01373
-410.851	0.12094	-0.00734
-410.845	0.12094	-0.00453
-410.839	-0.66031	-0.00287
-410.833	-0.44059	0.00534
-410.826	-0.00113	0.0066
-410.82	-0.02555	-0.00136
-410.814	0.21859	0.00298
-410.808	-0.09879	-0.00732
-410.802	-0.90445	-0.00471
-410.796	-0.61149	-0.000493078
-410.789	-0.26969	8.62383e-05
-410.783	-0.19645	0.0016
-410.777	-0.6359	0.00133
-410.771	-0.2941	0.00683
-410.765	-0.41617	0.00638
-410.758	-0.6359	-0.000741357
-410.752	0.02328	0.00861
-410.746	0.36508	0.00511
-410.74	-0.44059	0.01254
-410.734	-0.04996	0.01004
-410.727	0.24301	0.000251757
-410.721	-0.44059	-0.00167
-410.715	-0.44059	0.000541416
-410.709	0.07211	-0.00126
-410.703	-0.00113	-0.00881
-410.696	-0.02555	-0.00798
-410.69	-0.17203	0.00607
-410.684	-0.39176	-0.01009
-410.678	-0.26969	-0.01998
-410.672	-0.24528	0.00406
-410.665	-0.02555	0.01039
-410.659	-0.22086	-0.00949
-410.653	0.16976	-0.00536
-410.647	0.09652	-0.00165
-410.641	0.09652	0.00636
-410.634	0.09652	0.01722
-410.628	0.38949	0.00118
-410.622	0.04769	-0.00695
-410.616	-0.36735	0.0082
-410.61	-0.14762	0.01219
-410.604	-0.31852	-0.00639
-410.597	-0.34293	-0.00136
-410.591	-0.26969	-0.00635
-410.585	0.26742	-0.00993
-410.579	0.12094	0.01318
-410.573	-0.56266	0.00919
-410.566	-0.8068	0.00648
-410.56	-0.44059	0.00118
-410.554	-0.02555	-0.00819
-410.548	0.09652	-0.00103
-410.542	-0.26969	0.0024
-410.535	-0.41617	-0.00974
-410.529	-0.02555	0.00296
-410.523	-0.04996	0.000686245
-410.517	0.09652	-0.00604
-410.511	0.31625	0.00929
-410.504	0.24301	0.01767
-410.498	-0.00113	0.01142
-410.492	-0.36735	0.000851764
-410.486	-0.07438	-0.00744
-410.48	-0.00113	0.00114
-410.473	-0.56266	0.0024
-410.467	-0.26969	-0.0013
-410.461	0.63363	0.00331
-410.455	0.14535	0.00669
-410.449	-0.39176	0.01031
-410.442	0.29183	-0.0024
-410.436	0.19418	-0.01518
-410.43	-0.07438	-0.01851
-410.424	-0.09879	-0.01533
-410.418	0.07211	-0.01613
-410.412	-0.22086	-0.00753
-410.405	-0.39176	0.00462
-410.399	0.09652	0.01248
-410.393	0.07211	0.00561
-410.387	-0.2941	0.01428
-410.381	0.12094	0.00803
-410.374	0.38949	-0.0044
-410.368	0.36508	0.0022
-410.362	0.12094	0.00607
-410.356	-0.19645	-0.00335
-410.35	-0.36735	-0.0121
-410.343	-0.19645	0.0095
-410.337	-0.09879	0.0012
-410.331	0.36508	0.0125
-410.325	0.16976	0.00598
-410.319	-0.14762	-0.000824117
-410.312	-0.14762	-0.01117
-410.306	0.09652	-0.00155
-410.3	-0.00113	-0.00511
-410.294	0.02328	-0.00587
-410.288	0.16976	-0.00467
-410.281	0.04769	0.00888
-410.275	0.16976	0.01958
-410.269	-0.31852	0.00764
-410.263	-0.22086	0.00456
-410.257	0.24301	0.00311
-410.25	0.53597	-0.0108
-410.244	0.36508	-0.01136
-410.238	-0.04996	0.01004
-410.232	-0.04996	0.00596
-410.226	-0.465	-0.00877
-410.22	-0.39176	-0.000472389
-410.213	0.04769	0.01331
-410.207	-0.07438	0.01074
-410.201	-0.22086	-0.00416
-410.195	0.43832	8.62383e-05
-410.189	0.5848	0.01455
-410.182	-0.2941	-0.000575838
-410.176	-0.53824	-0.01622
-410.17	-0.04996	0.000106928
-410.164	0.29183	0.00263
-410.158	0.21859	0.01407
-410.151	0.29183	0.01202
-410.145	0.38949	0.00122
-410.139	-0.04996	0.00331
-410.133	0.04769	0.00273
-410.127	0.24301	-0.01073
-410.12	-0.14762	-0.00335
-410.114	0.16976	0.0131
-410.108	0.5848	0.00445
-410.102	0.34066	0.000934523
-410.096	0.12094	0.00228
-410.089	0.14535	-0.00372
-410.083	-0.00113	-0.01067
-410.077	0.14535	-0.00809
-410.071	0.14535	0.0095
-410.065	-0.36735	0.0118
-410.059	-0.36735	-0.00275
-410.052	-0.09879	-0.0098
-410.046	0.19418	-0.00283
-410.04	0.04769	0.00484
-410.034	0.09652	0.00776
-410.028	0.14535	-0.00223
-410.021	0.04769	-0.0049
-410.015	-0.26969	0.00559
-410.009	-0.1232	0.0096
-410.003	-0.26969	-0.000389629
-409.997	0.07211	0.00182
-409.99	0.31625	-0.00536
-409.984	0.31625	-0.00734
-409.978	0.19418	-0.0056
-409.972	0.16976	-0.00927
-409.966	0.12094	-0.02038
-409.959	0.04769	-0.014
-409.953	0.09652	0.00898
-409.947	-0.1232	0.00164
-409.941	0.12094	-0.01417
-409.935	0.56039	-0.00829
-409.928	-0.00113	0.00631
-409.922	-0.31852	0.01337
-409.916	0.38949	0.01891
-409.91	0.09652	0.01233
-409.904	-0.00113	0.00693
-409.897	-0.14762	-0.00893
-409.891	-0.14762	-0.01483
-409.885	-0.14762	-0.00956
-409.879	-0.09879	0.000231067
-409.873	-0.51383	0.00513
-409.867	-0.26969	-0.01171
-409.86	0.48715	-0.01049
-409.854	0.04769	-0.00536
-409.848	-0.04996	-0.00976
-409.842	0.46273	-0.01013
-409.836	0.09652	-0.0073
-409.829	-0.39176	0.00582
-409.823	-0.26969	-0.000431009
-409.817	-0.00113	0.00733
-409.811	-0.1232	0.01008
-409.805	-0.00113	0.0071
-409.798	0.04769	0.00338
-409.792	0.02328	0.000500036
-409.786	0.16976	-0.00341
-409.78	0.31625	-0.01032
-409.774	-0.09879	-0.000824117
-409.767	-0.14762	0.01134
-409.761	0.21859	0.0071
-409.755	0.26742	0.00263
-409.749	0.21859	-0.00645
-409.743	-0.02555	-0.01355
-409.736	-0.09879	-0.0102
-409.73	0.36508	0.000148308
-409.724	0.19418	-0.00411
-409.718	-0.51383	-0.00457
-409.712	-0.04996	0.01395
-409.705	0.19418	0.01422
-409.699	-0.48942	-0.015
-409.693	-0.34293	-0.01895
-409.687	-0.19645	-0.00409
-409.681	0.31625	-0.0096
-409.675	0.16976	0.00422
-409.668	0.53597	0.00954
-409.662	0.73129	0.01128
-409.656	-0.04996	0.00729
-409.65	-0.31852	-0.01512
-409.644	0.09652	-0.00656
-409.637	0.04769	0.00907
-409.631	-0.04996	0.00513
-409.625	0.34066	-0.00585
-409.619	-0.1232	-0.0054
-409.613	-0.2941	-0.00126
-409.606	0.38949	0.0124
-409.6	0.34066	0.01409
-409.594	0.16976	0.01198
-409.588	-0.02555	0.00284
-409.582	-0.2941	0.00331
-409.575	-0.34293	0.00232
-409.569	-0.2941	0.00346
-409.563	0.04769	0.00228
-409.557	0.02328	0.00396
-409.551	-0.14762	0.00189
-409.544	-0.09879	0.00756
-409.538	0.12094	-0.00759
-409.532	-0.22086	-0.018
-409.526	-0.58707	-0.00026549
-409.52	-0.22086	0.00993
-409.514	0.07211	-0.00147
-409.507	-0.17203	-0.00438
-409.501	0.24301	0.00261
-409.495	0.29183	-0.00738
-409.489	-0.26969	-0.01183
-409.483	-0.1232	-0.01628
-409.476	0.07211	0.01457
-409.47	-0.56266	0.01825
-409.464	-0.66031	-0.00581
-409.458	-0.22086	0.00253
-409.452	0.43832	0.01432
-409.445	0.12094	-0.01055
-409.439	-0.24528	-0.02193
-409.433	-0.51383	-0.00695
-409.427	-0.1232	-0.01456
-409.421	0.36508	-0.01936
-409.414	-0.04996	-0.0012
-409.408	0.24301	0.01525
-409.402	0.38949	0.0209
-409.396	0.21859	0.00315
-409.39	-0.07438	-0.01367
-409.383	0.14535	-0.02118
-409.377	0.16976	-0.00933
-409.371	0.19418	-0.00279
-409.365	0.09652	0.00923
-409.359	0.19418	0.00304
-409.352	-0.17203	0.006
-409.346	-0.04996	0.01645
-409.34	-0.51383	0.01502
-409.334	-0.34293	-0.01013
-409.328	0.31625	-0.0049
-409.322	0.60922	0.01747
-409.315	0.26742	0.01258
-409.309	0.24301	0.003
-409.303	-0.09879	-0.01307
-409.297	-0.04996	-0.00995
-409.291	-0.04996	0.00336
-409.284	0.02328	0.000789694
-409.278	0.21859	-0.00442
-409.272	0.12094	0.01231
-409.266	0.31625	0.00745
-409.26	0.53597	-0.00893
-409.253	-0.00113	-0.01839
-409.247	0.02328	-0.00217
-409.241	0.14535	0.01186
-409.235	-0.19645	0.00269
-409.229	0.43832	-0.000782737
-409.222	1.12191	-0.00107
-409.216	0.4139	-0.00028618
-409.21	-0.26969	0.00863
-409.204	-0.17203	0.03073
-409.198	-0.09879	0.00799
-409.191	-0.31852	-0.00533
-409.185	-0.07438	-0.00128
-409.179	0.31625	-0.00527
-409.173	-0.17203	0.0016
-409.167	-0.17203	0.0047
-409.161	0.09652	-0.00391
-409.154	-0.1232	-0.00871
-409.148	-0.26969	-0.01196
-409.142	0.29183	-0.01206
-409.136	-0.14762	-0.00523
-409.13	-0.09879	-0.00442
-409.123	-0.19645	-0.01539
-409.117	0.29183	-0.00289
-409.111	-0.04996	0.0084
-409.105	-0.09879	0.01186
-409.099	0.24301	0.01211
-409.092	0.09652	-0.00244
-409.086	-0.09879	-0.01115
-409.08	-0.36735	-0.0042
-409.074	-0.00113	0.0046
-409.068	0.14535	-0.00289
-409.061	-0.00113	-0.00658
-409.055	0.09652	0.00611
-409.049	-0.07438	-0.0002448
-409.043	-0.2941	-0.01082
-409.037	-0.07438	0.000665555
-409.03	0.46273	-0.00107
-409.024	0.21859	0.00331
-409.018	0.26742	0.018
-409.012	0.38949	0.00731
-409.006	-0.04996	0.00609
-408.999	0.14535	-0.000906876
-408.993	0.63363	-0.01119
-408.987	0.12094	0.00588
-408.981	-0.22086	0.00762
-408.975	0.12094	0.00156
-408.969	-0.31852	0.00145
-408.962	-0.36735	0.00282
-408.956	0.07211	-0.01673
-408.95	0.09652	-0.003
-408.944	0.29183	-0.00217
-408.938	0.46273	-0.01266
-408.931	0.12094	-0.00778
-408.925	-0.48942	-0.01634
-408.919	0.21859	-0.00473
-408.913	0.48715	0.00842
-408.907	-0.34293	-3.79011e-05
-408.9	-0.66031	0.00191
-408.894	0.16976	0.00693
-408.888	0.09652	0.01264
-408.882	-0.04996	0.00112
-408.876	0.31625	-0.00792
-408.869	-0.00113	0.00495
-408.863	-0.22086	0.01554
-408.857	-0.24528	0.00565
-408.851	0.14535	0.0119
-408.845	0.34066	0.00555
-408.838	0.38949	-0.00562
-408.832	0.09652	-0.00933
-408.826	-0.14762	-0.0055
-408.82	-0.00113	0.00307
-408.814	-0.26969	0.00499
-408.807	0.21859	0.00677
-408.801	0.48715	-0.00296
-408.795	0.31625	-0.00796
-408.789	0.24301	-0.00987
-408.783	-0.02555	0.00282
-408.777	-0.22086	0.00559
-408.77	-0.09879	-0.00471
-408.764	-0.31852	0.00952
-408.758	-0.02555	0.00741
-408.752	0.09652	-0.00573
-408.746	0.04769	-0.00030687
-408.739	-0.1232	-0.0031
-408.733	0.04769	0.00224
-408.727	0.02328	-0.00391
-408.721	0.04769	-0.000762047
-408.715	-0.14762	-0.00852
-408.708	-0.17203	-0.00198
-408.702	0.19418	0.01554
-408.696	0.29183	0.00882
-408.69	0.09652	-0.01582
-408.684	0.43832	-0.01613
-408.677	0.53597	-0.01289
-408.671	-0.04996	0.000913834
-408.665	-0.34293	0.01004
-408.659	0.51156	0.00679
-408.653	0.51156	0.00495
-408.646	-0.19645	0.00621
-408.64	-0.22086	-0.00651
-408.634	-0.02555	-0.01189
-408.628	0.04769	-0.0138
-408.622	0.07211	-0.01251
-408.615	0.14535	-0.00718
-408.609	0.02328	-0.00821
-408.603	0.24301	-0.00889
-408.597	0.51156	-0.000617218
-408.591	-0.19645	0.00131
-408.585	-0.53824	-0.00968
-408.578	-0.53824	-0.00912
-408.572	0.31625	0.00478
-408.566	0.53597	0.00449
-408.56	0.29183	0.00298
-408.554	-0.36735	0.000831074
-408.547	-0.75797	-0.00751
-408.541	-0.39176	-0.0032
-408.535	0.24301	-0.00662
-408.529	0.36508	0.006
-408.523	0.82894	0.01
-408.516	0.65805	-0.00684
-408.51	0.31625	0.00191
-408.504	0.07211	0.01252
-408.498	-0.1232	0.00251
-408.492	-0.24528	0.00509
-408.485	0.07211	0.01136
-408.479	-0.00113	0.00547
-408.473	-0.56266	0.01916
-408.467	-0.26969	0.01051
-408.461	0.16976	-0.01686
-408.454	0.04769	-0.00393
-408.448	-0.09879	0.02028
-408.442	-0.17203	-0.00155
-408.436	0.02328	-0.00207
-408.43	-0.00113	0.000541416
-408.424	-0.00113	-0.00521
-408.417	-0.36735	0.00652
-408.411	0.24301	0.00371
-408.405	0.36508	-0.00753
-408.399	0.07211	0.00716
-408.393	0.31625	0.00364
-408.386	-0.14762	-0.01628
-408.38	-0.34293	-0.0044
-408.374	-0.02555	0.00902
-408.368	-0.09879	-0.000927566
-408.362	-0.56266	0.00116
-408.355	-0.22086	0.01461
-408.349	0.38949	-0.000865496
-408.343	0.56039	-0.00128
-408.337	0.04769	0.01132
-408.331	-0.19645	0.00216
-408.324	-0.22086	-0.01839
-408.318	0.16976	-0.01144
-408.312	0.43832	-0.000368939
-408.306	0.19418	0.00679
-408.3	-0.22086	0.00838
-408.293	0.31625	-0.01133
-408.287	0.19418	-0.00862
-408.281	-0.00113	0.00836
-408.275	-0.00113	0.000893144
-408.269	0.24301	-0.00825
-408.262	-0.14762	0.0066
-408.256	-0.00113	0.01941
-408.25	0.02328	0.00437
-408.244	-0.34293	-0.00709
-408.238	-0.22086	0.00497
-408.232	-0.1232	0.01018
-408.225	-0.1232	-0.000865496
-408.219	0.02328	-0.01044
-408.213	0.34066	-0.01469
-408.207	0.21859	0.00813
-408.201	-0.04996	0.0167
-408.194	0.14535	-0.0026
-408.188	0.24301	-0.00751
-408.182	0.38949	-0.00387
-408.176	0.12094	0.00689
-408.17	0.12094	0.00294
-408.163	0.56039	0.00886
-408.157	0.34066	-0.0044
-408.151	-0.1232	0.00654
-408.145	0.19418	0.00921
-408.139	0.60922	-0.00173
-408.132	0.21859	-0.01237
-408.126	-0.24528	0.00381
-408.12	0.09652	-0.00391
-408.114	0.09652	-0.01349
-408.108	0.26742	-0.00248
-408.101	0.16976	0.00979
-408.095	-0.2941	0.00267
-408.089	-0.1232	-0.00277
-408.083	0.12094	-0.00536
-408.077	0.09652	0.00526
-408.07	0.14535	0.00489
-408.064	0.24301	-0.00602
-408.058	-0.02555	-0.00101
-408.052	-0.09879	0.00532
-408.046	0.24301	-0.00403
-408.04	0.26742	-0.00699
-408.033	0.26742	-0.00881
-408.027	0.07211	-0.00761
-408.021	-0.22086	-0.0151
-408.015	-0.22086	-0.00347
-408.009	0.09652	0.01763
-408.002	0.16976	0.01072
-407.996	-0.04996	-0.00465
-407.99	-0.31852	-0.00598
-407.984	-0.17203	0.012
-407.978	-0.00113	0.01374
-407.971	0.07211	0.01039
-407.965	0.5848	0.00329
-407.959	0.16976	-0.00333
-407.953	-0.26969	0.0137
-407.947	0.29183	0.01476
-407.94	0.36508	0.00509
-407.934	-0.24528	0.00162
-407.928	-0.19645	0.0089
-407.922	0.5848	-0.00507
-407.916	0.19418	-0.00744
-407.909	-0.22086	0.00205
-407.903	0.24301	-0.00831
-407.897	0.02328	-0.00695
-407.891	-0.09879	4.48585e-05
-407.885	0.21859	0.00108
-407.878	-0.1232	-0.01667
-407.872	-0.2941	-0.00324
-407.866	0.09652	0.01918
-407.86	0.31625	0.0101
-407.854	-0.17203	-0.02387
-407.848	-0.41617	0.000458656
-407.841	-0.36735	0.01809
-407.835	-0.73356	0.01742
-407.829	-0.2941	0.00969
-407.823	0.38949	-0.00858
-407.817	0.29183	-0.01024
-407.81	-0.41617	0.0077
-407.804	0.07211	0.00311
-407.798	-0.07438	-0.00875
-407.792	-0.22086	-0.00734
-407.786	0.16976	-0.00759
-407.779	0.04769	-0.01369
-407.773	-0.31852	-0.01556
-407.767	-0.19645	-0.00314
-407.761	-0.02555	0.00371
-407.755	-0.22086	0.00255
-407.748	0.02328	-0.00391
-407.742	-0.24528	-0.00492
-407.736	0.07211	0.00727
-407.73	0.36508	0.00414
-407.724	0.16976	0.00782
-407.717	-0.34293	0.00652
-407.711	-0.17203	-0.00248
-407.705	-0.04996	-0.00517
-407.699	-0.51383	0.000168998
-407.693	-0.19645	0.00464
-407.687	0.29183	-0.00262
-407.68	-0.36735	0.000872454
-407.674	-0.44059	-0.000348249
-407.668	-0.00113	-0.00411
-407.662	0.51156	0.0149
-407.656	0.4139	0.00422
-407.649	-0.48942	0.00518
-407.643	-0.58707	0.00596
-407.637	0.04769	-0.00252
-407.631	0.51156	0.00286
-407.625	0.09652	0.00538
-407.618	-0.04996	0.01233
-407.612	0.02328	0.00203
-407.606	0.07211	0.00197
-407.6	-0.2941	0.00526
-407.594	-0.26969	0.00497
-407.587	-0.19645	-0.00178
-407.581	-0.19645	0.0052
-407.575	0.14535	0.0136
-407.569	-0.00113	-0.00405
-407.563	-0.17203	0.000706935
-407.556	-0.04996	0.01105
-407.55	0.31625	-0.00403
-407.544	-0.00113	-0.00753
-407.538	-0.31852	-0.00927
-407.532	0.26742	-0.00316
-407.525	0.04769	0.01209
-407.519	-0.26969	0.01147
-407.513	0.09652	-0.000472389
-407.507	0.51156	-0.00343
-407.501	-0.17203	0.00383
-407.495	-0.14762	-0.01256
-407.488	0.04769	-0.02431
-407.482	0.19418	-0.00869
-407.476	0.36508	-0.01328
-407.47	0.36508	-0.01162
-407.464	0.09652	-3.79011e-05
-407.457	0.09652	0.01366
-407.451	-0.1232	0.00139
-407.445	-0.04996	-0.00666
-407.439	0.53597	0.00958
-407.433	-0.00113	0.00174
-407.426	-0.61149	-0.00649
-407.42	-0.41617	-0.0019
-407.414	0.4139	0.00973
-407.408	0.16976	-0.00883
-407.402	-0.22086	-0.00116
-407.395	-0.02555	0.00712
-407.389	0.4139	-0.0026
-407.383	0.19418	-0.00349
-407.377	-0.00113	0.000562106
-407.371	0.51156	0.00849
-407.364	0.19418	0.00789
-407.358	-0.34293	0.00468
-407.352	0.14535	-0.01388
-407.346	0.38949	-0.00198
-407.34	0.19418	0.00675
-407.334	0.34066	-0.00176
-407.327	-0.02555	-0.01413
-407.321	-0.2941	-0.00716
-407.315	0.09652	0.0012
-407.309	0.26742	0.00921
-407.303	-0.02555	-0.000410319
-407.296	0.16976	0.00623
-407.29	0.46273	0.00993
-407.284	0.5848	8.62383e-05
-407.278	0.02328	-0.00204
-407.272	-0.22086	0.01138
-407.265	0.24301	0.00296
-407.259	-0.00113	-0.00014135
-407.253	-0.36735	0.01473
-407.247	-0.00113	0.00296
-407.241	0.4139	-0.0031
-407.234	0.07211	-0.00018273
-407.228	-0.39176	0.00733
-407.222	-0.26969	0.01583
-407.216	0.04769	0.01242
-407.21	-0.26969	0.00683
-407.203	0.12094	-0.0132
-407.197	0.09652	-0.00533
-407.191	0.12094	0.00644
-407.185	0.19418	-0.00196
-407.179	0.19418	-0.00678
-407.172	0.16976	0.0042
-407.166	0.16976	0.0023
-407.16	-0.19645	-0.0127
-407.154	0.12094	-0.00693
-407.148	0.21859	0.00249
-407.142	-0.2941	0.000541416
-407.135	0.16976	-0.00931
-407.129	0.46273	-0.01595
-407.123	-0.09879	-0.00159
-407.117	-0.22086	0.000168998
-407.111	0.14535	0.00538
-407.104	0.16976	0.0054
-407.098	-0.04996	0.00292
-407.092	0.07211	-0.00291
-407.086	-0.07438	-0.0139
-407.08	0.09652	-0.00509
-407.073	0.43832	0.01436
-407.067	0.07211	0.01627
-407.061	-0.1232	0.00484
-407.055	0.31625	-0.00113
-407.049	0.31625	-0.01421
-407.042	-0.04996	-0.01216
-407.036	-0.36735	0.000727625
-407.03	-0.31852	-0.00476
-407.024	0.04769	-0.00523
-407.018	0.12094	0.00427
-407.011	0.04769	0.00253
-407.005	0.12094	-0.01353
-406.999	0.46273	-0.02102
-406.993	0.48715	0.00118
-406.987	-0.39176	-0.00794
-406.98	-0.09879	-0.0307
-406.974	0.24301	-0.02187
-406.968	-0.00113	0.01912
-406.962	0.04769	0.01951
-406.956	0.31625	0.00139
-406.95	0.09652	0.00913
-406.943	0.31625	-0.0026
-406.937	0.29183	-0.000472389
-406.931	-0.44059	0.01523
-406.925	-0.00113	-0.00030687
-406.919	0.29183	-0.00434
-406.912	0.16976	0.00958
-406.906	-0.02555	0.00478
-406.9	0.14535	-0.0126
-406.894	0.19418	-0.01431
-406.888	0.04769	-0.00906
-406.881	0.04769	-0.01332
-406.875	-0.09879	-0.00149
-406.869	0.24301	-0.00314
-406.863	0.19418	-0.00298
-406.857	-0.22086	0.00162
-406.85	-0.19645	0.01173
-406.844	0.12094	0.00331
-406.838	-0.14762	0.00193
-406.832	-0.61149	-0.00409
-406.826	0.21859	-0.000968946
-406.819	0.04769	0.000562106
-406.813	-0.26969	0.00422
-406.807	0.34066	0.01331
-406.801	0.14535	0.0083
-406.795	-0.2941	0.00615
-406.788	-0.66031	-0.00612
-406.782	-0.26969	0.000893144
-406.776	-0.31852	-0.0012
-406.77	0.53597	0.00745
-406.764	0.70687	0.01656
-406.758	0.09652	0.01047
-406.751	-0.36735	0.00969
-406.745	0.16976	0.00602
-406.739	0.21859	-0.01694
-406.733	0.26742	-0.01001
-406.727	0.09652	0.01215
-406.72	-0.26969	0.000148308
-406.714	0.04769	-0.00457
-406.708	0.87777	0.00503
-406.702	0.31625	0.00625
-406.696	-0.19645	0.0065
-406.689	0.38949	0.00793
-406.683	0.24301	-0.00267
-406.677	-0.58707	-0.00778
-406.671	-0.14762	-0.00842
-406.665	0.19418	-0.0121
-406.658	0.36508	0.01027
-406.652	0.65805	0.01176
-406.646	0.07211	0.01587
-406.64	-0.00113	0.01113
-406.634	0.43832	-0.00312
-406.627	-0.14762	0.00139
-406.621	-0.75797	0.00176
-406.615	-0.22086	-0.00461
-406.609	0.48715	0.000748315
-406.603	0.16976	0.00371
-406.597	-0.31852	0.000582795
-406.59	0.12094	-0.00765
-406.584	0.29183	-0.00562
-406.578	-0.22086	0.00619
-406.572	0.16976	0.00851
-406.566	0.12094	0.0071
-406.559	-0.00113	0.012
-406.553	0.16976	0.00364
-406.547	0.12094	-0.00465
-406.541	-0.09879	-0.00782
-406.535	-0.22086	-0.00931
-406.528	0.19418	-0.0055
-406.522	-0.04996	-0.00695
-406.516	-0.22086	0.00511
-406.51	0.16976	0.0065
-406.504	-0.04996	0.01058
-406.497	-0.19645	0.000665555
-406.491	0.07211	0.00342
-406.485	0.14535	0.01122
-406.479	-0.53824	-0.00935
-406.473	-0.66031	-0.01853
-406.466	0.26742	-0.00662
-406.46	1.04867	-0.012
-406.454	-0.04996	-0.01078
-406.448	-0.66031	-0.00014135
-406.442	0.04769	-0.02031
-406.435	-0.04996	-0.01605
-406.429	-0.02555	0.00929
-406.423	0.16976	0.01612
-406.417	-0.26969	0.00319
-406.411	-0.56266	-0.00507
-406.405	-0.02555	-0.00118
-406.398	0.09652	-0.00026549
-406.392	-0.24528	-0.00871
-406.386	-0.22086	-0.00262
-406.38	0.24301	0.0054
-406.374	0.5848	-0.00507
-406.367	0.46273	-0.00668
-406.361	0.07211	0.01397
-406.355	-0.09879	0.00342
-406.349	0.56039	-0.01032
-406.343	0.07211	0.00673
-406.336	-0.26969	-0.00209
-406.33	0.14535	-0.01971
-406.324	0.04769	-0.00444
-406.318	-0.04996	0.000168998
-406.312	0.34066	0.000437966
-406.305	0.34066	0.00472
-406.299	-0.04996	0.00325
-406.293	0.04769	-0.00391
-406.287	0.09652	-0.00552
-406.281	0.04769	0.00892
-406.274	-0.17203	0.00294
-406.268	0.14535	-0.000803427
-406.262	0.34066	0.00317
-406.256	-0.24528	0.00213
-406.25	-0.31852	-0.00517
-406.243	0.02328	-0.00209
-406.237	-0.00113	-0.00637
-406.231	-0.07438	-0.000389629
-406.225	0.09652	0.00474
-406.219	-0.26969	0.01331
-406.213	-0.66031	0.00433
-406.206	-0.34293	-0.00484
-406.2	0.29183	-0.0103
-406.194	0.34066	0.000106928
-406.188	0.19418	-0.00159
-406.182	-0.22086	0.00315
-406.175	-0.17203	0.0023
-406.169	0.02328	-0.00842
-406.163	-0.26969	-0.00124
-406.157	-0.09879	0.00756
-406.151	-0.02555	0.000831074
-406.144	-0.19645	0.00373
-406.138	-0.09879	-0.00202
-406.132	0.09652	-0.01003
-406.126	-0.04996	-0.01123
-406.12	-0.36735	0.000272447
-406.113	0.12094	0.00466
-406.107	-0.19645	0.01378
-406.101	-0.26969	0.000210378
-406.095	0.53597	-0.01936
-406.089	0.53597	-0.00339
-406.082	-0.1232	0.00187
-406.076	-0.02555	-0.0026
-406.07	0.21859	0.00613
-406.064	0.04769	0.01024
-406.058	-0.44059	0.00524
-406.052	-0.02555	0.00203
-406.045	-0.17203	0.00923
-406.039	-0.24528	0.00238
-406.033	-0.1232	-0.00132
-406.027	-0.22086	-3.79011e-05
-406.021	-0.26969	-0.00142
-406.014	0.51156	-0.01301
-406.008	0.31625	-0.01084
-406.002	-0.04996	0.00534
-405.996	-0.14762	0.01457
-405.99	-0.09879	0.00447
-405.983	-0.1232	-0.0043
-405.977	-0.00113	0.00871
-405.971	0.02328	0.01505
-405.965	-0.14762	-0.00306
-405.959	0.04769	-0.00159
-405.952	-0.39176	0.00296
-405.946	-0.465	-0.0055
-405.94	0.16976	0.00904
-405.934	0.36508	-0.00467
-405.928	0.07211	-0.01313
-405.921	0.12094	0.01426
-405.915	0.09652	0.00364
-405.909	0.16976	-0.003
-405.903	-0.09879	0.000603485
-405.897	-0.39176	-0.00511
-405.89	-0.14762	-0.01446
-405.884	-0.09879	0.0046
-405.878	0.26742	0.00439
-405.872	0.36508	-0.00701
-405.866	-0.44059	0.000789694
-405.86	-0.6359	0.00805
-405.853	0.04769	-0.00519
-405.847	-0.09879	0.01403
-405.841	-0.39176	0.01356
-405.835	0.38949	-0.00233
-405.829	0.29183	0.01399
-405.822	-0.31852	0.01167
-405.816	0.21859	0.00882
-405.81	0.51156	0.00468
-405.804	0.07211	0.000727625
-405.798	-0.24528	-0.00018273
-405.791	-0.2941	0.00646
-405.785	-0.22086	-0.00142
-405.779	-0.00113	-0.00962
-405.773	0.12094	0.0065
-405.767	0.04769	0.00576
-405.76	-0.02555	-0.00662
-405.754	0.21859	0.00538
-405.748	-0.36735	0.02274
-405.742	-0.00113	0.01773
-405.736	-0.17203	-0.000699977
-405.729	0.24301	-0.00171
-405.723	0.04769	0.0088
-405.717	0.09652	0.01018
-405.711	-0.24528	-0.00155
-405.705	-0.61149	0.00435
-405.698	-0.2941	-0.01142
-405.692	0.34066	-0.0206
-405.686	0.16976	-0.00984
-405.68	0.31625	-0.00662
-405.674	-0.17203	-0.01001
-405.668	-0.6359	-0.00256
-405.661	-0.41617	0.01579
-405.655	0.07211	0.00489
-405.649	0.07211	0.01699
-405.643	0.04769	0.01149
-405.637	0.19418	-0.01378
-405.63	-0.2941	-0.01584
-405.624	-0.22086	-0.00442
-405.618	-0.02555	-0.01479
-405.612	-0.02555	-0.02145
-405.606	0.19418	-0.000472389
-405.599	0.16976	0.00466
-405.593	0.09652	0.00596
-405.587	-0.465	0.00923
-405.581	-0.24528	0.00151
-405.575	-0.17203	-0.00829
-405.568	-0.00113	0.000375897
-405.562	-0.22086	-0.00204
-405.556	0.56039	0.00536
-405.55	0.07211	0.0108
-405.544	-0.19645	-0.000410319
-405.537	0.48715	0.00702
-405.531	0.16976	-0.00356
-405.525	-0.48942	-0.01584
-405.519	-0.19645	-0.00869
-405.513	-0.00113	-0.000844807
-405.507	-0.19645	-0.00749
-405.5	0.12094	0.0035
-405.494	0.09652	-0.00122
-405.488	0.5848	-0.0054
-405.482	0.70687	0.00286
-405.476	-0.00113	-0.000575838
-405.469	-0.51383	-0.0097
-405.463	-0.22086	-0.00411
-405.457	0.04769	0.01176
-405.451	-0.1232	0.01258
-405.445	0.02328	-0.00852
-405.438	0.07211	-0.00391
-405.432	-0.53824	0.00516
-405.426	-0.19645	0.00201
-405.42	0.56039	-0.01032
-405.414	-0.14762	-0.00151
-405.407	-0.39176	-0.00498
-405.401	-0.22086	-0.00018273
-405.395	-0.19645	0.01848
-405.389	-0.36735	0.01991
-405.383	0.02328	-0.00324
-405.376	-0.07438	-0.023
-405.37	-0.00113	-0.00817
-405.364	0.24301	0.01327
-405.358	0.09652	0.01312
-405.352	-0.26969	0.000520726
-405.345	-0.1232	0.00693
-405.339	0.31625	0.01041
-405.333	0.02328	0.0023
-405.327	-0.09879	-0.00507
-405.321	-0.02555	-0.00995
-405.315	-0.36735	0.00172
-405.308	-0.17203	-0.00225
-405.302	0.53597	0.01238
-405.296	0.34066	0.015
-405.29	-0.09879	0.000479346
-405.284	-0.00113	-0.01018
-405.277	0.19418	-0.00575
-405.271	-0.22086	0.01047
-405.265	-0.09879	0.01542
-405.259	0.14535	-0.00149
-405.253	-0.34293	-0.00933
-405.246	0.12094	0.000148308
-405.24	0.46273	0.01138
-405.234	-0.26969	0.00849
-405.228	-0.6359	0.0071
-405.222	-0.36735	0.01264
-405.215	0.04769	0.00969
-405.209	0.16976	0.00371
-405.203	0.14535	-0.00018273
-405.197	0.07211	0.003
-405.191	-0.1232	-0.01578
-405.184	-0.04996	-0.01994
-405.178	0.14535	-0.00949
-405.172	-0.61149	-0.000679287
-405.166	-1.05094	0.00929
-405.16	-0.34293	0.00458
-405.153	-0.00113	0.00271
-405.147	-0.61149	0.01165
-405.141	0.04769	0.00766
-405.135	0.43832	-0.0002448
-405.129	-0.02555	-0.00273
-405.123	-0.19645	-0.01289
-405.116	0.19418	0.00135
-405.11	-0.00113	0.01374
-405.104	-0.2941	-0.0048
-405.098	0.19418	-0.01301
-405.092	-0.1232	0.00387
-405.085	-0.19645	-0.000948256
-405.079	-0.6359	-0.00794
-405.073	0.38949	0.00491
-405.067	0.4139	0.00203
-405.061	0.02328	-0.01638
-405.054	0.29183	0.01029
-405.048	0.36508	0.00869
-405.042	-0.26969	-0.01415
-405.036	-0.31852	-0.00869
-405.03	0.04769	-0.01102
-405.023	-0.00113	-0.01121
-405.017	-0.1232	0.00743
-405.011	-0.26969	0.01351
-405.005	-0.36735	0.000955213
-404.999	-0.58707	-0.00585
-404.992	-0.09879	2.41686e-05
-404.986	0.09652	0.00743
-404.98	0.24301	0.00617
-404.974	0.21859	-0.00111
-404.968	-0.02555	0.000706935
-404.962	-0.51383	0.00216
-404.955	-0.09879	-0.00924
-404.949	-0.02555	-0.01249
-404.943	-0.56266	0.000851764
-404.937	-0.36735	0.000624175
-404.931	0.02328	0.000562106
-404.924	-0.19645	0.000375897
-404.918	-0.41617	0.00617
-404.912	0.04769	-0.00643
-404.906	-0.00113	-0.00030687
-404.9	0.04769	0.01612
-404.893	0.26742	-0.0019
-404.887	0.07211	-0.01496
-404.881	-0.41617	-0.00585
-404.875	-0.02555	0.00598
-404.869	0.48715	0.000148308
-404.862	0.16976	0.000934523
-404.856	0.21859	0.00296
-404.85	-0.04996	0.00553
-404.844	-0.17203	0.00371
-404.838	0.02328	-0.00384
-404.831	0.19418	-0.00887
-404.825	-0.02555	-0.01369
-404.819	0.02328	-0.00413
-404.813	-0.00113	0.01
-404.807	-0.36735	0.01593
-404.8	-0.02555	0.00782
-404.794	0.29183	0.00669
-404.788	0.29183	-0.000865496
-404.782	0.46273	-0.00575
-404.776	0.36508	0.00551
-404.77	0.07211	0.00158
-404.763	-0.61149	-0.005
-404.757	-0.41617	0.01364
-404.751	0.24301	0.00677
-404.745	-0.02555	-0.01378
-404.739	0.43832	-0.01589
-404.732	0.70687	0.00582
-404.726	0.12094	0.00536
-404.72	-0.19645	0.01591
-404.714	0.26742	0.01339
-404.708	0.12094	0.00573
-404.701	-0.19645	-0.00107
-404.695	0.14535	0.00538
-404.689	0.16976	-0.0096
-404.683	-0.39176	-0.01133
-404.677	-0.24528	0.0156
-404.67	-0.09879	0.00398
-404.664	-0.09879	-0.00194
-404.658	0.4139	0.00776
-404.652	0.26742	-0.000327559
-404.646	-0.26969	0.00435
-404.639	-0.2941	0.00867
-404.633	0.07211	0.00724
-404.627	0.19418	-0.00258
-404.621	0.21859	-0.00502
-404.615	0.16976	0.00236
-404.608	-0.1232	-0.00192
-404.602	0.09652	0.00354
-404.596	0.19418	0.01997
-404.59	-0.26969	0.00176
-404.584	-0.41617	-0.01398
-404.578	-0.09879	0.00106
-404.571	0.24301	-0.00215
-404.565	0.36508	-0.01365
-404.559	0.02328	0.00844
-404.553	-0.02555	0.00662
-404.547	-0.24528	-0.01448
-404.54	-0.24528	-0.01878
-404.534	0.04769	-0.01556
-404.528	-0.31852	-0.00633
-404.522	-0.39176	0.00472
-404.516	-0.17203	0.00681
-404.509	0.26742	0.00989
-404.503	0.04769	0.00859
-404.497	0.38949	0.00437
-404.491	-0.17203	0.00936
-404.485	-0.465	0.00174
-404.478	0.14535	0.01329
-404.472	0.31625	0.02572
-404.466	-0.02555	-0.0066
-404.46	-0.22086	-0.02286
-404.454	-0.2941	0.00727
-404.447	-0.31852	0.01202
-404.441	0.04769	0.00813
-404.435	0.21859	0.00402
-404.429	-0.14762	0.000437966
-404.423	-0.26969	0.00447
-404.416	0.46273	-0.00629
-404.41	0.16976	-0.01922
-404.404	-0.31852	-0.00759
-404.398	-0.14762	0.00925
-404.392	0.04769	-0.00022411
-404.386	-0.09879	-0.00825
-404.379	-0.09879	-0.000637908
-404.373	0.4139	0.0125
-404.367	0.21859	0.00187
-404.361	0.31625	0.00137
-404.355	0.24301	0.00201
-404.348	-0.53824	-0.00476
-404.342	-0.34293	-0.00335
-404.336	0.38949	0.01459
-404.33	0.19418	0.01807
-404.324	-0.1232	-0.00668
-404.317	0.21859	-0.000431009
-404.311	-0.56266	0.01244
-404.305	-0.48942	-0.000575838
-404.299	0.14535	0.00284
-404.293	0.36508	0.0071
[truncated: 132,557 more rows]

## Sheet: b&c for spctrum
wavenumber	unaveraged	1200 averages	Fig. 2c is the magnified plot of Fig. 2b.
2963.81	0.70714	0.00148
2963.8	0.04154	0.02013
2963.8	0.08665	0.04145
2963.8	-0.02257	0.00238
2963.79	-0.01743	0.000630106
2963.79	0.01454	0.000482595
2963.79	0.02112	-0.00188
2963.78	0.0465	-0.00278
2963.78	0.00794	-0.00281
2963.78	0.06665	-0.00237
2963.77	-0.01989	-0.00208
2963.77	0.04007	-0.00327
2963.76	0.01621	-0.00306
2963.76	0.04293	-0.00185
2963.76	0.00841	-0.00145
2963.75	0.03554	0.000319721
2963.75	0.03793	-0.000375988
2963.75	0.04732	-0.00227
2963.74	0.03852	-0.000588109
2963.74	0.12744	0.00166
2963.74	0.01877	0.000543941
2963.73	0.10711	-0.00101
2963.73	0.00857	-0.00147
2963.72	-0.04043	-0.00177
2963.72	0.06283	-0.00158
2963.72	0.13912	-0.00207
2963.71	0.05718	-0.00146
2963.71	0.01041	-0.00249
2963.71	-0.00731	-0.000978472
2963.7	0.0067	-0.00263
2963.7	0.06409	-0.00133
2963.7	0.04541	-0.00164
2963.69	0.03828	-0.00263
2963.69	0.0595	-0.00189
2963.69	0.02506	-0.000658815
2963.68	-0.0432	-0.00224
2963.68	-0.01916	-0.000268277
2963.67	0.02174	-0.000126312
2963.67	0.02132	-0.00258
2963.67	0.03946	-0.000845907
2963.66	0.07688	-0.00227
2963.66	0.01824	-0.00261
2963.66	0.00463	-0.00184
2963.65	0.05827	-0.00331
2963.65	0.04075	-0.00172
2963.65	0.07453	-0.0021
2963.64	-0.03751	-0.00277
2963.64	0.00243	-0.00289
2963.63	0.04901	-0.00143
2963.63	-0.00655	-0.0022
2963.63	0.00659	-0.00183
2963.62	0.01386	-0.0022
2963.62	0.02643	-0.00151
2963.62	0.07552	-0.00264
2963.61	0.00765	-0.000879046
2963.61	0.00643	-0.00198
2963.61	-0.00475	-0.00195
2963.6	0.0538	-0.00245
2963.6	-0.00639	-0.00296
2963.59	0.12814	-0.00135
2963.59	-0.00703	-0.0028
2963.59	-0.02606	-0.00166
2963.58	-0.01645	-0.00161
2963.58	0.02918	-0.00207
2963.58	0.00595	-0.000917511
2963.57	0.00811	-0.0021
2963.57	0.08041	-0.00235
2963.57	-0.02606	-0.00196
2963.56	-0.01938	-0.00249
2963.56	0.05547	-0.00269
2963.55	-0.00609	-0.00147
2963.55	0.01788	-0.00124
2963.55	0.01565	-0.0028
2963.54	-0.03551	-0.00157
2963.54	-0.01666	-0.00116
2963.54	0.00512	-0.00133
2963.53	0.01627	-0.00175
2963.53	-0.02818	-0.00299
2963.53	-0.00942	-0.00293
2963.52	0.01363	-0.00309
2963.52	-0.03524	-0.00235
2963.52	0.04844	-0.000955421
2963.51	-0.03007	-0.00234
2963.51	-0.04408	-0.00247
2963.5	0.0698	-0.00149
2963.5	0.02803	-0.00104
2963.5	0.05188	-0.00185
2963.49	-0.000170157	-0.00137
2963.49	0.01647	-0.000380337
2963.49	0.07915	-0.000568177
2963.48	0.03842	-0.00324
2963.48	-0.02296	-0.00113
2963.48	-0.00924	-0.00295
2963.47	0.03739	-0.000827287
2963.47	-0.01886	0.00124
2963.46	-0.00573	-0.00239
2963.46	-0.03245	-0.00193
2963.46	-0.01057	-0.00254
2963.45	-0.0105	-0.00263
2963.45	0.03506	-0.00267
2963.45	0.02455	-0.00146
2963.44	0.02045	-0.00267
2963.44	0.01972	-0.00159
2963.44	0.01061	-0.00349
2963.43	-0.01	-0.000656976
2963.43	0.04122	-0.00256
2963.42	0.04434	-0.00244
2963.42	-0.02136	-0.00187
2963.42	0.01256	-0.00187
2963.41	-0.00342	-0.00102
2963.41	-0.01232	-0.00298
2963.41	-0.00273	-0.00276
2963.4	0.03246	-0.001
2963.4	-0.01057	-0.00294
2963.4	-0.03015	-0.00338
2963.39	0.01633	-0.00145
2963.39	0.03841	-0.00252
2963.38	0.04176	-0.00181
2963.38	0.0154	-0.000619393
2963.38	0.02587	-0.00294
2963.37	0.12154	-0.00307
2963.37	0.15013	0.000485502
2963.37	0.03995	-0.0035
2963.36	-0.02229	-0.000670527
2963.36	0.01243	-0.00225
2963.36	0.09749	-0.000663982
2963.35	-0.02636	-0.00272
2963.35	0.02143	-0.00223
2963.35	0.02658	-0.00198
2963.34	-0.00211	-0.00319
2963.34	0.0055	-0.00197
2963.33	0.05008	-0.00101
2963.33	-0.01029	-0.000191179
2963.33	0.05487	-0.00091228
2963.32	0.0639	-0.00108
2963.32	0.02263	-0.000737694
2963.32	0.01575	-0.00355
2963.31	-0.0267	-0.000960822
2963.31	0.02055	-0.00233
2963.31	0.03798	0.000202027
2963.3	0.05364	-0.00194
2963.3	-0.02418	-0.00338
2963.29	0.01221	-0.00242
2963.29	-8.94117e-05	-0.00308
2963.29	-0.02567	-0.00298
2963.28	-0.00869	0.00033872
2963.28	0.01531	-0.00285
2963.28	0.02639	-0.00289
2963.27	0.00319	-2.60635e-05
2963.27	0.00482	-0.00164
2963.27	-0.00995	-0.00298
2963.26	0.04744	-0.00121
2963.26	0.01264	-0.0016
2963.25	0.07594	-0.00249
2963.25	-0.0299	-0.0032
2963.25	0.00408	-0.00101
2963.24	0.0308	-0.000443359
2963.24	-0.04543	-0.00297
2963.24	-0.01329	0.000607605
2963.23	-0.02399	-0.00102
2963.23	-0.04212	-0.00139
2963.23	-0.01746	-0.00291
2963.22	0.01735	-0.0025
2963.22	-0.01945	-0.00104
2963.22	0.03993	-0.000115785
2963.21	0.05542	-0.00279
2963.21	0.06377	-0.000731791
2963.2	-0.02785	0.000541664
2963.2	0.01958	-0.00177
2963.2	-0.02629	-0.00225
2963.19	-0.03028	-0.00282
2963.19	0.03955	-0.00126
2963.19	0.08434	-0.00237
2963.18	0.04013	-0.00213
2963.18	-0.01065	-0.000816638
2963.18	0.08775	-0.00299
2963.17	0.02338	-0.00264
2963.17	-0.00159	-0.00149
2963.16	0.04568	-0.00184
2963.16	0.05158	-0.000844564
2963.16	-0.00451	-0.0014
2963.15	-0.00872	-0.00304
2963.15	0.03642	-0.00182
2963.15	-0.04028	-0.000847769
2963.14	0.01847	-0.00113
2963.14	0.03518	-0.0035
2963.14	-0.00868	-0.00315
2963.13	-0.02083	-0.00219
2963.13	0.04455	-0.00266
2963.12	-0.01965	-0.00299
2963.12	-0.0089	-0.00193
2963.12	0.00718	-0.00214
2963.11	-0.02648	-0.00192
2963.11	0.03618	-0.00266
2963.11	-0.000553518	-0.00212
2963.1	-0.00676	-0.00209
2963.1	-0.00572	-0.00167
2963.1	-0.02163	-0.00135
2963.09	-0.04294	-0.0017
2963.09	-0.00979	-0.00161
2963.08	0.01457	-0.00223
2963.08	0.02734	-0.00146
2963.08	0.00584	-0.00193
2963.07	0.03448	-0.003
2963.07	-0.01581	-0.00309
2963.07	0.02185	0.000159306
2963.06	0.00745	-0.00135
2963.06	-0.00888	-0.00204
2963.06	0.02525	-0.00129
2963.05	-0.01703	-0.00136
2963.05	0.0511	-0.00269
2963.05	-0.01476	-0.00285
2963.04	0.04805	-0.00201
2963.04	-0.00746	-0.00176
2963.03	-0.00348	-0.00166
2963.03	0.05037	-0.00253
2963.03	0.0035	-0.00246
2963.02	0.00284	-0.00264
2963.02	0.04951	0.000635017
2963.02	-0.0036	-0.00243
2963.01	0.01218	-0.000775884
2963.01	0.03133	-0.00248
2963.01	-0.03233	-0.00188
2963	0.02954	-0.00285
2963	-0.01455	-0.00286
2962.99	-0.00373	-0.0014
2962.99	0.02425	-0.00161
2962.99	0.01238	-0.000267804
2962.98	0.09047	-0.00186
2962.98	-0.0042	-0.00231
2962.98	-0.000673006	-0.00153
2962.97	0.0117	-0.0023
2962.97	-0.02851	-0.00234
2962.97	0.0578	-0.00202
2962.96	0.11579	-6.49134e-05
2962.96	0.00912	-0.00245
2962.95	0.00765	0.000192983
2962.95	0.05171	-0.00181
2962.95	-0.00874	-0.0021
2962.94	-0.0182	-0.00197
2962.94	0.07423	-0.00234
2962.94	0.06226	-0.00122
2962.93	-0.04829	-0.00269
2962.93	0.02877	-0.00219
2962.93	0.01314	-0.00206
2962.92	0.04482	0.000392406
2962.92	0.02471	-0.00209
2962.91	0.00535	-0.0027
2962.91	0.00596	-0.00175
2962.91	0.01083	-0.00248
2962.9	-0.01253	-0.00241
2962.9	0.02455	-0.000503841
2962.9	0.07897	-0.00222
2962.89	-0.01247	-0.00192
2962.89	-0.01346	-0.00157
2962.89	0.00763	-0.00119
2962.88	0.04615	-0.00197
2962.88	0.0012	-0.000398449
2962.88	-0.02484	0.000175444
2962.87	0.04755	-0.00061958
2962.87	-0.04009	-0.000906464
2962.86	0.01136	-0.00223
2962.86	0.04202	-4.10453e-06
2962.86	-0.03033	0.000203463
2962.85	0.03869	-0.00238
2962.85	0.01498	-0.00229
2962.85	0.01663	-0.00176
2962.84	0.00812	-0.00172
2962.84	0.02706	-0.000666568
2962.84	-0.01446	-0.00154
2962.83	0.01114	-0.00217
2962.83	0.00596	-0.00165
2962.82	0.04725	-0.00265
2962.82	0.03269	-0.00222
2962.82	-0.00759	-0.00303
2962.81	-0.00112	-0.00275
2962.81	0.02978	0.000872011
2962.81	-0.04048	-0.00148
2962.8	0.01449	-0.00251
2962.8	0.04352	-0.00208
2962.8	0.02191	-0.000301318
2962.79	-0.0302	-0.00242
2962.79	0.02676	-0.00224
2962.78	0.00605	-0.0033
2962.78	0.01521	-0.00226
2962.78	0.08301	-0.00153
2962.77	0.0378	-0.000884873
2962.77	-0.00734	-0.000298638
2962.77	-0.01732	-0.00207
2962.76	-0.00999	-0.00252
2962.76	-0.03543	-0.00187
2962.76	0.04018	-0.00204
2962.75	0.0212	-0.00262
2962.75	0.01146	-0.000888213
2962.74	-0.03107	-0.00211
2962.74	-0.00456	-0.00232
2962.74	0.0749	-0.00355
2962.73	-0.00944	-0.0021
2962.73	0.01146	-0.00181
2962.73	0.03824	-0.00223
2962.72	0.0229	-0.00286
2962.72	0.02452	-0.00198
2962.72	0.07846	-0.00275
2962.71	0.01533	-0.00193
2962.71	-0.02117	-0.000875946
2962.71	-0.01117	-0.00147
2962.7	-0.0231	-0.00117
2962.7	0.07152	-0.00118
2962.69	0.03452	-0.00116
2962.69	-0.02548	-0.000769608
2962.69	0.07779	-0.00264
2962.68	-0.01319	-0.00253
2962.68	-0.00875	0.00037517
2962.68	-0.00642	-0.00104
2962.67	0.01898	-0.00174
2962.67	0.00787	-0.0021
2962.67	0.04525	-0.00163
2962.66	0.04215	-0.00237
2962.66	0.01	-0.0023
2962.65	-0.01003	-0.00313
2962.65	0.00553	-0.000951305
2962.65	-0.00533	-0.00158
2962.64	0.03171	-0.0011
2962.64	0.01074	0.000498137
2962.64	-0.01324	-0.00132
2962.63	0.0452	-0.00333
2962.63	-0.01439	-0.00226
2962.63	0.00911	-0.00232
2962.62	-0.01816	-0.00292
2962.62	0.06339	-0.00238
2962.61	-0.01729	-0.00185
2962.61	-0.00341	-0.00218
2962.61	0.01979	-0.00225
2962.6	0.05533	-0.00282
2962.6	-0.04147	-0.00289
2962.6	0.02831	-0.00222
2962.59	0.04892	-0.00173
2962.59	0.03627	-0.00273
2962.59	-0.00448	-0.00112
2962.58	-0.021	-0.00179
2962.58	0.04931	-0.00241
2962.58	-0.03294	-0.0022
2962.57	0.02782	-0.00246
2962.57	-0.02014	-0.00102
2962.56	0.01375	-0.00251
2962.56	-0.000559561	-0.00262
2962.56	-0.02446	-0.00317
2962.55	-0.00803	-0.00203
2962.55	0.03063	-0.000499124
2962.55	-0.0011	-0.0013
2962.54	0.01716	-0.00211
2962.54	0.00194	0.000253985
2962.54	-0.03105	-0.00162
2962.53	0.01636	0.000199108
2962.53	0.02371	-0.00323
2962.52	0.02311	-0.00168
2962.52	-0.03209	-0.00133
2962.52	-0.02301	-0.00148
2962.51	-0.03032	-0.00104
2962.51	0.02789	-0.0017
2962.51	0.02966	-0.00271
2962.5	0.00446	-0.00145
2962.5	-0.01067	-0.00192
2962.5	0.02499	-0.00129
2962.49	0.05885	-0.00118
2962.49	0.02181	-0.00183
2962.48	0.04044	-0.00265
2962.48	-0.02521	-0.00324
2962.48	0.000561791	-0.00215
2962.47	0.000890156	-0.00167
2962.47	0.0143	-0.00346
2962.47	0.000847036	-0.00169
2962.46	-0.02493	0.000549867
2962.46	0.03981	-0.000950353
2962.46	0.02385	-0.000324077
2962.45	-0.01754	-0.000122593
2962.45	0.07875	-0.00106
2962.44	0.04042	-0.00348
2962.44	-0.00738	-0.0015
2962.44	-0.005	-0.000854939
2962.43	-0.00166	-0.000521118
2962.43	0.01787	-0.000606046
2962.43	0.0224	-0.00191
2962.42	-0.00947	-0.00108
2962.42	-0.00659	-0.00315
2962.42	0.06552	-0.00248
2962.41	0.02309	-0.00195
2962.41	-0.01059	-0.00285
2962.41	0.04122	-0.000795339
2962.4	-0.02067	-0.00139
2962.4	-0.01933	-0.00204
2962.39	-0.02308	0.000107693
2962.39	-0.02708	-0.00322
2962.39	0.07029	-0.00247
2962.38	0.00506	-0.00027296
2962.38	0.03337	-0.00358
2962.38	0.01525	-0.00051494
2962.37	0.02717	-0.00142
2962.37	-0.01483	-0.0027
2962.37	-0.01809	-0.00216
2962.36	-0.034	-0.0027
2962.36	0.07804	-0.00306
2962.35	0.02877	-0.00096763
2962.35	0.04384	-0.00197
2962.35	-0.0194	-0.00265
2962.34	0.01472	-0.00135
2962.34	-0.02336	-0.00317
2962.34	-0.01747	-0.00284
2962.33	-0.0241	-0.00146
2962.33	0.01015	-0.00192
2962.33	0.07631	-0.00322
2962.32	0.00571	-0.00255
2962.32	0.01582	-0.00222
2962.31	0.00611	-0.0025
2962.31	0.01259	-0.00217
2962.31	0.01176	-0.0025
2962.3	-0.0023	-0.00233
2962.3	-0.00844	-0.00251
2962.3	0.0468	-0.00356
2962.29	-0.00434	-0.00231
2962.29	0.01543	-0.00127
2962.29	0.0198	-0.002
2962.28	-0.01761	-0.00124
2962.28	-0.03818	-0.00251
2962.27	-0.01292	-0.00193
2962.27	-0.00435	0.000985548
2962.27	0.02013	-0.00286
2962.26	-0.00744	-0.0032
2962.26	0.05089	-0.00121
2962.26	-0.03715	-0.00263
2962.25	-0.00857	-0.000522951
2962.25	0.02619	-0.00232
2962.25	0.01329	-0.00196
2962.24	0.03223	-0.00138
2962.24	0.01941	-0.000958142
2962.24	0.02087	-0.00167
2962.23	-0.01537	-0.000709622
2962.23	0.0472	-0.00254
2962.22	0.02533	-0.00176
2962.22	0.03647	0.00089397
2962.22	0.03227	-0.00305
2962.21	0.03021	-0.000163702
2962.21	-0.03242	-7.26904e-06
2962.21	0.04023	-0.00171
2962.2	0.00124	-0.00148
2962.2	-0.03314	-0.00317
2962.2	0.01076	-0.00174
2962.19	-0.01977	-0.00214
2962.19	0.0331	-0.00178
2962.18	-0.000261535	-0.00226
2962.18	-0.04624	-0.00197
2962.18	0.03127	-0.00254
2962.17	-0.03841	-0.00256
2962.17	0.00751	-0.00269
2962.17	-0.01252	-0.00181
2962.16	0.0235	-0.00173
2962.16	0.05911	-0.000976131
2962.16	-0.00518	-0.00321
2962.15	-0.03248	-0.00168
2962.15	-0.02078	-0.00223
2962.14	0.02572	-0.00111
2962.14	-0.02101	-0.00154
2962.14	-0.0253	-0.000617355
2962.13	0.06607	-0.00182
2962.13	0.02213	-0.00339
2962.13	-0.01035	-0.00319
2962.12	0.02046	-0.00255
2962.12	-0.01736	-0.00109
2962.12	0.08115	-0.00135
2962.11	-0.01415	-0.0019
2962.11	0.03601	-0.00336
2962.11	0.02664	-4.82034e-05
2962.1	0.03165	-0.00112
2962.1	0.04307	-0.00224
2962.09	0.00929	-0.00354
2962.09	-0.03688	-0.000802923
2962.09	-0.0089	-0.00335
2962.08	-0.0381	-0.00255
2962.08	-0.03905	-0.00327
2962.08	-0.00227	-0.00182
2962.07	0.06622	-0.00218
2962.07	0.03711	-0.00292
2962.07	-0.03829	-0.00233
2962.06	-0.00641	-0.00238
2962.06	-0.01109	-0.00251
2962.05	-0.01359	-0.00283
2962.05	-0.03459	-0.00199
2962.05	0.07772	-0.00166
2962.04	-0.00721	-0.000942051
2962.04	-0.01821	-0.00183
2962.04	-0.00443	-0.000742149
2962.03	0.000268312	-0.000157508
2962.03	-0.0105	-0.000884792
2962.03	0.03333	-0.00164
2962.02	-0.02878	-0.000301645
2962.02	0.0546	-0.0032
2962.01	0.0145	-0.00195
2962.01	0.0482	-0.00197
2962.01	-0.02301	-0.00288
2962	-0.03586	-0.000421114
2962	-0.00958	-0.00264
2962	0.01614	-0.00312
2961.99	-0.014	-0.00086546
2961.99	-0.02959	-0.00148
2961.99	-0.03257	-0.00337
2961.98	-0.01659	-0.00264
2961.98	-0.00224	-0.00316
2961.97	-0.03975	-0.00151
2961.97	0.0274	-0.00225
2961.97	0.00507	-0.00287
2961.96	-0.02192	-0.000672249
2961.96	-0.01243	-0.0026
2961.96	0.03344	-0.00244
2961.95	-0.00802	-0.00129
2961.95	0.03924	-0.00253
2961.95	0.01303	-0.00247
2961.94	-0.02777	-0.00119
2961.94	-0.02002	-0.00277
2961.94	0.04656	-0.00178
2961.93	-0.03767	-0.00342
2961.93	-0.02692	-0.00121
2961.92	-0.02406	-0.0022
2961.92	0.00216	-0.00228
2961.92	-0.0268	-0.00259
2961.91	-0.02315	-0.00288
2961.91	0.00643	-0.00229
2961.91	0.02689	-0.00229
2961.9	0.04916	-0.00312
2961.9	0.02913	-0.00273
2961.9	0.01158	-0.00294
2961.89	0.0618	-0.00227
2961.89	0.04412	-0.00099517
2961.88	0.03242	-0.00308
2961.88	-0.00273	-0.000648294
2961.88	-0.03364	-0.00307
2961.87	0.01222	-0.00222
2961.87	-0.03931	-0.00252
2961.87	0.00243	8.64987e-05
2961.86	-0.00262	-0.00153
2961.86	0.01264	-0.00201
2961.86	-0.00687	-0.00157
2961.85	0.00852	-0.00252
2961.85	-0.01539	-0.00147
2961.84	0.01428	-0.000201326
2961.84	-0.00336	-0.00048448
2961.84	0.06535	-0.00134
2961.83	0.038	-0.00216
2961.83	-0.00213	-0.00229
2961.83	0.04114	-0.00107
2961.82	-0.000724338	-0.00195
2961.82	0.02046	-6.23153e-05
2961.82	0.02741	-0.00191
2961.81	-0.02328	-0.00109
2961.81	-0.0139	-0.00113
2961.8	-0.021	-0.000604201
2961.8	0.00951	-0.00219
2961.8	-0.0083	-0.00311
2961.79	-0.00356	-0.00269
2961.79	-0.03342	-0.00286
2961.79	0.00291	-0.0024
2961.78	-0.02422	-0.00291
2961.78	-0.0161	-0.00149
2961.78	-0.01192	-0.00312
2961.77	0.02516	-0.00294
2961.77	-0.02618	0.000125168
2961.77	0.01535	-0.00251
2961.76	-0.02418	-0.00236
2961.76	0.04568	-0.000618739
2961.75	-0.02486	-0.00257
2961.75	-0.01749	-0.00282
2961.75	-0.03417	-0.00141
2961.74	0.04145	-0.0024
2961.74	0.03247	-0.00231
2961.74	-0.00915	-0.00145
2961.73	-0.000288236	-0.00222
2961.73	-0.0159	-0.00169
2961.73	-0.0178	-0.00187
2961.72	0.09072	-0.00304
2961.72	0.00796	-0.00345
2961.71	-0.00989	-0.0027
2961.71	-0.00777	-0.00287
2961.71	-0.01846	-0.003
2961.7	0.01262	-0.00245
2961.7	-0.03577	-0.00233
2961.7	0.01654	-0.00116
2961.69	0.02859	-0.00209
2961.69	0.00827	-0.00323
2961.69	0.00535	9.75745e-05
2961.68	0.000389509	-0.00283
2961.68	0.00263	-0.00172
2961.67	0.02148	-0.00206
2961.67	0.07697	-0.00146
2961.67	-0.00636	-0.0013
2961.66	-0.02123	-0.00183
2961.66	-0.0437	-0.0017
2961.66	-0.00797	-0.00138
2961.65	-0.00596	-0.000648843
2961.65	-0.02693	-0.00192
2961.65	-0.02128	-0.00181
2961.64	0.04517	-0.00275
2961.64	0.01166	-0.0029
2961.63	-0.0074	-0.00189
2961.63	-0.03397	-0.00228
2961.63	-0.03883	-0.00304
2961.62	-0.02384	-0.00344
2961.62	-0.02978	-0.00291
2961.62	0.0112	-0.00225
2961.61	-0.01406	-0.00232
2961.61	-0.02483	-0.00221
2961.61	0.01165	-0.00306
2961.6	-0.01254	-0.00154
2961.6	-0.02033	-0.00272
2961.6	0.01406	-0.00311
2961.59	0.08353	-0.00103
2961.59	-0.00618	-0.00258
2961.58	0.02787	-0.00352
2961.58	-0.01857	-0.00282
2961.58	-0.02205	-0.000304909
2961.57	-0.000786079	-0.00342
2961.57	0.02258	-0.00192
2961.57	0.03183	-0.00126
2961.56	-0.00848	-0.00297
2961.56	-6.3165e-05	-0.00343
2961.56	-0.01411	-0.0028
2961.55	-0.00476	-0.00152
2961.55	-0.02464	-0.0025
2961.54	0.0289	-0.00329
2961.54	0.06186	-0.00191
2961.54	0.012	-0.00303
2961.53	-0.00132	-0.00258
2961.53	0.01491	-0.00195
2961.53	0.02697	-0.00218
2961.52	-0.01557	-0.0025
2961.52	-0.01775	0.00073711
2961.52	0.01069	-0.00115
2961.51	-0.00261	-0.00152
2961.51	-0.02049	-0.00145
2961.5	-0.02779	-0.0024
2961.5	0.04613	-0.00108
2961.5	0.02422	-0.000159639
2961.49	0.0083	-0.00257
2961.49	0.0398	-0.00257
2961.49	0.03532	-0.00131
2961.48	0.0174	-0.00153
2961.48	0.000303844	-0.00219
2961.48	0.00602	-0.00116
2961.47	-0.01976	-0.0027
2961.47	0.11081	-0.00301
2961.47	0.01577	-0.00186
2961.46	0.01907	-0.0013
2961.46	0.00741	-0.00189
2961.45	0.02218	-0.00187
2961.45	-0.00463	-0.00148
2961.45	0.01219	-0.00226
2961.44	0.00964	-0.00228
2961.44	-0.00151	-0.00166
2961.44	-0.00297	-0.00309
2961.43	0.02294	-0.00131
2961.43	0.02045	-0.00176
2961.43	1.68184e-06	-0.00345
2961.42	0.02975	-0.00124
2961.42	-0.02968	-0.00253
2961.41	-0.03132	0.000317981
2961.41	-0.00985	-0.00179
2961.41	-0.00598	-0.000880278
2961.4	0.03979	-0.0017
2961.4	-0.02773	-0.00129
2961.4	-0.00637	-0.00203
2961.39	0.00754	-0.00246
2961.39	-0.00352	-0.00193
2961.39	-0.01929	-0.00261
2961.38	0.01182	-0.00258
2961.38	-0.02327	-0.00202
2961.37	0.0275	-0.00178
2961.37	0.03184	-0.00291
2961.37	0.01275	-0.00251
2961.36	0.061	-0.00231
2961.36	0.00283	-0.00219
2961.36	0.00787	-0.00358
2961.35	0.00305	-0.00313
2961.35	-0.04716	-0.00129
2961.35	0.01497	-0.00236
2961.34	-0.01297	4.63351e-05
2961.34	0.01902	-0.00282
2961.33	-0.03495	-0.00256
2961.33	-0.04427	-0.000335135
2961.33	0.00617	-0.000704455
2961.32	0.02004	-0.000262059
2961.32	-0.03109	-0.00287
2961.32	-0.02953	-0.00338
2961.31	0.00756	-0.00307
2961.31	-0.03065	-0.00218
2961.31	0.03604	-0.00201
2961.3	0.03187	-0.00146
2961.3	0.00491	-0.00218
2961.3	0.07463	-0.00231
2961.29	-0.01301	-0.00107
2961.29	0.00784	-0.00125
2961.28	0.02017	-0.00304
2961.28	-0.02505	-0.00191
2961.28	0.02872	-0.00222
2961.27	0.03414	-0.00191
2961.27	-0.04526	-0.00193
2961.27	0.01875	-0.0021
2961.26	0.02017	-0.000809135
2961.26	0.02792	-0.0018
2961.26	-0.00142	-0.00285
2961.25	0.02289	-0.00191
2961.25	0.01801	-0.00278
2961.24	-0.03319	-0.00124
2961.24	-0.03116	-0.00296
2961.24	0.00681	-0.00211
2961.23	-0.03513	-0.00273
2961.23	0.02334	-0.00222
2961.23	0.03197	-0.00252
2961.22	0.00965	-0.00156
2961.22	-0.0438	-0.00251
2961.22	0.00453	-0.00271
2961.21	0.07377	-0.0029
2961.21	0.00796	-0.00113
2961.2	-0.04543	-0.00272
2961.2	-0.03152	-0.00263
2961.2	0.01722	-0.00262
2961.19	-0.01723	-0.00247
2961.19	0.00144	-0.000162751
2961.19	8.94993e-05	-0.00217
2961.18	0.01082	-6.94734e-05
2961.18	0.03111	-0.00202
2961.18	0.00791	-0.000616876
2961.17	-0.000797698	-0.00223
2961.17	0.03065	-0.00287
2961.16	0.00331	-0.0032
2961.16	0.00266	-0.00214
2961.16	-0.00196	-0.00222
2961.15	-0.03407	-0.00333
2961.15	0.04122	-0.00279
2961.15	0.04771	-0.00342
2961.14	0.00953	-0.00298
2961.14	0.02039	-0.000976148
2961.14	-0.00223	-0.00174
2961.13	-0.0135	-0.00207
2961.13	0.02695	-0.0029
2961.13	0.00341	-0.00207
2961.12	-0.0284	-0.00242
2961.12	0.01611	-0.0016
2961.11	0.0163	-0.00217
2961.11	-0.00433	-0.00304
2961.11	-0.01345	-0.00192
2961.1	-0.0016	-0.00248
2961.1	-0.04179	-0.000733146
2961.1	0.01519	-0.0033
2961.09	-0.02149	-0.00264
2961.09	-0.01307	-0.00103
2961.09	-0.01525	-0.00319
2961.08	-0.03784	-0.00262
2961.08	-0.0305	-0.00342
2961.07	0.05578	-0.00124
2961.07	0.02971	-0.00296
2961.07	0.04104	-0.00109
2961.06	0.00879	-0.00249
2961.06	0.02076	-0.00233
2961.06	0.02118	-0.00229
2961.05	0.11779	-0.00129
2961.05	0.01521	-0.00185
2961.05	0.00846	-0.00309
2961.04	-0.01514	-0.00232
2961.04	-0.00788	-0.00135
2961.03	-0.01903	-0.00224
2961.03	-0.04096	-0.00153
2961.03	0.01694	-0.00233
2961.02	0.02116	-0.00289
2961.02	0.05359	-0.00118
2961.02	0.01195	-0.00205
2961.01	-0.04713	-0.00175
2961.01	-0.00677	-0.00236
2961.01	-0.0302	-0.00183
2961	-0.01745	-0.00173
2961	0.0108	-0.00296
2961	-0.00883	-0.000876781
2960.99	0.0357	-0.00224
2960.99	0.02954	-0.00263
2960.98	-0.03787	-0.00173
2960.98	-0.0011	-0.00336
2960.98	0.03936	-0.00225
2960.97	0.15583	-0.00229
2960.97	0.06237	-0.0023
2960.97	-0.04329	-0.00267
2960.96	0.06237	-0.00076503
2960.96	-0.000201958	0.000712121
2960.96	0.02739	-0.00282
2960.95	0.00441	-0.00261
2960.95	0.11424	-0.00317
2960.94	-0.01911	-0.00366
2960.94	0.03858	-0.00067904
2960.94	-0.02406	-0.000889608
2960.93	0.04464	-0.00338
2960.93	-0.04208	-0.00101
2960.93	0.01988	-0.0027
2960.92	0.08633	-0.00333
2960.92	-0.00285	-0.00147
2960.92	-0.01413	-0.00113
2960.91	0.02768	-0.0032
2960.91	-0.01938	-0.00218
2960.9	-0.03346	-0.00235
2960.9	0.0104	-0.00306
2960.9	0.05664	-0.00187
2960.89	0.0535	-0.00273
2960.89	0.02335	-1.107e-05
2960.89	-0.01876	-0.00265
2960.88	0.00974	-0.00069697
2960.88	0.05406	-0.00154
2960.88	-0.00983	-0.00113
2960.87	-0.01771	-0.00233
2960.87	-0.03053	-0.00221
2960.86	-0.04033	-0.00337
2960.86	-0.04982	-0.00201
2960.86	-0.02469	-0.0012
2960.85	0.01141	-0.00131
2960.85	-0.00964	-0.00291
2960.85	-0.019	-0.00159
2960.84	0.01253	-0.00301
2960.84	0.00846	-0.00275
2960.84	-0.0288	-0.00323
2960.83	-0.000774487	-0.00308
2960.83	-0.01963	-0.00329
2960.83	-0.0195	-0.00145
2960.82	0.0066	-0.00345
2960.82	0.03033	-0.00277
2960.81	-0.01013	-0.000680085
2960.81	-0.02371	-0.00183
2960.81	0.03748	-0.00263
2960.8	-0.00517	-0.00357
2960.8	0.02847	0.000565362
2960.8	-0.01613	-0.00267
2960.79	-0.00691	-0.000120071
2960.79	0.00577	-0.00112
2960.79	-0.01948	-0.00113
2960.78	-0.00496	-0.00167
2960.78	-0.03703	-0.00245
2960.77	0.12035	-0.00356
2960.77	0.06557	-0.00181
2960.77	0.03386	-0.000763168
2960.76	0.01865	-0.00209
2960.76	0.02514	-0.00238
2960.76	0.05499	-0.00249
2960.75	-0.00334	-0.00168
2960.75	-0.00533	-0.00241
2960.75	-0.02672	-0.00197
2960.74	0.05327	-0.00232
2960.74	0.04707	-0.00219
2960.73	0.0222	0.000123305
2960.73	0.02492	-0.00274
2960.73	-0.03335	-0.00213
2960.72	0.00873	-0.0018
2960.72	0.01954	-0.00256
2960.72	-0.00221	-0.00249
2960.71	0.0412	-0.00175
2960.71	-0.03713	-0.00296
2960.71	0.03548	-0.00318
2960.7	0.0415	-0.000785104
2960.7	0.0227	-0.00142
2960.69	0.03047	-0.00217
2960.69	-0.04029	-0.00266
2960.69	0.05591	-0.00167
2960.68	-0.03638	-0.00247
2960.68	-0.01809	-0.00278
2960.68	-0.00272	-0.00286
2960.67	0.00506	-0.00249
2960.67	0.01598	-0.0033
2960.67	0.03393	-0.000576537
2960.66	0.0337	-0.00264
2960.66	-0.01435	-0.00151
2960.66	-0.00473	-0.00283
2960.65	-0.00588	-0.0016
2960.65	-0.01146	-0.002
2960.64	0.02855	-0.00144
2960.64	-0.01078	-0.00285
2960.64	-0.00752	-0.00151
2960.63	-0.01396	-0.00291
2960.63	-0.02643	-0.00295
2960.63	-0.00587	-0.00144
2960.62	0.0384	-0.000742663
2960.62	-0.02399	-0.00236
2960.62	-0.03179	-0.00194
2960.61	-0.0054	-0.00189
2960.61	-0.00147	-0.00151
2960.6	0.03386	-0.00199
2960.6	-0.000752973	-0.00213
2960.6	-0.01568	-0.00329
2960.59	0.01875	-0.0016
2960.59	-0.00457	-0.00321
2960.59	-0.01349	-0.00313
2960.58	0.02165	-0.00151
2960.58	0.01322	-0.00095743
2960.58	0.02267	-0.00196
2960.57	0.0269	-0.00274
2960.57	0.0402	-0.00299
2960.56	0.01405	-0.00154
2960.56	0.03334	-0.00157
2960.56	0.03606	-0.00225
2960.55	0.00414	-0.00238
2960.55	-0.00396	-0.00193
2960.55	-0.01261	-0.00148
2960.54	-0.02253	-0.00269
2960.54	0.03372	-0.00139
2960.54	-0.02838	-0.00258
2960.53	-0.01742	-0.00274
2960.53	-0.02994	-0.00163
2960.52	-0.00767	-0.00252
2960.52	0.04837	-0.00167
2960.52	0.0486	-0.00289
2960.51	0.02132	-0.00194
2960.51	-0.00712	-0.00117
2960.51	-0.01407	-0.00358
2960.5	-0.0375	-0.002
2960.5	-0.02072	-0.00191
2960.5	-0.02658	-0.00075173
2960.49	0.00922	-0.00295
2960.49	0.04248	-0.00174
2960.49	-0.03057	-0.00192
2960.48	0.00977	-0.00227
2960.48	-0.00258	-0.00209
2960.47	0.03867	-0.00213
2960.47	0.07138	-0.00238
2960.47	0.01959	-0.00303
2960.46	0.03156	-0.00345
2960.46	-0.02535	-0.00258
2960.46	0.04669	-0.00178
2960.45	-0.01744	-0.00156
2960.45	0.00891	-0.00224
2960.45	-0.00187	-0.00179
2960.44	0.01063	-0.000995474
2960.44	0.02107	-0.00289
2960.43	-0.02917	-0.00265
2960.43	0.01263	-0.00248
2960.43	-0.00692	-0.00216
2960.42	-0.03083	-0.00189
2960.42	-0.00129	-0.00115
2960.42	-0.01797	-0.0027
2960.41	0.05094	-0.00276
2960.41	0.01786	-0.00064945
2960.41	0.0171	-0.000973486
2960.4	-0.03294	-0.000902874
2960.4	0.06635	-0.00288
2960.39	0.00641	-0.00237
2960.39	-0.03205	-0.00269
2960.39	0.00371	-0.0014
2960.38	-0.02013	-0.00281
2960.38	-0.03825	-0.00292
2960.38	0.03787	7.70869e-05
2960.37	-0.000407625	-0.00328
2960.37	0.01175	-0.00305
2960.37	0.04323	-0.00342
2960.36	0.03654	-0.00165
2960.36	-0.02578	-0.00212
2960.36	-0.02252	-0.00323
2960.35	-0.0214	-0.0014
2960.35	0.01129	-0.00155
2960.34	-0.02237	-0.00236
2960.34	0.0348	-0.00149
2960.34	-0.00553	-0.00305
2960.33	-0.02397	-0.00279
2960.33	0.04071	-0.00132
2960.33	-0.02444	-0.00291
2960.32	0.03263	-0.00115
2960.32	-0.000298163	-0.00104
2960.32	0.04107	-0.000910855
2960.31	-0.03109	-0.00199
2960.31	0.02648	-0.000951445
2960.3	0.03441	-0.000442005
2960.3	0.02349	-0.00285
2960.3	0.02071	-0.000147214
2960.29	0.02503	-0.00289
2960.29	-0.03057	-0.00262
2960.29	0.04556	-0.00277
2960.28	-0.02529	-0.00205
2960.28	-0.01679	-0.00298
2960.28	-0.01621	-0.00232
2960.27	0.05102	-0.00178
2960.27	0.01105	-0.0026
2960.26	0.0271	-0.00196
2960.26	-0.01295	-0.00208
2960.26	0.01802	-0.00158
2960.25	-0.01372	-0.00185
2960.25	-0.01539	-0.0029
2960.25	0.0267	-0.00275
2960.24	-0.02035	-0.00244
2960.24	0.02385	-0.00126
2960.24	0.02395	-0.00184
2960.23	-0.01681	-0.00269
2960.23	0.05097	-0.00194
2960.22	-0.00212	-0.0015
2960.22	-0.02349	-0.00196
2960.22	-0.02061	-0.00249
2960.21	0.08502	-0.00298
2960.21	-0.00953	-0.00263
2960.21	-0.00236	-0.00252
2960.2	-0.00261	-0.00164
2960.2	-0.0232	-0.0026
2960.2	-0.02629	-0.00212
2960.19	-0.03657	-0.00143
2960.19	0.07403	-0.0026
2960.19	-0.0106	-0.00157
2960.18	0.00913	-0.00192
2960.18	0.03486	-0.00239
2960.17	-0.01457	-0.00131
2960.17	0.02264	-0.00125
2960.17	-0.02289	-0.00153
2960.16	0.00978	-0.0031
2960.16	0.00324	-0.00137
2960.16	-0.03669	-0.000927548
2960.15	-0.04573	-0.00304
2960.15	-0.01962	-0.00296
2960.15	-0.03134	-0.0013
2960.14	0.01701	-0.00226
2960.14	-0.02945	-0.00182
2960.13	0.02593	-0.00254
2960.13	-0.01853	-0.00303
2960.13	0.03316	-0.00162
2960.12	-0.01029	-0.00112
2960.12	0.02874	-0.000431618
2960.12	-0.01742	-0.00153
2960.11	0.02949	-0.00295
2960.11	0.04688	-0.00189
2960.11	-0.00356	-0.00195
2960.1	0.03985	-0.00321
2960.1	-0.00882	-0.00216
2960.09	-0.035	-0.0026
2960.09	-0.00615	-0.00172
2960.09	-0.03657	-0.00134
2960.08	-0.0334	-0.00229
2960.08	-0.03927	-0.0036
2960.08	0.02466	-0.00224
2960.07	-0.01647	-0.00148
2960.07	0.0105	-0.00314
2960.07	-0.000731334	-0.00188
2960.06	0.000944879	-0.000789617
2960.06	-0.00959	-0.0026
2960.05	0.02046	-0.00184
2960.05	0.04187	-0.00277
2960.05	0.05207	-0.00179
2960.04	0.00663	-0.0022
2960.04	-0.01854	-0.00124
2960.04	-0.03551	-0.00142
2960.03	-0.01122	-0.00197
2960.03	-0.00712	-0.00137
2960.03	-0.0377	-0.00269
2960.02	-0.03279	-0.00231
2960.02	-0.01967	-0.00218
2960.02	-0.02832	-0.00339
2960.01	0.00866	-0.000987516
2960.01	-0.01471	-0.0015
2960	-0.00238	-0.00257
2960	-0.01107	-0.0018
2960	0.04208	-0.00286
2959.99	-0.00302	-0.00124
2959.99	0.05613	-0.00288
2959.99	-0.01383	-0.00261
2959.98	-0.02642	-0.00156
2959.98	-0.03723	-0.00162
2959.98	0.03021	-0.00358
2959.97	-0.00471	-0.00236
2959.97	-0.000240712	-0.00152
2959.96	-0.03213	-0.00266
2959.96	0.05534	-0.000135572
2959.96	-0.00443	-0.00258
2959.95	0.0081	-0.000728008
2959.95	-0.01388	-0.00313
2959.95	0.02781	-0.00149
2959.94	0.04364	-0.00177
2959.94	0.06265	-0.00199
2959.94	0.00303	-0.00272
2959.93	-0.03497	0.000846058
2959.93	0.00605	-0.00215
2959.92	-0.01692	-0.00111
2959.92	0.03288	-0.0032
2959.92	0.0229	-0.000834556
2959.91	-0.03257	-0.00304
2959.91	0.00667	-0.00226
2959.91	-0.02999	-0.00279
2959.9	0.01858	-0.00214
2959.9	0.00661	-0.00137
2959.9	0.000402185	-0.00205
2959.89	0.04175	0.000316002
2959.89	-0.03873	0.00043
2959.89	-0.03975	-0.00292
2959.88	-0.01567	-0.00121
2959.88	-0.01541	-0.00143
2959.87	-0.0425	-0.00214
2959.87	0.04038	-0.00219
2959.87	-0.02593	-0.00192
2959.86	0.01429	-0.00339
2959.86	0.00775	-0.00206
2959.86	-0.03219	-0.00146
2959.85	0.03394	-0.00235
2959.85	0.0369	-0.002
2959.85	0.00259	-0.00238
2959.84	0.00159	-0.000813625
2959.84	-0.01121	-0.00192
2959.83	0.04403	-0.00195
2959.83	-0.02972	-0.000386614
2959.83	-0.00518	-0.00132
2959.82	-0.01124	-0.000636996
2959.82	0.000677356	-0.00137
2959.82	0.02219	-0.00152
2959.81	0.02867	-0.0017
2959.81	0.05488	-0.00237
2959.81	0.05671	-0.000440463
2959.8	0.06627	-0.00173
2959.8	0.00502	-0.00189
2959.79	0.01294	-0.00276
2959.79	-0.00174	-0.000161093
2959.79	0.00561	-0.00164
2959.78	-0.002	-0.00206
2959.78	-0.01355	-0.00186
2959.78	0.00393	-0.000956916
2959.77	0.00721	-0.00351
2959.77	-0.000574615	-0.00146
2959.77	-0.01906	-0.00126
2959.76	0.05069	-0.00244
2959.76	0.03659	-0.00237
2959.75	0.01361	-0.00127
2959.75	0.06059	-0.00257
2959.75	0.00519	-0.00323
2959.74	0.03133	-0.00266
2959.74	0.00836	-0.00011965
2959.74	0.03864	-0.00234
2959.73	-0.04322	-0.00211
2959.73	-0.03259	-0.00269
2959.73	-0.01865	-0.000925288
2959.72	0.02532	-0.00325
2959.72	0.07332	-0.000238033
2959.72	-0.02232	-0.00181
2959.71	0.05159	-0.00096154
2959.71	0.01797	-0.0021
2959.7	0.01899	-0.00226
2959.7	0.00879	-0.00149
2959.7	0.0461	-0.00127
2959.69	-0.02758	-0.0033
2959.69	0.01711	-0.0023
2959.69	0.01559	-0.000842509
2959.68	0.00905	-0.00284
2959.68	-0.00899	-0.00235
2959.68	-0.0157	-0.00258
2959.67	0.01034	-0.00191
2959.67	0.0134	-0.00134
2959.66	0.0341	-0.0028
2959.66	0.01114	-0.0024
2959.66	0.00209	-0.00341
2959.65	0.01443	-0.00324
2959.65	-0.03043	-0.00176
2959.65	-0.00851	-0.00187
2959.64	-0.01639	-0.00193
2959.64	-0.02554	-0.00161
2959.64	0.04155	-0.00284
2959.63	-0.02584	-0.00229
2959.63	0.00883	-0.000770326
2959.62	-0.0327	-0.00279
2959.62	0.00929	-0.0015
2959.62	0.02938	-0.0023
2959.61	-0.0407	-0.00266
2959.61	0.00406	-0.00147
2959.61	-0.00651	-0.00274
2959.6	-0.0116	-0.00191
2959.6	-0.03562	-0.000946027
2959.6	0.00846	-0.00152
2959.59	-0.04166	-0.00148
2959.59	-0.02738	-0.00196
2959.58	-0.01447	-0.00189
2959.58	-0.04282	-0.00229
2959.58	-0.02379	-0.00264
2959.57	-0.03869	-0.00091785
2959.57	-0.03996	-0.00191
2959.57	-0.01864	-0.000876232
2959.56	-0.04115	-0.000726426
2959.56	-0.000719292	-0.00141
2959.56	-0.02331	-0.00297
2959.55	0.0614	-0.0024
2959.55	0.01854	-0.00251
2959.55	-0.01339	-0.000813362
2959.54	-0.021	-0.00219
2959.54	-0.01695	-0.00235
2959.53	-0.00695	-0.00067006
2959.53	0.02592	-0.00181
2959.53	0.01326	-0.00192
2959.52	0.02005	-0.00227
2959.52	0.03514	-0.00145
2959.52	-0.00152	-0.00099099
2959.51	0.01598	-0.00127
2959.51	0.0361	-0.00217
2959.51	0.02369	-0.0019
2959.5	-0.01261	-0.0018
2959.5	0.01795	-0.00337
2959.49	0.00143	-0.00293
2959.49	-0.02281	0.000396487
2959.49	-0.02853	-0.00156
2959.48	0.00438	-0.00163
2959.48	0.0467	-0.00219
2959.48	-0.01628	-0.00113
2959.47	-0.00418	-0.00292
2959.47	0.04906	-0.00241
2959.47	0.07239	-0.00319
2959.46	-0.01972	-0.00154
2959.46	-0.01004	-0.0024
2959.45	0.08459	-0.00206
2959.45	0.0309	-0.00183
2959.45	0.02936	-0.00294
2959.44	-0.000223789	-0.00295
2959.44	-0.0086	-0.00159
2959.44	0.02019	-0.00232
2959.43	-0.03746	-0.00214
2959.43	-0.00536	-0.0016
2959.43	-0.03106	-0.00133
2959.42	0.02127	-0.000836991
2959.42	-0.02813	-0.00103
2959.41	0.02024	-0.00242
2959.41	0.00902	-0.00155
2959.41	0.000104778	-0.00115
2959.4	-0.04592	-0.00138
2959.4	-0.00982	0.000123469
2959.4	0.00958	-0.00253
2959.39	-0.02121	-0.00214
2959.39	0.01524	-0.00203
2959.39	0.03753	-0.00363
2959.38	0.08246	-0.00158
2959.38	0.00107	-0.00169
2959.38	-0.02193	-0.00265
2959.37	0.04031	-0.00294
2959.37	-0.02782	-0.000935833
2959.36	-0.01233	-0.00182
2959.36	0.04143	-0.000620595
2959.36	0.00214	-0.00275
2959.35	-0.00205	-0.0015
2959.35	-0.01745	-0.00296
2959.35	0.03814	-0.00302
2959.34	-0.00235	-0.00105
2959.34	0.03143	-0.00269
2959.34	-0.02625	-0.0028
2959.33	0.000173153	-0.002
2959.33	-0.00973	-0.00164
2959.32	0.01456	-0.00294
2959.32	-0.00217	-0.0033
2959.32	-0.02951	-0.00201
2959.31	-0.00232	-0.00232
2959.31	0.00488	-0.00225
2959.31	0.00662	-0.00177
2959.3	0.01812	-0.00293
2959.3	0.01488	-0.00308
2959.3	0.05475	-0.00173
2959.29	0.04352	-0.00194
2959.29	0.0034	-0.00185
2959.28	-0.00595	-0.00278
2959.28	-0.02424	-0.00157
2959.28	0.02976	-0.00096335
2959.27	-0.00866	-0.00277
2959.27	0.06397	-0.00218
2959.27	0.000550122	-0.00284
2959.26	0.00145	-0.00213
2959.26	0.00173	-0.00173
2959.26	0.07627	-0.00286
2959.25	0.03219	-0.00264
2959.25	0.04794	-0.00164
2959.25	-0.01965	-0.00185
2959.24	-0.01691	-0.00216
2959.24	0.06116	-0.00142
2959.23	0.10197	-0.00179
2959.23	0.04631	-0.00137
2959.23	-0.02813	-0.00103
2959.22	0.02317	-0.00167
2959.22	-0.00965	-0.00167
2959.22	0.00582	-1.97169e-05
2959.21	0.0282	-0.00179
2959.21	0.06017	-0.00189
2959.21	0.00413	-0.00131
2959.2	-0.000942961	-0.000697151
2959.2	0.04303	0.000356388
2959.19	-0.02955	-0.00157
2959.19	-0.00712	-0.00269
2959.19	-0.0114	-0.00192
2959.18	0.00038076	-0.00184
2959.18	-0.00911	-0.000247685
2959.18	0.01156	-0.00202
2959.17	-0.02204	-0.00307
2959.17	0.02325	-0.00159
2959.17	-0.00094655	-0.00305
2959.16	-0.03255	-0.000600254
2959.16	0.02179	-0.00298
2959.15	0.01294	-0.00176
2959.15	0.02375	-0.00143
2959.15	-0.00811	0.000458464
2959.14	0.0187	-0.00293
2959.14	0.06922	-0.00279
2959.14	0.02989	0.000407417
2959.13	0.04687	-0.00263
2959.13	0.01111	5.40245e-05
2959.13	0.00556	-0.00237
2959.12	-0.02356	-0.00227
2959.12	-0.03144	-0.00186
2959.11	-0.00634	-0.0021
2959.11	0.01641	-0.00209
2959.11	0.05496	-0.000872642
2959.1	-0.02518	-0.000957056
2959.1	0.01172	-0.00298
2959.1	0.04883	-0.003
2959.09	0.02765	-0.000815149
2959.09	0.00549	-0.00182
2959.09	0.00424	-0.00195
2959.08	-0.00681	-0.00132
2959.08	0.00904	-0.0013
2959.08	0.04299	-0.00161
2959.07	-0.01768	-0.00295
2959.07	-0.01645	-0.00263
2959.06	-0.01428	-0.003
2959.06	-0.02782	-0.000576596
2959.06	0.06159	-0.00261
2959.05	-0.0142	-0.00228
2959.05	-0.00699	-0.00139
2959.05	-0.01129	-0.0013
2959.04	0.00145	-0.00182
2959.04	-0.02415	-0.00269
2959.04	-0.02838	-0.0035
2959.03	0.000410786	-0.00223
2959.03	0.00455	-0.00302
2959.02	0.02732	-0.00217
2959.02	0.03864	-0.00106
2959.02	0.01998	-0.00231
2959.01	0.02961	-0.00197
2959.01	-0.02516	-0.00183
2959.01	-0.00924	-0.00193
2959	0.04816	-0.00185
2959	0.03696	-0.003
2959	-0.01024	-0.00123
2958.99	-0.00737	-0.00269
2958.99	0.0074	-0.0015
2958.98	-0.000302655	-0.00114
2958.98	-0.03819	-0.00237
2958.98	0.00664	-0.00116
2958.97	-0.00254	-0.00334
2958.97	0.06605	-0.00244
2958.97	-0.01254	-0.00289
2958.96	-0.01753	-0.00208
2958.96	-0.02505	-0.00161
2958.96	-0.00788	-0.00244
2958.95	0.02195	-0.00199
2958.95	-0.02601	-0.00111
2958.94	-0.01732	-0.0021
2958.94	-0.02867	-0.00343
2958.94	0.01573	-0.00257
2958.93	0.01394	-0.00135
2958.93	0.0113	-0.00166
2958.93	-0.00833	-0.00265
2958.92	-0.01801	-0.002
2958.92	0.02831	-0.0035
2958.92	0.02624	0.00020069
2958.91	-0.02723	-0.0015
2958.91	0.02742	-0.00252
2958.91	-0.00604	-0.00211
2958.9	-0.01694	-0.00116
2958.9	0.01264	-0.00233
2958.89	0.02366	-0.00269
2958.89	0.0652	-0.0016
2958.89	-0.02792	-0.00255
2958.88	0.03987	-0.00157
2958.88	0.00537	-0.00278
2958.88	-0.01627	-0.00104
2958.87	-0.00814	-0.00339
2958.87	-0.00841	-0.00216
2958.87	-0.03065	0.000211445
2958.86	0.00258	-0.00248
2958.86	-0.0226	-0.00157
2958.85	0.04815	-0.00226
2958.85	-0.03701	-0.00243
2958.85	0.02913	-0.00214
2958.84	-0.0068	-0.00254
2958.84	-0.00862	-0.0017
2958.84	-0.00441	-0.00253
2958.83	0.02392	-0.00209
2958.83	-0.00134	-0.00291
2958.83	-0.04186	-0.00356
2958.82	0.02947	-0.00248
2958.82	-0.0046	-0.00172
2958.81	0.03326	0.000384115
2958.81	-0.00206	0.000827124
2958.81	0.02284	-0.00339
2958.8	-0.03341	-0.000372911
2958.8	0.0437	-0.00017291
2958.8	-0.00635	-0.0028
2958.79	0.03722	0.000437013
2958.79	-0.03402	-0.00111
2958.79	0.00204	-0.00235
2958.78	0.000479315	-0.00232
2958.78	0.03321	-0.00239
2958.78	-0.02205	-0.00331
2958.77	-0.01383	-0.000879986
2958.77	-0.03439	-0.00247
2958.76	-0.0034	-0.00244
2958.76	-0.01458	-0.00139
2958.76	-0.000108137	-0.000967594
2958.75	0.00617	-0.000679974
2958.75	-0.00412	-0.000963817
2958.75	-0.01534	-0.00225
2958.74	-0.01297	-0.00194
2958.74	-0.00916	-0.00316
2958.74	-0.00873	-0.00149
2958.73	0.00453	-0.0031
2958.73	-0.00918	-0.00278
2958.72	-0.00652	-0.00275
2958.72	-0.03801	-0.00139
2958.72	0.00558	-0.00245
2958.71	0.05016	-0.00292
2958.71	-0.02067	-0.00208
2958.71	-0.00779	-0.00249
2958.7	-0.02187	-0.00173
2958.7	0.06811	-0.00225
2958.7	0.03172	-0.00194
2958.69	0.011	-0.00294
2958.69	-0.01989	-0.00206
2958.68	0.04587	-0.00299
2958.68	0.04983	-0.00119
2958.68	-0.01771	-0.0018
2958.67	0.00482	-0.0028
2958.67	-0.0055	-0.00244
2958.67	0.00713	-0.00278
2958.66	-0.0381	-0.00203
2958.66	-0.04252	-0.00146
2958.66	-0.02887	0.000580928
2958.65	0.01898	-0.00221
2958.65	-0.02246	-0.00217
2958.64	0.06258	-0.000981128
2958.64	0.02478	-0.000777782
2958.64	0.00167	0.000353433
2958.63	0.06349	-0.00255
2958.63	-0.02497	-0.0035
2958.63	-0.02607	-0.000939914
2958.62	0.1179	-0.000549948
2958.62	0.04316	-0.00265
2958.62	0.00565	-0.003
2958.61	0.01152	-0.00263
2958.61	-0.00308	-0.00216
2958.61	0.00932	-0.00248
2958.6	-0.03147	-0.00174
2958.6	0.02472	-0.00137
2958.59	-0.00213	-0.0022
2958.59	-0.001	-0.00127
2958.59	0.10885	-0.00294
2958.58	-0.02947	-0.00267
2958.58	-0.04549	-0.00336
2958.58	-0.03098	-0.00080861
2958.57	-0.02172	-0.00258
2958.57	-0.02566	-0.00255
2958.57	-0.00588	-0.00187
2958.56	-0.00437	-0.00272
2958.56	0.02156	-0.00267
2958.55	0.05484	-0.000791193
2958.55	0.02995	-0.00126
2958.55	-0.02657	0.000577799
2958.54	0.00353	-0.00158
2958.54	0.01997	-0.002
2958.54	-0.0188	-0.00235
2958.53	0.01023	-0.00209
2958.53	-0.00159	0.000505575
2958.53	-0.00477	0.000304774
2958.52	-0.0256	-0.00216
2958.52	0.01874	0.000371317
2958.51	0.08771	-0.00166
2958.51	0.0103	-0.00173
2958.51	-0.000509577	-0.000697928
2958.5	-0.01163	-0.00238
2958.5	-0.01236	-0.000505196
2958.5	-0.01301	-0.00254
2958.49	0.01424	-0.0016
2958.49	0.01638	-0.00152
2958.49	-0.00971	-0.00206
2958.48	-0.02888	-0.000634007
2958.48	0.03101	-0.00327
2958.47	0.00485	-0.0026
2958.47	0.01803	-0.00227
2958.47	-0.01502	-0.00275
2958.46	-0.03202	-0.000657157
2958.46	0.00479	-0.00203
2958.46	0.01783	-0.00187
2958.45	0.01945	-0.0013
2958.45	-0.00393	-0.00335
2958.45	-0.03909	-0.00267
2958.44	-0.01332	-0.00228
2958.44	-0.03245	-0.00213
2958.44	0.06258	-0.00182
2958.43	-0.02204	-0.000104727
2958.43	0.03137	-0.00305
2958.42	0.0041	-0.00223
2958.42	-0.01831	2.9625e-05
2958.42	0.02393	-0.00265
2958.41	0.02912	-0.00124
2958.41	-0.03463	-0.00259
2958.41	-0.04335	-0.00262
2958.4	0.03793	-0.00304
2958.4	-0.01533	-0.00292
2958.4	-0.00971	-0.00204
2958.39	-0.000802163	-0.00292
2958.39	-0.01664	-0.00178
2958.38	0.00168	-0.00288
2958.38	0.0088	-0.00187
2958.38	-0.02468	-5.70489e-05
2958.37	-0.0131	-0.00283
2958.37	0.03043	-0.00268
2958.37	0.06025	-0.00187
2958.36	0.00513	-0.00189
2958.36	-0.03394	-0.00142
2958.36	-0.01751	-0.00201
2958.35	-0.03579	-0.00146
2958.35	-0.04282	-0.00175
2958.34	0.01229	-0.00249
2958.34	-0.0246	-0.00197
2958.34	-0.01449	0.000283131
2958.33	-0.03305	-0.000392055
2958.33	-0.02284	-0.00322
2958.33	0.02758	0.000776614
2958.32	-0.01235	-0.00156
2958.32	-0.02278	-0.0032
2958.32	-0.000726672	-0.00027049
2958.31	-0.01397	-0.00236
2958.31	0.00503	-0.00175
2958.3	0.03177	-0.00259
2958.3	0.03269	-0.00175
2958.3	0.03856	-0.00218
2958.29	-0.00734	-0.00166
2958.29	0.01126	-0.00138
2958.29	-0.00623	-0.00199
2958.28	-0.0287	-0.00285
2958.28	-0.01084	-0.00241
2958.28	-0.01322	-0.00193
2958.27	-0.01865	-0.00185
2958.27	0.00384	-0.00257
2958.27	-0.01233	-0.003
2958.26	0.0485	-0.000938057
2958.26	-0.02453	-0.00213
2958.25	-0.01155	-0.00206
2958.25	0.06212	-0.00166
2958.25	-0.01234	-0.00223
2958.24	-0.04528	-0.00108
2958.24	0.05264	-0.00176
2958.24	-0.00204	-0.00177
2958.23	0.00478	-0.00219
2958.23	-0.01342	-0.0028
2958.23	0.01774	-0.0019
2958.22	0.11182	-0.00172
2958.22	0.03224	-0.0024
2958.21	-0.000539039	-0.00202
2958.21	0.04411	-0.00204
2958.21	-0.02149	0.0007385
2958.2	0.02707	-0.00355
2958.2	0.00566	0.00042533
2958.2	0.0021	-0.00306
2958.19	0.00692	-0.00272
2958.19	0.08563	-0.00276
2958.19	0.1066	-0.00293
2958.18	0.01786	-0.00124
2958.18	0.01218	-0.00197
2958.17	-0.00625	-0.0037
2958.17	-0.00562	-0.00106
2958.17	-0.01172	-0.00253
2958.16	0.03368	-0.000357141
2958.16	-0.03462	-0.00291
2958.16	-0.02341	-0.00282
2958.15	-0.0201	-0.00308
2958.15	0.03934	-0.0015
2958.15	-0.01235	-0.00175
2958.14	0.02967	-0.00168
2958.14	0.0326	-0.00208
2958.14	0.02579	-0.00266
2958.13	0.05364	-0.00198
2958.13	-0.03484	-0.00257
2958.12	-0.01823	-0.0019
2958.12	0.03783	-0.00127
2958.12	0.01271	-0.00229
2958.11	0.1188	-0.00318
2958.11	-0.00869	-0.00261
2958.11	0.00854	-0.00154
2958.1	-0.01861	-0.00216
2958.1	-0.01863	-0.000420974
2958.1	0.00376	-0.00297
2958.09	-0.04661	-0.00301
2958.09	0.00887	-0.0029
2958.08	-0.02111	-0.00244
2958.08	0.07263	-0.00187
2958.08	-0.01275	-0.00279
2958.07	0.01298	-0.00101
2958.07	-0.03202	-0.00101
2958.07	0.00998	-0.00147
2958.06	-0.02123	-0.00216
2958.06	0.0323	-0.00332
2958.06	0.02533	0.00115
2958.05	-0.01777	-0.00277
2958.05	-0.01978	-0.000679075
2958.04	-0.00778	-0.000523085
2958.04	0.01222	-0.00244
2958.04	-0.02821	-0.00338
2958.03	0.000222003	-0.00298
2958.03	0.03174	-0.00187
2958.03	-0.03173	-0.000914072
2958.02	-0.00306	-0.000758135
2958.02	0.01427	-0.00277
2958.02	0.04427	-0.00236
2958.01	-0.01548	-0.00268
2958.01	0.02971	-0.003
2958	0.04014	-0.00309
2958	-0.00139	-0.00269
2958	0.00139	-0.00183
2957.99	0.02746	-0.00105
2957.99	0.03415	-0.00224
2957.99	-0.00833	1.67568e-06
2957.98	0.01249	-0.00105
2957.98	0.0138	-0.00269
2957.98	-0.01221	-0.00241
2957.97	0.0051	-0.00282
2957.97	0.04555	-0.00192
2957.97	-0.00845	-0.0032
2957.96	0.01234	-0.000238559
2957.96	0.0498	-0.00223
2957.95	0.00685	-0.00283
2957.95	-0.01417	-0.00192
2957.95	0.01808	-0.00198
2957.94	0.06264	-0.00254
2957.94	-0.0366	-0.00258
2957.94	0.02672	-0.00157
2957.93	-0.01135	-0.00171
2957.93	0.02181	-0.00289
2957.93	0.00748	-0.00182
2957.92	-0.01862	-0.000434706
2957.92	-0.01326	-0.00346
2957.91	-0.00734	-0.0036
2957.91	-0.00181	-0.00145
2957.91	-0.01554	-0.00264
2957.9	-0.01126	-0.00334
2957.9	0.02932	-0.00257
2957.9	0.000872138	-0.0014
2957.89	0.02149	-0.00198
2957.89	-0.00163	-0.00217
2957.89	-0.02819	-0.00311
2957.88	-0.02391	-0.00196
2957.88	-0.03686	-0.0011
2957.87	0.03548	-0.00211
2957.87	-0.02179	-0.00163
2957.87	0.01363	-6.28641e-05
2957.86	-0.01946	-0.00348
2957.86	0.0343	-0.00214
2957.86	-0.01105	-0.0019
2957.85	0.05222	-0.00171
2957.85	-0.01836	-0.000740456
2957.85	-0.01907	-0.00202
2957.84	-0.03552	-0.00288
2957.84	-0.02156	-0.00259
2957.83	0.07352	-0.00299
2957.83	-0.01308	-0.00343
2957.83	-0.00174	-0.00212
2957.82	-0.00167	-0.000564691
2957.82	-0.01189	-0.000550842
2957.82	-0.01771	-0.00199
2957.81	-0.02128	-0.00221
2957.81	-0.03379	-0.00216
2957.81	0.0054	-0.00312
2957.8	0.00356	-0.00137
2957.8	-0.01018	-0.00206
2957.8	-0.00432	-0.00147
2957.79	-0.02292	-0.00131
2957.79	0.01331	-0.00218
2957.78	-0.02852	-0.00282
2957.78	0.06114	-0.00275
2957.78	-0.01351	-0.00195
2957.77	0.00658	-0.000900784
2957.77	-0.00756	-0.00247
2957.77	0.00688	-0.00268
2957.76	0.00111	-0.00212
2957.76	0.00984	-0.00235
2957.76	-0.02565	0.00181
2957.75	0.01269	-0.00318
2957.75	-0.01836	-0.00271
2957.74	-0.00744	-0.00175
2957.74	0.01383	-0.00253
2957.74	-0.01641	-0.00223
2957.73	-0.01571	-0.00153
2957.73	-0.01604	-0.00285
2957.73	-0.01376	-0.0015
2957.72	0.00446	-0.00141
2957.72	0.00596	-0.00179
2957.72	0.03759	-0.00129
2957.71	-0.01841	-0.00273
2957.71	0.06514	-0.00354
2957.7	0.02026	-0.00126
2957.7	0.0746	-0.00274
2957.7	-0.02496	-0.00086894
2957.69	-0.03315	-0.00112
2957.69	0.00398	-0.00328
2957.69	0.00455	-0.00244
2957.68	0.01944	-0.000523289
2957.68	0.00495	-0.00234
2957.68	-0.00194	-0.00295
2957.67	-0.01537	-0.0018
2957.67	-0.01698	-0.00187
2957.66	0.01154	-0.00232
2957.66	-0.0351	-0.00228
2957.66	0.01824	-0.00168
2957.65	-0.00614	-0.00338
2957.65	-0.02055	-0.0032
2957.65	-0.01187	-0.0032
2957.64	-0.01434	-0.00268
2957.64	-0.00162	-0.00254
2957.64	0.02546	-0.000878661
2957.63	-0.02311	-0.00269
2957.63	-0.03089	-0.00163
2957.63	0.01348	-0.000147185
2957.62	0.02173	-0.00229
2957.62	-0.02922	-0.00128
2957.61	0.00775	-0.000997541
2957.61	-0.02242	-0.00297
2957.61	0.04642	-0.00286
2957.6	-0.02874	-0.00148
2957.6	0.01123	-0.0021
2957.6	0.01	-0.00189
2957.59	-0.01463	-0.00208
2957.59	-0.01711	-0.00274
2957.59	-0.03533	-0.00059838
2957.58	0.00462	-0.00266
2957.58	-0.02416	-0.0015
2957.57	-0.0001994	-0.00126
2957.57	0.08373	-0.00327
2957.57	-0.02774	-0.00256
2957.56	0.0056	-0.00181
2957.56	0.0351	-0.00109
2957.56	-0.03283	-0.0027
2957.55	-0.000476543	-0.00216
2957.55	0.01435	-0.00267
2957.55	-0.02426	-0.00184
2957.54	-0.03292	-0.00233
2957.54	-0.01931	-0.00184
2957.53	0.00368	-0.00205
2957.53	-0.02795	-0.00201
2957.53	0.00442	-0.00257
2957.52	-0.00734	-0.00132
2957.52	-0.01321	-0.00127
2957.52	0.00984	-0.00244
2957.51	0.04347	-0.00189
2957.51	-0.03623	-0.00077923
2957.51	-0.02795	-0.00174
2957.5	0.06062	-0.00247
2957.5	0.01071	-0.00041576
2957.5	-0.02464	-0.00264
2957.49	0.01758	-0.000365251
2957.49	-0.00891	-0.00247
2957.48	0.08431	-0.00204
2957.48	-0.00923	-0.00157
2957.48	0.00375	-0.0025
2957.47	0.04076	-0.00168
2957.47	-0.00746	-0.00276
2957.47	-0.01012	-0.0033
2957.46	0.01359	-0.00176
2957.46	-0.00364	-0.00112
2957.46	-0.000304074	-0.0022
2957.45	0.01246	-0.00363
2957.45	-0.02018	-0.00129
2957.44	0.04232	0.000517947
2957.44	0.01177	-0.00138
2957.44	-0.02468	-0.00185
2957.43	-0.03163	-0.00322
2957.43	-0.02969	-0.0026
2957.43	-0.03629	-0.00282
2957.42	0.01804	-0.0022
2957.42	0.03088	-0.00164
2957.42	0.05148	-0.00202
2957.41	0.04372	-0.00245
2957.41	-0.024	-0.00318
2957.4	0.00348	-0.00251
2957.4	0.04294	-0.00141
2957.4	-0.0221	-0.00136
2957.39	-0.0024	-0.00118
2957.39	0.000925222	-0.00259
2957.39	0.05139	-0.00169
2957.38	-0.01372	-0.00328
2957.38	0.06461	-0.0026
2957.38	-0.02882	-0.00213
2957.37	0.00501	-0.0017
2957.37	-0.01399	-0.00163
2957.36	-0.03283	-0.00174
2957.36	-0.02719	-0.00273
2957.36	-0.02745	-0.00284
2957.35	-0.01684	-0.00198
2957.35	0.01382	-0.00309
2957.35	-0.02469	-0.000419742
2957.34	0.04082	-0.00123
2957.34	-0.01305	-0.0016
2957.34	0.00217	-0.00163
2957.33	-0.02379	-0.00296
2957.33	-0.02534	-0.00161
2957.33	-0.02981	-0.00248
2957.32	0.02518	-0.0023
2957.32	-0.00564	-0.00313
2957.31	-0.01583	-0.00216
2957.31	-0.03516	-0.00268
2957.31	0.046	-0.00204
2957.3	0.04825	-0.00179
2957.3	0.03794	-0.00237
2957.3	0.11516	-0.00297
2957.29	0.01381	0.000140646
2957.29	-0.02608	-0.000336466
2957.29	-0.00332	-0.00231
2957.28	0.00399	-0.00255
2957.28	-0.0327	-0.00335
2957.27	0.041	-0.00244
2957.27	-0.03196	-0.00246
2957.27	-0.01327	-0.00132
2957.26	-0.01512	-0.00235
2957.26	-0.01436	-0.000779002
2957.26	-0.02076	-0.00218
2957.25	-0.02821	-0.00195
2957.25	0.01953	-0.00179
2957.25	-0.02144	-0.00262
2957.24	-0.00337	-0.00174
2957.24	0.04989	-0.00169
2957.23	0.0214	-0.000916851
2957.23	0.04269	-0.00217
2957.23	-0.04598	-0.00236
2957.22	-0.00917	-0.00194
2957.22	0.04246	-0.00182
2957.22	-0.01496	-0.00225
2957.21	-0.00402	-0.00339
2957.21	0.00697	-0.00242
2957.21	0.01661	-0.00166
2957.2	0.02979	-0.000555419
2957.2	-0.00394	-0.00141
2957.19	0.02946	-0.00189
2957.19	-0.02065	-0.00228
2957.19	-0.01757	-0.00225
2957.18	0.05194	-0.00264
2957.18	0.01315	-0.00232
2957.18	-0.0302	-0.0034
2957.17	0.06728	-0.000461897
2957.17	-0.02973	-0.00191
2957.17	0.03604	-0.00189
2957.16	0.06279	-0.00259
2957.16	0.02012	-0.00201
2957.16	-0.01581	-0.00245
2957.15	0.01845	-0.00173
2957.15	0.01768	-0.0013
2957.14	0.02996	-0.00152
2957.14	-0.03174	-0.00296
2957.14	-0.03536	-0.00111
2957.13	-0.02033	-0.00202
2957.13	0.05448	-0.00336
2957.13	0.04322	-0.00338
2957.12	-0.01327	-0.00319
2957.12	0.01926	-0.00242
2957.12	0.07386	-0.0009834
2957.11	-0.02644	-0.00205
2957.11	-0.01333	-0.00225
2957.1	-0.00037521	-0.0026
2957.1	0.01082	-0.00231
2957.1	0.06605	-0.00312
2957.09	0.04571	-0.00276
2957.09	0.01374	-0.00241
2957.09	-0.01206	-6.73832e-05
2957.08	-0.00441	-0.00144
2957.08	0.00445	-0.00263
2957.08	0.00176	-0.00136
2957.07	-0.0012	-0.00108
2957.07	0.04867	-0.00166
2957.06	-0.03579	-0.00229
2957.06	-0.02678	-0.00116
2957.06	0.08354	-0.0023
2957.05	-0.00449	-0.00289
2957.05	0.00325	-0.00204
2957.05	0.00317	-0.00188
2957.04	-0.00486	-0.00315
2957.04	0.01499	-0.000459853
2957.04	0.03363	-0.000607692
2957.03	-0.03076	-0.00243
2957.03	0.01321	-0.000857823
2957.03	0.00717	-0.000876215
2957.02	0.02278	-0.00217
2957.02	-0.00313	-7.84648e-05
2957.01	0.06081	-0.00179
2957.01	-0.0281	-0.00318
2957.01	-0.00974	-0.0014
2957	-0.0034	-0.00191
2957	-0.01853	-0.00315
2957	-0.01328	-0.00201
2956.99	-0.01593	-0.0025
2956.99	-0.00612	-0.00198
2956.99	-0.02909	-0.00217
2956.98	0.00362	-0.00258
2956.98	0.08827	-0.00227
2956.97	-0.01232	-0.00158
2956.97	-0.01652	-0.00325
2956.97	0.0178	-0.0023
2956.96	-0.03426	-0.00171
2956.96	-0.01749	-0.000584863
2956.96	0.000101135	-0.00224
2956.95	-0.02874	-0.00191
2956.95	0.02648	-0.00145
2956.95	0.01431	-0.0017
2956.94	-0.03648	-0.00298
2956.94	0.07138	-0.00241
2956.93	0.00835	-0.0029
2956.93	0.00352	-0.00268
2956.93	0.01376	-0.0026
2956.92	-0.01417	-0.00322
2956.92	0.01983	-0.000990756
2956.92	0.07522	-0.00235
2956.91	0.00582	-0.00142
2956.91	-0.01026	-0.00316
2956.91	0.03025	-0.000837248
2956.9	-0.00121	-0.000985169
2956.9	0.00858	-0.00208
2956.89	0.00999	-0.00309
2956.89	0.03905	-0.00234
2956.89	-0.00577	-0.00193
2956.88	-0.00702	-0.00266
2956.88	0.00659	-0.00271
2956.88	-0.00291	-0.00171
2956.87	-0.01133	-0.0017
2956.87	0.02296	-0.00151
2956.87	0.01471	0.000805077
2956.86	-0.00519	-0.00345
2956.86	-0.00888	-0.00159
2956.86	-0.00972	-0.00202
2956.85	0.000282939	-0.00323
2956.85	-0.00801	-0.0013
2956.84	0.12247	-0.00158
2956.84	-0.03168	-0.002
2956.84	0.02509	-0.00273
2956.83	-0.03111	-0.00165
2956.83	0.01231	-0.00137
2956.83	0.00176	-0.00107
2956.82	-0.02528	-0.00307
2956.82	0.03777	-0.00126
2956.82	0.01162	-0.00173
2956.81	0.04493	-0.00162
2956.81	-0.00261	-0.00296
2956.8	-0.0177	-0.00241
2956.8	0.07104	-0.00323
2956.8	0.00598	0.000541628
2956.79	0.00842	-0.00267
2956.79	0.00582	-0.00067563
2956.79	0.00684	-0.00167
2956.78	0.02111	-0.00363
2956.78	0.00583	-0.00251
2956.78	0.04046	-0.00246
2956.77	-0.01601	-0.000802298
2956.77	0.015	-0.00164
2956.76	0.00456	-0.00262
2956.76	0.00661	-0.00199
2956.76	-0.04042	-0.00335
2956.75	-0.01654	-0.00125
2956.75	-0.03244	-0.000224324
2956.75	0.01665	-0.00297
2956.74	0.01688	-0.00179
2956.74	0.03838	-0.00085467
2956.74	-0.02105	-0.00268
2956.73	0.01756	-0.0022
2956.73	-0.01794	-0.00348
2956.72	-0.01273	-0.00185
2956.72	0.03936	-0.00231
2956.72	0.04063	-0.00243
2956.71	-0.01252	-0.00324
2956.71	-0.02437	-0.00291
2956.71	0.0058	-0.00207
2956.7	-0.0018	-0.00249
2956.7	0.03279	-0.00192
2956.7	-0.02241	-0.0014
2956.69	0.01654	-0.00315
2956.69	-0.02136	-0.00215
2956.69	0.037	-0.00167
2956.68	0.02555	-0.00157
2956.68	0.05024	-0.00285
2956.67	0.01818	-0.00295
2956.67	0.00494	-0.000759495
2956.67	0.06603	-0.00338
2956.66	-0.03945	-0.00213
2956.66	-0.04181	-0.00323
2956.66	0.01229	-0.00256
2956.65	0.01654	-0.00232
2956.65	-0.00244	-0.000986587
2956.65	0.00819	-0.00205
2956.64	0.0702	-0.00264
2956.64	0.0134	-0.00281
2956.63	-0.000899787	-0.000385919
2956.63	0.03164	-0.00262
2956.63	0.000735026	-0.00246
2956.62	0.00522	-0.00186
2956.62	0.00244	-0.000922748
2956.62	0.00792	-0.00275
2956.61	0.03237	-0.00215
2956.61	0.01478	-0.00292
2956.61	0.00917	-0.00144
2956.6	-0.03706	-0.00246
2956.6	-0.04421	-0.00277
2956.59	0.02379	-0.00154
2956.59	0.0193	-0.00109
2956.59	0.01156	-0.00211
2956.58	-0.02566	-0.00128
[truncated: 65,279 more rows]

## Sheet: d-f for tooth-resolved spectrum
wavenumber	normalized intensity (a. u.)	Fig. 2e and 2f are the magnified plots of Fig. 2d.
2903.72	0.00248
2903.72	0.00101
2903.72	0.00282
2903.72	0.000878403
2903.72	0.00408
2903.72	0.00176
2903.72	0.000544504
2903.72	0.000655861
2903.72	0.00244
2903.72	0.00247
2903.72	0.00226
2903.72	0.000262031
2903.72	0.000407364
2903.72	0.00141
2903.72	0.00272
2903.72	0.000258126
2903.72	0.00123
2903.72	0.000308025
2903.72	0.00148
2903.72	0.00263
2903.72	0.00245
2903.72	0.00201
2903.72	0.00161
2903.72	0.00156
2903.72	0.00309
2903.72	0.00294
2903.72	0.00122
2903.72	0.00114
2903.72	0.00127
2903.72	0.00263
2903.72	0.00358
2903.72	0.000437696
2903.72	0.00253
2903.72	0.0021
2903.72	0.00117
2903.72	0.00203
2903.72	0.0011
2903.72	0.0011
2903.72	0.00202
2903.72	0.00237
2903.72	0.00109
2903.72	0.00216
2903.72	0.00136
2903.72	0.00377
2903.72	0.00197
2903.72	0.00233
2903.72	0.0014
2903.72	0.00142
2903.72	0.00189
2903.72	0.00127
2903.72	0.00163
2903.72	0.00231
2903.72	0.00313
2903.72	0.00208
2903.72	0.00278
2903.72	0.000480754
2903.72	0.00223
2903.72	0.00343
2903.72	0.00116
2903.72	0.00393
2903.72	0.000997798
2903.72	0.00329
2903.72	0.00040842
2903.72	0.00361
2903.72	0.00101
2903.72	0.00158
2903.72	0.00138
2903.72	0.000580039
2903.72	0.00179
2903.72	0.00318
2903.72	0.00134
2903.72	0.00054141
2903.72	0.00193
2903.72	0.000407896
2903.72	0.00249
2903.72	0.00197
2903.72	0.00149
2903.72	0.00411
2903.72	0.000606722
2903.72	0.00159
2903.72	0.000936329
2903.72	0.00323
2903.72	0.00318
2903.72	0.00302
2903.72	0.00175
2903.72	0.00237
2903.72	0.00128
2903.72	0.00294
2903.72	0.00165
2903.72	0.00086551
2903.72	0.00192
2903.72	0.00128
2903.72	0.00154
2903.72	0.00186
2903.72	0.00155
2903.72	0.000713722
2903.72	0.002
2903.72	0.00331
2903.72	0.00198
2903.72	0.00229
2903.72	0.00254
2903.72	0.000249826
2903.72	0.00259
2903.72	0.00168
2903.72	0.00253
2903.72	0.00076419
2903.72	0.00252
2903.72	0.00606
2903.72	0.00463
2903.72	0.000349953
2903.72	0.000563953
2903.72	0.00167
2903.72	0.00301
2903.72	0.000804355
2903.72	0.00361
2903.72	0.000785431
2903.72	0.00191
2903.72	0.00043255
2903.72	0.0014
2903.72	0.00148
2903.72	0.0021
2903.72	0.00242
2903.72	0.00085051
2903.72	0.00176
2903.72	0.00241
2903.72	0.0026
2903.72	0.00192
2903.72	0.00218
2903.72	0.00112
2903.72	0.00345
2903.72	0.00134
2903.72	0.00289
2903.72	0.00141
2903.72	0.000507654
2903.72	0.00167
2903.72	0.00175
2903.72	0.000665658
2903.72	0.000744337
2903.72	0.000876917
2903.72	0.000583024
2903.72	0.00213
2903.72	0.00264
2903.72	0.000708017
2903.72	0.000352232
2903.72	0.00173
2903.72	0.00203
2903.72	0.000582981
2903.72	0.0022
2903.72	0.00262
2903.72	0.00492
2903.72	0.000388283
2903.72	0.00157
2903.72	0.0026
2903.72	0.000278307
2903.72	0.00196
2903.72	0.00432
2903.72	0.00209
2903.72	0.00245
2903.72	0.00178
2903.72	0.000976823
2903.72	0.00268
2903.72	0.00213
2903.72	0.00347
2903.72	0.00187
2903.72	0.00195
2903.72	0.0019
2903.72	0.00213
2903.72	0.00192
2903.72	0.00183
2903.72	0.00107
2903.72	0.00313
2903.72	0.00173
2903.72	0.00312
2903.72	0.00206
2903.72	0.00512
2903.72	0.00241
2903.72	0.00181
2903.72	0.00342
2903.72	0.000930051
2903.72	0.00109
2903.72	0.000739578
2903.72	0.00225
2903.72	0.00149
2903.72	0.00327
2903.72	0.00283
2903.72	0.00149
2903.72	0.00106
2903.72	0.000743915
2903.72	0.000822073
2903.72	0.000450871
2903.72	0.00134
2903.72	0.00315
2903.72	0.00268
2903.72	0.00109
2903.72	0.00143
2903.72	0.00245
2903.72	0.00121
2903.72	0.00103
2903.72	0.00206
2903.72	0.00187
2903.72	0.00278
2903.72	0.0036
2903.72	0.000174768
2903.72	0.00259
2903.72	0.00167
2903.72	0.00441
2903.72	0.00108
2903.72	0.00374
2903.72	0.000846036
2903.72	0.00165
2903.72	0.000696189
2903.72	0.00208
2903.72	0.00273
2903.72	0.000385583
2903.72	0.00148
2903.72	0.00226
2903.72	0.00317
2903.72	0.000221421
2903.72	0.00337
2903.72	0.00135
2903.72	0.00070389
2903.72	0.00299
2903.72	0.000506031
2903.72	0.00275
2903.72	0.00255
2903.72	0.00302
2903.72	0.000213718
2903.72	0.00191
2903.72	0.00323
2903.72	0.00326
2903.72	0.000696281
2903.72	0.0037
2903.72	0.00232
2903.72	0.00366
2903.72	0.00374
2903.72	0.00104
2903.72	0.00099827
2903.72	0.00117
2903.72	0.00139
2903.72	0.00305
2903.72	0.000939597
2903.72	0.00275
2903.72	0.00194
2903.72	0.000676337
2903.72	0.00126
2903.72	0.00159
2903.72	0.000676816
2903.72	0.00147
2903.72	0.00222
2903.72	0.000101848
2903.72	0.00196
2903.72	0.00374
2903.72	0.00243
2903.72	0.000645673
2903.72	0.00304
2903.72	0.000577594
2903.72	0.00267
2903.72	0.000653779
2903.72	0.00162
2903.72	0.00118
2903.72	0.00247
2903.72	0.00292
2903.72	0.000120507
2903.72	0.00256
2903.72	0.00213
2903.72	0.00101
2903.72	0.000800014
2903.72	0.00251
2903.72	0.00197
2903.72	0.000503812
2903.72	0.00123
2903.72	0.00123
2903.72	0.00133
2903.72	0.00152
2903.72	0.00168
2903.72	0.000737013
2903.72	0.00144
2903.72	0.000701885
2903.72	0.000822125
2903.72	0.00213
2903.72	0.00148
2903.72	0.00152
2903.72	0.000782952
2903.72	0.000591888
2903.72	0.00205
2903.72	0.00215
2903.72	0.00147
2903.72	0.00139
2903.72	0.000445436
2903.72	0.00292
2903.72	0.00118
2903.72	0.00036224
2903.72	0.00184
2903.72	0.00113
2903.72	0.00152
2903.72	0.00168
2903.72	0.000377674
2903.72	0.0017
2903.72	0.00264
2903.72	0.00136
2903.72	0.00171
2903.72	0.00243
2903.72	0.00177
2903.72	0.00106
2903.72	0.00248
2903.72	0.00209
2903.72	0.000296084
2903.72	8.36456e-05
2903.72	0.00118
2903.72	0.000251098
2903.72	0.00199
2903.72	0.00179
2903.72	0.0013
2903.72	0.00325
2903.72	0.00084791
2903.72	0.00109
2903.72	0.00177
2903.72	0.00242
2903.72	0.000608629
2903.72	0.000655919
2903.72	0.00282
2903.72	0.00346
2903.72	0.00183
2903.72	0.000960846
2903.72	0.00248
2903.72	0.00237
2903.72	0.00421
2903.72	0.00375
2903.72	0.00254
2903.72	0.00342
2903.72	0.00286
2903.72	0.00186
2903.72	0.00344
2903.72	0.000184805
2903.72	0.0011
2903.72	0.00349
2903.72	0.00153
2903.72	0.00392
2903.72	0.000844213
2903.72	0.000872875
2903.72	0.00153
2903.72	0.00123
2903.72	0.000813961
2903.72	0.00331
2903.72	0.00184
2903.72	0.00246
2903.72	0.0011
2903.72	0.00249
2903.72	0.00119
2903.72	0.00375
2903.72	0.000829622
2903.72	0.00149
2903.72	0.00166
2903.72	0.00186
2903.72	0.00112
2903.72	0.00221
2903.72	0.000519092
2903.72	0.0015
2903.72	0.00164
2903.72	0.000483648
2903.72	0.00292
2903.72	0.00236
2903.72	0.00236
2903.72	0.00216
2903.72	0.00243
2903.72	0.00456
2903.72	0.00167
2903.72	0.00341
2903.72	0.00417
2903.72	0.000967659
2903.72	0.00255
2903.72	0.000757975
2903.72	0.00163
2903.72	0.000784709
2903.72	0.00133
2903.72	0.000870509
2903.72	0.00388
2903.72	0.00142
2903.72	0.00352
2903.72	0.00249
2903.72	0.00108
2903.72	0.00176
2903.72	0.00302
2903.72	0.00296
2903.72	0.00155
2903.72	0.00158
2903.72	0.00152
2903.72	0.00198
2903.72	0.00259
2903.72	0.00136
2903.72	0.00188
2903.72	0.00243
2903.72	0.00328
2903.72	0.00312
2903.72	0.00279
2903.72	0.000465724
2903.72	0.00111
2903.72	0.00264
2903.72	0.00307
2903.72	0.000621444
2903.72	0.00163
2903.72	0.00131
2903.72	0.00173
2903.72	0.0015
2903.72	0.0056
2903.72	0.00161
2903.72	0.000961748
2903.72	0.0034
2903.72	0.000529205
2903.72	0.00146
2903.72	0.00146
2903.72	0.00225
2903.72	0.00314
2903.72	0.00299
2903.72	0.00112
2903.72	0.000936051
2903.72	0.00246
2903.72	0.0017
2903.72	0.00189
2903.72	0.000633054
2903.72	0.000956362
2903.72	0.00159
2903.72	0.000886198
2903.72	0.00302
2903.72	0.00113
2903.72	0.00282
2903.72	0.000247013
2903.72	0.00196
2903.72	0.000837684
2903.72	0.000962821
2903.72	0.000944195
2903.72	0.00276
2903.72	0.000585764
2903.72	0.00205
2903.72	0.00285
2903.72	0.00203
2903.72	0.00211
2903.72	0.000854599
2903.72	0.00118
2903.72	0.00243
2903.72	0.00238
2903.72	0.00275
2903.72	0.00105
2903.72	0.00169
2903.72	0.000888664
2903.72	0.00161
2903.72	0.00137
2903.72	0.00139
2903.72	0.000944933
2903.72	0.000916507
2903.72	0.0022
2903.72	0.00172
2903.72	0.000120137
2903.72	0.00135
2903.72	0.00109
2903.72	0.000819933
2903.72	0.00331
2903.72	0.00265
2903.72	0.00138
2903.72	0.00246
2903.72	0.00245
2903.72	0.000517812
2903.72	0.000823433
2903.72	0.00527
2903.72	0.0012
2903.72	0.00288
2903.72	0.00186
2903.72	0.000649974
2903.72	0.00197
2903.72	0.00259
2903.72	0.000124341
2903.72	0.00112
2903.72	0.00112
2903.72	0.00223
2903.72	0.00284
2903.72	0.00166
2903.72	0.000943217
2903.72	0.002
2903.72	0.00173
2903.72	0.00209
2903.72	0.00274
2903.72	0.00144
2903.72	0.000448242
2903.72	0.00109
2903.72	0.0018
2903.72	0.00247
2903.72	0.000983674
2903.72	0.00122
2903.72	0.00126
2903.72	0.00201
2903.72	0.00197
2903.72	0.00253
2903.72	0.00211
2903.72	0.00172
2903.72	0.00254
2903.72	0.00133
2903.72	0.00156
2903.72	0.00246
2903.72	0.00212
2903.72	0.00186
2903.72	0.00261
2903.72	0.00074764
2903.72	0.00106
2903.72	0.00194
2903.72	0.0031
2903.72	0.00161
2903.72	0.000788708
2903.72	0.0019
2903.72	0.00393
2903.72	0.000991086
2903.72	0.00163
2903.72	0.00108
2903.72	0.000735573
2903.72	0.00289
2903.72	0.000524976
2903.72	0.00186
2903.72	0.000444793
2903.72	0.00199
2903.72	0.00232
2903.72	0.00145
2903.72	0.00204
2903.72	0.000879346
2903.72	0.00138
2903.72	0.00173
2903.72	0.00136
2903.72	0.000657756
2903.72	0.00226
2903.72	0.000824625
2903.72	0.0031
2903.72	0.00212
2903.72	0.00198
2903.72	0.000892623
2903.72	0.000368027
2903.72	0.00111
2903.72	0.000298494
2903.72	0.00159
2903.72	0.00294
2903.72	0.00181
2903.72	0.00448
2903.72	0.00185
2903.72	0.00165
2903.72	0.00308
2903.72	0.0027
2903.72	0.00109
2903.72	0.00228
2903.72	0.0013
2903.72	0.000756449
2903.72	0.00125
2903.72	0.00154
2903.72	0.00206
2903.72	0.000803736
2903.72	0.00278
2903.72	0.00167
2903.72	0.00259
2903.72	0.000662987
2903.72	0.00259
2903.72	0.000724513
2903.72	0.00303
2903.72	0.00226
2903.72	0.00142
2903.72	0.00107
2903.72	0.00065925
2903.72	0.00187
2903.72	0.000803905
2903.72	0.00261
2903.72	0.002
2903.72	0.003
2903.72	0.00135
2903.72	0.00181
2903.72	0.000160532
2903.72	0.000771733
2903.72	0.00145
2903.72	0.00219
2903.72	0.00128
2903.72	0.0011
2903.72	0.00222
2903.72	0.00155
2903.72	0.00092705
2903.72	0.00265
2903.72	0.00257
2903.72	0.00143
2903.72	0.00106
2903.72	0.00173
2903.72	0.00143
2903.72	0.00147
2903.72	0.00206
2903.72	0.00184
2903.72	0.00218
2903.72	0.00208
2903.72	0.00221
2903.72	0.00147
2903.72	0.00069663
2903.72	0.00175
2903.72	0.00136
2903.72	0.000305841
2903.72	0.00084473
2903.72	0.00281
2903.72	0.00149
2903.72	0.00261
2903.72	0.00151
2903.72	0.000876317
2903.72	0.00441
2903.72	0.00276
2903.72	0.0014
2903.72	0.00186
2903.72	0.00208
2903.72	0.00273
2903.72	0.00051137
2903.72	0.000673193
2903.72	0.00183
2903.72	0.00185
2903.72	0.00066265
2903.72	0.00126
2903.72	0.00239
2903.72	0.000868663
2903.72	0.000483167
2903.72	0.00233
2903.72	0.00363
2903.72	0.000707843
2903.72	0.00263
2903.72	0.00133
2903.72	0.000449204
2903.72	0.000697713
2903.72	0.00229
2903.72	0.000701032
2903.72	0.00178
2903.72	0.00194
2903.72	0.000253351
2903.72	0.00125
2903.72	0.00172
2903.72	0.0035
2903.72	0.000987164
2903.72	0.00303
2903.72	0.000563054
2903.72	0.00297
2903.72	0.00362
2903.72	0.00289
2903.72	0.00137
2903.72	0.000932246
2903.72	0.000200349
2903.72	0.00081682
2903.72	0.00284
2903.72	0.0018
2903.72	0.00332
2903.72	0.00293
2903.72	0.00097949
2903.72	0.00155
2903.72	0.0016
2903.72	0.000579562
2903.72	0.000953813
2903.72	0.00115
2903.72	0.003
2903.72	0.000673937
2903.72	0.00276
2903.72	0.000833174
2903.72	0.00075604
2903.72	0.00303
2903.72	0.000873107
2903.72	0.00203
2903.72	0.00155
2903.72	0.00104
2903.72	0.00181
2903.72	0.00425
2903.72	0.000638689
2903.72	0.00304
2903.72	0.00244
2903.72	0.000878827
2903.72	0.000642188
2903.72	0.00196
2903.72	0.00357
2903.72	0.0031
2903.72	0.00225
2903.72	0.00254
2903.72	0.000782148
2903.72	0.00162
2903.72	0.00317
2903.72	0.00213
2903.72	0.00176
2903.72	0.00246
2903.72	0.00080378
2903.72	0.0019
2903.72	0.00217
2903.72	0.00139
2903.72	0.00183
2903.72	0.00388
2903.72	0.00156
2903.72	0.000673338
2903.72	0.00121
2903.72	0.00282
2903.72	0.000604042
2903.72	0.00163
2903.72	0.00248
2903.72	0.000385484
2903.72	0.0006326
2903.72	0.000719266
2903.72	0.00179
2903.72	0.00107
2903.72	0.00138
2903.72	0.000531299
2903.72	0.00358
2903.72	0.00221
2903.72	0.00287
2903.72	0.00151
2903.72	0.00186
2903.72	0.003
2903.72	0.000907205
2903.72	0.00237
2903.72	0.00122
2903.72	0.000590593
2903.72	0.00121
2903.72	0.00176
2903.72	0.000212324
2903.72	0.00133
2903.72	0.000831615
2903.72	0.00109
2903.72	0.00155
2903.72	0.00188
2903.72	0.000537809
2903.72	0.000853033
2903.72	0.00216
2903.72	0.00518
2903.72	0.000930373
2903.72	0.00159
2903.72	0.000799258
2903.72	0.0015
2903.72	0.000322461
2903.72	0.00176
2903.72	0.00266
2903.72	0.00109
2903.72	0.00121
2903.72	0.00172
2903.72	0.00256
2903.72	0.00134
2903.72	0.000789793
2903.72	0.00243
2903.72	0.00308
2903.72	0.000670617
2903.72	0.00122
2903.72	0.00139
2903.72	0.000992017
2903.72	0.00247
2903.72	0.00243
2903.72	0.000868788
2903.72	0.000356307
2903.72	0.00154
2903.72	3.26482e-05
2903.72	0.00341
2903.72	0.00264
2903.72	0.00407
2903.72	0.00418
2903.72	0.00215
2903.72	0.00223
2903.72	0.00111
2903.72	0.00349
2903.72	0.00272
2903.72	0.00224
2903.72	0.00355
2903.72	0.00214
2903.72	0.00257
2903.72	0.00243
2903.72	0.00178
2903.72	0.00101
2903.72	0.00127
2903.72	0.00118
2903.72	0.00152
2903.72	0.00102
2903.72	0.00367
2903.72	0.00199
2903.72	0.00167
2903.72	0.00172
2903.72	0.00222
2903.72	0.00117
2903.72	0.00234
2903.72	0.00289
2903.72	0.00181
2903.72	0.00201
2903.72	0.000909961
2903.72	0.00165
2903.72	0.000595035
2903.72	0.0028
2903.72	0.00211
2903.72	0.0034
2903.72	0.00283
2903.72	0.00184
2903.72	0.00335
2903.72	0.000606191
2903.72	0.00158
2903.72	0.000501761
2903.72	0.00139
2903.72	0.000983509
2903.72	0.000578459
2903.72	0.00211
2903.72	0.00082525
2903.72	0.00295
2903.72	0.00285
2903.72	0.000932389
2903.72	0.00163
2903.72	0.00209
2903.72	0.00446
2903.72	0.000812901
2903.72	0.00507
2903.72	0.00186
2903.72	0.000959192
2903.72	0.00428
2903.72	0.00109
2903.72	0.00234
2903.72	0.00193
2903.72	0.00162
2903.72	0.00252
2903.72	0.00192
2903.72	0.0031
2903.72	0.00322
2903.72	0.00212
2903.72	0.000807019
2903.72	0.00208
2903.72	0.00135
2903.72	0.00232
2903.72	0.0018
2903.72	0.000195323
2903.72	0.00108
2903.72	0.00356
2903.72	0.00184
2903.72	0.00146
2903.72	0.000703589
2903.72	0.0032
2903.72	0.00191
2903.72	0.00234
2903.72	0.00238
2903.72	0.00118
2903.72	0.00217
2903.72	0.00229
2903.72	0.000371906
2903.72	0.00288
2903.72	0.00396
2903.72	0.000776698
2903.72	0.00268
2903.72	0.00163
2903.72	0.00172
2903.72	0.00224
2903.72	0.000843388
2903.72	0.0029
2903.72	0.00142
2903.72	0.00299
2903.72	0.000203017
2903.72	0.00267
2903.72	0.000785448
2903.72	0.00149
2903.72	0.00195
2903.72	0.000132132
2903.72	0.00211
2903.72	0.000803131
2903.72	0.00124
2903.72	0.00157
2903.72	0.00148
2903.72	0.00305
2903.72	0.00164
2903.72	0.00388
2903.72	0.0019
2903.72	0.00226
2903.72	0.00177
2903.72	0.00109
2903.72	0.00273
2903.72	0.00162
2903.72	0.00142
2903.72	0.00331
2903.72	0.00307
2903.72	0.00189
2903.72	0.00157
2903.72	0.00238
2903.72	0.00183
2903.72	0.00213
2903.72	0.00375
2903.72	0.00156
2903.72	0.00343
2903.72	0.00205
2903.72	0.000970317
2903.72	0.00124
2903.72	0.00136
2903.72	0.00198
2903.72	6.69108e-05
2903.72	0.00552
2903.72	0.00112
2903.72	0.00326
2903.72	0.00111
2903.72	0.000729256
2903.72	0.00225
2903.72	0.00182
2903.72	0.00149
2903.72	0.0029
2903.72	0.00239
2903.72	0.00132
2903.72	0.00172
2903.72	0.00206
2903.72	0.00063734
2903.72	0.00298
2903.72	0.00163
2903.72	0.000488293
2903.72	0.00139
2903.72	0.00181
2903.72	0.00166
2903.72	0.00215
2903.72	0.0027
2903.72	0.00218
2903.72	0.00196
2903.72	0.00205
2903.72	0.00159
2903.72	0.00146
2903.72	0.000917757
2903.72	0.000246909
2903.72	0.00191
2903.72	0.00199
2903.72	0.0025
2903.72	0.00322
2903.72	0.00361
2903.72	0.0018
2903.72	0.00118
2903.72	0.00204
2903.72	0.00116
2903.72	0.00118
2903.72	0.00114
2903.72	0.000851146
2903.72	0.00207
2903.72	0.00386
2903.72	0.002
2903.72	0.000592002
2903.72	0.00118
2903.72	0.00179
2903.72	0.000769496
2903.72	0.000803013
2903.72	0.00141
2903.72	0.00188
2903.72	0.00214
2903.72	0.00205
2903.72	0.00171
2903.72	0.00238
2903.72	5.80127e-05
2903.72	0.000798181
2903.72	0.00212
2903.72	0.00105
2903.72	0.00105
2903.72	0.00252
2903.72	0.000271385
2903.72	0.00205
2903.72	0.0013
2903.72	0.0019
2903.72	0.00204
2903.72	0.00050554
2903.72	0.00304
2903.72	0.00365
2903.72	0.000695114
2903.72	0.00232
2903.72	0.000671801
2903.72	0.00267
2903.72	0.00269
2903.72	0.00205
2903.72	0.00207
2903.72	0.0017
2903.72	0.000942881
2903.72	0.00217
2903.72	0.00126
2903.72	0.00163
2903.72	0.00265
2903.72	0.00276
2903.72	0.00193
2903.72	0.00321
2903.72	0.00205
2903.72	0.00254
2903.72	0.00221
2903.72	0.00293
2903.72	0.00199
2903.72	0.00319
2903.72	0.00223
2903.72	0.00348
2903.72	0.00162
2903.72	0.00223
2903.72	0.00315
2903.72	0.000911818
2903.72	0.00146
2903.72	0.000917489
2903.72	0.00193
2903.72	0.00227
2903.72	0.00127
2903.72	0.00177
2903.72	0.00207
2903.72	0.00359
2903.72	0.0017
2903.72	0.00266
2903.72	0.000551443
2903.72	0.00159
2903.72	0.00156
2903.72	0.00304
2903.72	0.00188
2903.72	0.00263
2903.72	0.00122
2903.72	0.0021
2903.72	0.000913395
2903.72	0.00335
2903.72	0.00242
2903.72	0.00174
2903.72	0.00229
2903.72	0.000753143
2903.72	0.0016
2903.72	0.00304
2903.72	0.00263
2903.72	0.00297
2903.72	0.000943547
2903.72	0.00141
2903.72	0.00487
2903.72	0.00151
2903.72	0.0012
2903.72	0.000866063
2903.72	0.00329
2903.72	0.000535897
2903.72	0.0032
2903.72	0.00167
2903.72	0.00182
2903.72	0.00171
2903.72	0.00215
2903.72	0.0027
2903.72	0.00198
2903.72	0.00117
2903.72	0.000789595
2903.72	0.000660338
2903.72	0.00247
2903.72	0.000177165
2903.72	0.00203
2903.72	0.00252
2903.72	0.000839887
2903.72	0.00148
2903.72	0.00215
2903.72	0.000931516
2903.72	0.000864826
2903.72	0.00226
2903.72	0.00219
2903.72	0.00199
2903.72	0.002
2903.72	0.000779385
2903.72	0.000818727
2903.72	0.00121
2903.72	0.0026
2903.72	0.000472731
2903.72	0.00156
2903.72	0.00278
2903.72	0.00404
2903.72	9.37909e-05
2903.72	0.00239
2903.72	0.00401
2903.72	0.00179
2903.72	0.00174
2903.72	0.0032
2903.72	0.00154
2903.72	0.00267
2903.72	0.0011
2903.72	0.00173
2903.72	0.00201
2903.72	0.00261
2903.72	0.00106
2903.72	0.00243
2903.72	0.00072054
2903.72	0.00179
2903.72	0.00509
2903.72	0.00179
2903.72	0.000779704
2903.72	0.00151
2903.72	0.00062122
2903.72	0.000355373
2903.72	0.00349
2903.72	0.00194
2903.72	0.00188
2903.72	0.00192
2903.72	0.0016
2903.72	0.00281
2903.72	0.00416
2903.72	0.0019
2903.72	0.00217
2903.72	0.000626819
2903.72	0.00252
2903.72	0.00168
2903.72	0.0016
2903.72	0.00214
2903.72	0.00147
2903.72	0.00231
2903.72	0.0015
2903.72	0.00252
2903.72	0.000822014
2903.72	0.00179
2903.72	0.000704214
2903.72	0.00175
2903.72	0.00138
2903.72	0.00254
2903.72	0.00324
2903.72	0.00178
2903.72	0.00233
2903.72	0.00148
2903.72	0.00135
2903.72	0.000657846
2903.72	0.00137
2903.72	0.000497752
2903.72	0.00194
2903.72	0.00158
2903.72	0.0029
2903.72	0.00331
2903.72	0.000262093
2903.72	0.00182
2903.72	0.00115
2903.72	0.00496
2903.72	0.000480716
2903.72	0.00131
2903.72	0.00445
2903.72	0.0033
2903.72	0.000950977
2903.72	0.00158
2903.72	0.00141
2903.72	0.00158
2903.72	0.00267
2903.72	0.00294
2903.72	0.00131
2903.72	0.00166
2903.72	0.00256
2903.72	0.00125
2903.72	0.00149
2903.72	0.00253
2903.72	0.00354
2903.72	0.00205
2903.72	0.00137
2903.72	0.000169867
2903.72	0.00331
2903.72	0.000325792
2903.72	0.00222
2903.72	0.00118
2903.72	0.00132
2903.72	0.00386
2903.72	0.000988362
2903.72	0.00392
2903.72	0.00186
2903.72	0.00202
2903.72	0.00137
2903.72	0.00232
2903.72	0.000484603
2903.72	0.00144
2903.72	0.000641759
2903.72	0.000613616
2903.72	0.00184
2903.72	0.0011
2903.72	0.000878712
2903.72	0.00139
2903.72	0.00258
2903.72	0.00266
2903.72	0.000491246
2903.72	0.00298
2903.72	0.00158
2903.72	0.000563467
2903.72	0.00127
2903.72	0.00144
2903.72	0.00188
2903.72	0.0033
2903.72	0.00284
2903.72	0.000964771
2903.72	0.00205
2903.72	0.00114
2903.72	0.00329
2903.72	0.00179
2903.72	0.00108
2903.72	0.00145
2903.72	0.000411487
2903.72	0.00404
2903.72	0.0014
2903.72	0.000345278
2903.72	0.00282
2903.72	0.000790506
2903.72	0.00217
2903.72	0.00114
2903.72	0.00151
2903.72	0.000466841
2903.72	0.000638862
2903.72	0.00186
2903.72	0.00221
2903.72	0.00126
2903.72	0.00119
2903.72	0.000655716
2903.72	0.000830123
2903.72	0.0037
2903.72	0.00324
2903.72	0.00203
2903.72	0.00371
2903.72	0.00178
2903.72	0.00157
2903.72	0.00367
2903.72	0.0033
2903.72	0.000191769
2903.72	0.00383
2903.72	0.00156
2903.72	0.00249
2903.72	0.00264
2903.72	0.00307
2903.72	0.00325
2903.72	0.00146
2903.72	0.000414916
2903.72	0.00175
2903.72	0.000514426
2903.72	0.00187
2903.72	0.00263
2903.72	0.00215
2903.72	0.000673484
2903.72	0.00285
2903.72	9.68629e-05
2903.72	0.00207
2903.72	0.00122
2903.72	0.00269
2903.72	0.00186
2903.72	0.0022
2903.72	0.00258
2903.72	0.0019
2903.72	0.00344
2903.72	0.00167
2903.72	0.00266
2903.72	0.00103
2903.72	0.00153
2903.72	0.00239
2903.72	0.00202
2903.72	0.00089858
2903.72	0.00218
2903.72	0.00301
2903.72	0.00442
2903.72	0.00308
2903.72	0.00343
2903.72	0.0013
2903.72	0.00321
2903.72	0.0013
2903.72	0.00212
2903.72	0.00255
2903.72	0.00244
2903.72	0.000887289
2903.72	0.00249
2903.72	0.00293
2903.72	0.00291
2903.72	0.00108
2903.72	0.00151
2903.72	0.00261
2903.72	0.00299
2903.72	0.000746524
2903.72	0.0033
2903.72	0.00106
2903.72	0.00263
2903.72	0.0023
2903.72	0.0015
2903.72	0.00267
2903.72	0.00264
2903.72	0.0016
2903.72	0.00118
2903.72	0.00168
2903.72	0.00155
2903.72	0.00285
2903.72	0.00149
2903.72	0.00154
2903.72	0.00141
2903.72	0.00173
2903.72	0.000677437
2903.72	0.00349
2903.72	0.00177
2903.72	0.0023
2903.72	0.00197
2903.72	0.00216
2903.72	0.00143
2903.72	0.000667583
2903.72	0.00186
2903.72	0.000370137
2903.72	0.00175
2903.72	0.00233
2903.72	0.000818213
2903.72	0.000689317
2903.72	0.00128
2903.72	0.000107205
2903.72	0.00115
2903.72	0.00362
2903.72	0.00318
2903.72	0.000362894
2903.72	0.0025
2903.72	0.00161
2903.72	0.00146
2903.72	0.000819199
2903.72	0.00213
2903.72	0.00182
2903.72	0.0012
2903.72	0.000778087
2903.72	0.00131
2903.72	0.00279
2903.72	0.00138
2903.72	0.00213
2903.72	0.00105
2903.72	0.00093406
2903.72	0.00205
2903.72	0.00337
2903.72	0.00211
2903.72	0.000896928
2903.72	0.00132
2903.72	0.00181
2903.72	0.00129
2903.72	0.00349
2903.72	0.0022
2903.72	0.000688986
2903.72	0.00221
2903.72	0.00189
2903.72	0.000696628
2903.72	0.000789295
2903.72	0.000846412
2903.72	0.00334
2903.72	0.000624018
2903.72	0.0013
2903.72	0.00313
2903.72	0.00157
2903.72	0.000175775
2903.72	0.00185
2903.72	0.00235
2903.72	0.00331
2903.72	0.00207
2903.72	0.00225
2903.72	0.00257
2903.72	0.00305
2903.72	0.0029
2903.72	0.00288
2903.72	0.0019
2903.72	0.00198
2903.72	0.0022
2903.72	0.00219
2903.72	0.00327
2903.72	0.00428
2903.72	0.000663678
2903.72	0.000900353
2903.72	0.00128
2903.72	0.00287
2903.72	0.00175
2903.72	0.00377
2903.72	0.000744755
2903.72	0.00267
2903.72	0.00261
2903.72	0.00404
2903.72	0.00337
2903.72	0.000399829
2903.72	0.00212
2903.72	0.00257
2903.72	0.000884423
2903.72	0.0015
2903.72	0.00324
2903.72	0.00106
2903.72	0.00226
2903.72	0.000688892
2903.72	0.00247
2903.72	0.00261
2903.72	0.00155
2903.72	0.000601224
2903.72	0.000634775
2903.72	0.00117
2903.72	0.00243
2903.72	0.00179
2903.72	0.00169
2903.72	0.00354
2903.72	0.00156
2903.72	0.00157
2903.72	0.00501
2903.72	0.000631758
2903.72	0.00132
2903.72	0.0018
2903.72	0.000504288
2903.72	0.00183
2903.72	0.000428509
2903.72	0.00202
2903.72	0.00156
2903.72	0.000264748
2903.72	0.0033
2903.72	0.00359
2903.72	0.00331
2903.72	0.00157
2903.72	0.00128
2903.72	0.00222
2903.72	0.000394028
2903.72	0.00188
2903.72	0.00379
2903.72	0.000437244
2903.72	0.00213
2903.72	0.00189
2903.72	0.00357
2903.72	0.00261
2903.72	0.000790459
2903.72	0.0022
2903.72	0.00141
2903.72	0.00135
2903.72	0.0022
2903.72	0.00231
2903.72	0.00237
2903.72	0.00157
2903.72	0.00282
2903.72	0.00323
2903.72	0.00311
2903.72	0.001
2903.72	0.000503703
2903.72	0.00201
2903.72	0.00178
2903.72	0.000769555
2903.72	0.00487
2903.72	0.00176
2903.72	0.00153
2903.72	0.00123
2903.72	0.00472
2903.72	0.000494556
2903.72	0.00214
2903.72	0.00324
2903.72	0.00311
2903.72	0.0013
2903.72	0.00159
2903.72	0.00194
2903.72	0.00205
2903.72	0.00153
2903.72	0.00199
2903.72	0.00237
2903.72	0.00218
2903.72	0.00207
2903.72	0.00143
2903.72	0.00201
2903.72	0.00302
2903.72	0.00174
2903.72	0.00214
2903.72	0.00257
2903.72	0.00239
2903.72	0.000865411
2903.72	0.00112
2903.72	0.00288
2903.72	0.00221
2903.72	0.00293
2903.72	0.00218
2903.72	0.00137
2903.72	0.00211
2903.72	0.00183
2903.72	0.00221
2903.72	0.00175
2903.72	0.00369
2903.72	0.00193
2903.72	0.000272731
2903.72	0.0013
2903.72	0.0021
2903.72	0.00129
2903.72	0.00169
2903.72	0.000605256
2903.72	0.00304
2903.72	0.000953292
2903.72	0.00167
2903.72	0.00185
2903.72	0.00234
2903.72	0.00111
2903.72	0.0012
2903.72	0.00126
2903.72	0.00124
2903.72	0.00105
2903.72	0.00184
2903.72	0.00070679
2903.72	0.00376
2903.72	0.000997765
2903.72	0.00168
2903.72	0.00204
2903.72	0.00277
2903.72	0.000802755
2903.72	0.00238
2903.72	0.000850785
2903.72	0.00211
2903.72	0.00288
2903.72	0.00166
2903.72	0.000310744
2903.72	0.00139
2903.72	0.00325
2903.72	0.00123
2903.72	0.00325
2903.72	0.00175
2903.72	0.000719684
2903.72	0.0021
2903.72	0.00127
2903.72	0.00162
2903.72	0.0013
2903.72	0.00469
2903.72	0.000776621
2903.72	0.00252
2903.72	0.000738829
2903.72	0.000939412
2903.72	0.00199
2903.72	0.001
2903.72	0.00153
2903.72	0.00267
2903.72	0.00137
2903.72	0.0018
2903.72	0.00338
2903.72	0.000670058
2903.72	0.00293
2903.72	0.00159
2903.72	0.00236
2903.72	0.00189
2903.72	0.00339
2903.72	0.00162
2903.72	0.0025
2903.72	0.0034
2903.72	0.00208
2903.72	0.000763903
2903.72	0.00121
2903.72	0.00151
2903.72	0.00174
2903.72	0.00273
2903.72	0.0014
2903.72	0.00306
2903.72	0.000806623
2903.72	0.0019
2903.72	0.0014
2903.72	0.00127
2903.72	0.00184
2903.72	0.000574856
2903.72	0.00307
2903.72	0.00254
2903.72	0.00173
2903.72	0.00113
2903.72	0.00318
2903.72	0.00185
2903.72	0.00251
2903.72	0.00114
2903.72	0.00204
2903.72	0.00136
2903.72	0.001
2903.72	0.00209
2903.72	0.000153239
2903.72	0.00136
2903.72	0.00239
2903.72	0.00224
2903.72	0.00232
2903.72	0.00221
2903.72	0.00325
2903.72	0.00283
2903.72	0.00137
2903.72	0.00197
2903.72	0.00106
2903.72	0.0028
2903.72	0.00134
2903.72	0.00233
2903.72	0.00517
2903.72	0.00152
2903.72	0.00235
2903.72	0.000983106
2903.72	0.0024
2903.72	0.00151
2903.72	0.00143
2903.72	0.00197
2903.72	0.00209
2903.72	0.000490997
2903.72	0.000432741
2903.72	0.00149
2903.72	0.00112
2903.72	0.000198871
2903.72	0.00159
2903.72	0.0003189
2903.72	0.00165
2903.72	0.00264
2903.72	0.000324401
2903.72	0.00103
2903.72	0.00103
2903.72	0.00154
2903.72	0.00159
2903.72	0.000794394
2903.72	0.00158
2903.72	0.000159402
2903.72	0.00365
2903.72	0.00147
2903.72	0.000612048
2903.72	0.00141
2903.72	0.00178
2903.72	0.00112
2903.72	0.000878135
2903.72	0.00317
2903.72	0.00134
2903.72	0.000898297
2903.72	0.00462
2903.72	0.00204
2903.72	0.000676324
2903.72	0.00229
2903.72	0.002
2903.72	0.00145
2903.72	0.00182
2903.72	0.0022
2903.72	0.00243
2903.72	0.00169
2903.72	0.0017
2903.72	0.00208
2903.72	0.00147
2903.72	0.00108
2903.72	0.000402944
2903.72	0.00427
2903.72	0.00298
2903.72	0.000170989
2903.72	0.00221
2903.72	0.00168
2903.72	0.00192
2903.72	0.00171
2903.72	0.0032
2903.72	0.00189
2903.72	0.000616081
2903.72	0.00389
2903.72	0.00332
2903.72	0.0034
2903.72	0.0018
2903.72	0.00262
2903.72	0.00225
2903.72	0.00115
2903.72	0.00132
2903.72	0.00128
2903.72	0.00216
2903.72	0.00254
2903.72	0.00136
2903.72	0.00258
2903.72	0.00256
2903.72	0.00274
2903.72	0.000422174
2903.72	0.000931095
2903.72	0.00256
2903.72	0.00149
2903.72	0.00355
2903.72	0.00113
2903.72	0.00383
2903.72	0.00148
2903.72	0.00222
2903.72	0.00236
2903.72	0.00233
2903.72	0.000599449
2903.72	0.00295
2903.72	0.000936319
2903.72	0.002
2903.72	0.000978852
2903.72	0.00111
2903.72	0.00165
2903.72	0.00217
2903.72	0.00122
2903.72	0.00435
2903.72	0.000626847
2903.72	0.00169
2903.72	0.0011
2903.72	0.00366
2903.72	0.00225
2903.72	0.00143
2903.72	0.000456407
2903.72	0.00121
2903.72	0.00133
2903.72	0.000441929
2903.72	0.000415702
2903.72	0.00253
2903.72	0.000722163
2903.72	0.00368
2903.72	0.0015
2903.72	0.00114
2903.72	0.000555624
2903.72	0.00199
2903.72	0.00254
2903.72	0.000997987
2903.72	0.000506833
2903.72	0.00177
2903.72	0.00192
2903.72	0.00292
2903.72	0.00171
2903.72	0.00384
2903.72	0.00176
2903.72	0.00060862
2903.72	0.000683928
2903.72	0.00212
2903.72	0.001
2903.72	0.00208
2903.72	0.00176
2903.72	0.00329
2903.72	0.000833219
2903.72	0.00137
2903.72	0.00306
2903.72	0.000900951
2903.72	0.00373
2903.72	0.00394
2903.72	0.00283
2903.72	0.00213
2903.72	0.0013
2903.72	0.00216
2903.72	0.00124
2903.72	0.00128
2903.72	0.00152
2903.72	0.00208
2903.72	0.00178
2903.72	0.0022
2903.72	0.00191
2903.72	0.000936695
2903.72	0.00111
2903.72	0.00258
2903.72	0.00374
2903.72	0.000766985
2903.72	0.00217
2903.72	0.00346
2903.72	0.00243
2903.72	0.00145
2903.72	0.00413
2903.72	0.00217
2903.72	0.00142
2903.72	0.00226
2903.72	0.000682701
2903.72	0.00111
2903.72	0.0013
2903.72	0.00212
2903.72	0.00501
2903.72	0.00189
2903.72	0.00222
2903.72	0.00196
2903.72	0.00116
2903.72	0.0013
2903.72	0.000445926
2903.72	0.00246
2903.72	0.00338
2903.72	0.00592
2903.72	0.00156
2903.72	0.000330531
2903.72	0.00111
2903.72	0.00218
2903.72	0.00139
2903.72	0.00228
2903.72	0.00102
2903.72	0.00336
2903.72	0.00372
2903.72	0.00127
2903.72	0.00235
2903.72	0.000691537
2903.72	0.0026
2903.72	0.00203
2903.72	0.00111
2903.72	0.00223
2903.72	0.00383
2903.72	0.00316
2903.72	0.00203
2903.72	0.00137
2903.72	0.00105
2903.72	0.00159
2903.72	0.00221
2903.72	0.0012
2903.72	0.00301
2903.72	0.00315
2903.72	0.00171
2903.72	0.00372
2903.72	0.00277
2903.72	0.000890254
2903.72	0.00216
2903.72	0.00271
2903.72	0.00161
2903.72	0.00171
2903.72	0.00087248
2903.72	0.00284
2903.72	0.00348
2903.72	0.00195
2903.72	0.00167
2903.72	0.00176
2903.72	0.00259
2903.72	0.000471159
2903.72	0.000659644
2903.72	0.00138
2903.72	0.00183
2903.72	0.00237
2903.72	0.00435
2903.72	0.00171
2903.72	0.00238
2903.72	0.00184
2903.72	0.00141
2903.72	0.000796377
2903.72	0.00181
2903.72	0.00255
2903.72	0.00279
2903.72	0.00212
2903.72	0.00125
2903.72	0.00151
2903.72	0.000784047
2903.72	0.0037
2903.72	0.00346
2903.72	0.00146
2903.72	0.00162
2903.72	0.000419214
2903.72	0.00272
2903.72	0.00261
2903.72	0.000868353
2903.72	0.00133
2903.72	0.00186
2903.72	0.00199
2903.72	0.00105
2903.72	0.00252
2903.72	0.000305396
2903.72	0.00231
2903.72	0.000876546
2903.72	0.002
2903.72	0.000278366
2903.72	0.0011
2903.72	0.00175
2903.72	0.000444455
2903.72	0.00163
2903.72	0.00217
2903.72	0.00263
2903.72	0.000150293
2903.72	0.000298851
2903.72	0.00142
2903.72	0.00344
2903.72	0.00146
2903.72	0.00218
2903.72	0.00106
2903.72	0.00181
2903.72	0.000893433
2903.72	0.00165
2903.72	0.00102
2903.72	0.00134
2903.72	0.00125
2903.72	0.00113
2903.72	0.00123
2903.72	0.00197
2903.72	0.00212
2903.72	0.00225
2903.72	0.00118
2903.72	0.00172
2903.72	0.00449
2903.72	0.00147
2903.72	0.00303
2903.72	0.00108
2903.72	0.0028
2903.72	0.000467527
2903.72	0.002
2903.72	0.000937651
2903.72	0.00157
2903.72	0.00125
2903.72	0.00182
2903.72	0.00118
2903.72	0.00167
2903.72	0.000837328
2903.71	0.00277
2903.71	0.00343
2903.71	0.00249
2903.71	0.00205
2903.71	0.002
2903.71	0.00307
2903.71	0.00112
2903.71	0.00274
2903.71	0.00116
2903.71	0.000487501
2903.71	0.00108
2903.71	0.00321
2903.71	0.0023
2903.71	0.00109
2903.71	0.00154
2903.71	0.000697291
2903.71	0.00402
2903.71	0.0025
2903.71	0.00262
2903.71	0.00175
2903.71	0.0032
2903.71	0.00211
2903.71	0.00114
2903.71	0.000435539
2903.71	0.00156
2903.71	0.00212
2903.71	0.00231
2903.71	0.0039
2903.71	0.00396
2903.71	0.00174
2903.71	0.00183
2903.71	0.00156
2903.71	0.00106
2903.71	0.000381198
2903.71	0.00266
2903.71	0.0028
2903.71	0.00257
2903.71	0.000456905
2903.71	0.000469972
2903.71	0.00142
2903.71	0.00458
2903.71	0.00186
2903.71	0.00225
2903.71	0.00115
2903.71	0.00304
2903.71	0.00167
2903.71	0.00287
2903.71	0.000925415
2903.71	0.00154
2903.71	0.00138
2903.71	0.00388
2903.71	0.00247
2903.71	0.00132
2903.71	0.000958403
2903.71	0.0023
2903.71	0.000571363
2903.71	0.00121
2903.71	0.00153
2903.71	0.00263
2903.71	0.00286
2903.71	0.00204
2903.71	0.00252
2903.71	0.00186
2903.71	0.000194235
2903.71	0.00231
2903.71	0.00219
2903.71	0.00119
2903.71	0.00446
2903.71	0.00241
2903.71	0.00349
2903.71	0.00311
2903.71	0.0043
2903.71	0.00323
2903.71	0.00252
2903.71	0.00227
2903.71	0.00113
2903.71	0.000382725
2903.71	0.00169
2903.71	0.00152
2903.71	0.000463757
2903.71	0.00404
2903.71	0.00284
2903.71	0.00268
2903.71	0.000506329
2903.71	0.00275
2903.71	0.00312
2903.71	0.00142
2903.71	0.00419
2903.71	0.00275
2903.71	0.00136
2903.71	0.00225
2903.71	0.000587879
2903.71	0.00146
2903.71	0.00313
2903.71	0.00123
2903.71	0.00154
2903.71	0.00302
2903.71	0.00204
2903.71	0.00212
2903.71	0.000653067
2903.71	0.00116
2903.71	0.00119
2903.71	0.000619384
2903.71	0.00287
2903.71	0.00148
2903.71	0.00197
2903.71	0.000672838
2903.71	0.00059156
2903.71	0.00186
2903.71	0.000954131
2903.71	0.00167
2903.71	0.00147
2903.71	0.00193
2903.71	0.000728501
2903.71	0.00123
2903.71	0.00102
2903.71	0.00213
2903.71	0.000511111
2903.71	0.000955061
2903.71	0.00361
2903.71	0.000832875
2903.71	0.00147
2903.71	0.00121
2903.71	0.00169
2903.71	0.000585943
2903.71	0.00289
2903.71	0.00050346
2903.71	0.000862028
2903.71	0.00267
2903.71	0.00241
2903.71	0.00299
2903.71	0.00122
2903.71	0.00145
2903.71	0.000462742
2903.71	0.00308
2903.71	0.00124
2903.71	0.00264
2903.71	0.00142
2903.71	0.000629995
2903.71	0.00158
2903.71	0.00255
2903.71	0.00244
2903.71	0.00193
2903.71	0.00112
2903.71	0.000617928
2903.71	0.00061044
2903.71	0.000329993
2903.71	0.000270718
2903.71	0.00106
2903.71	0.0013
2903.71	0.00255
2903.71	0.00201
2903.71	0.000924518
2903.71	0.00475
2903.71	0.000523876
2903.71	0.000945719
2903.71	0.00242
2903.71	0.00216
2903.71	0.00403
2903.71	0.0033
2903.71	0.00335
2903.71	0.0027
2903.71	0.000656095
2903.71	0.00201
2903.71	0.002
2903.71	0.00382
2903.71	0.00101
2903.71	0.000964634
2903.71	0.00171
[truncated: 1,046,572+ more rows]
