# Supplementary material for: Dual-comb optical activity spectroscopy for the analysis of vibrational optical activity induced by external magnetic field
Source: Nat Commun. 2023 Feb 16;14:883. doi: 10.1038/s41467-023-36509-w (PMC9935641; doi:10.1038/s41467-023-36509-w)
Supplement: Supplementary file 3 — Source Data [file 41467_2023_36509_MOESM3_ESM.zip › Source data/Fig. 3.xlsx]

## Sheet: Sheet1
wavenumber	Intensity for magneitc rotation spectrum (a. u.)	Fig. 2b-3f are the magnified plots of Fig. 2a.
2963.81	9.89457e-05
2963.8	9.89457e-05
2963.8	9.89457e-05
2963.8	9.89457e-05
2963.79	9.89457e-05
2963.79	9.89457e-05
2963.79	9.89457e-05
2963.78	9.89457e-05
2963.78	9.89457e-05
2963.78	-1.03964e-05
2963.77	0.0015
2963.77	0.00497
2963.76	0.00629
2963.76	0.01266
2963.76	0.01807
2963.75	0.02862
2963.75	0.0304
2963.75	0.03208
2963.74	0.03017
2963.74	0.02647
2963.74	0.02454
2963.73	0.01532
2963.73	0.00828
2963.72	0.00152
2963.72	-2.79681e-05
2963.72	-6.51589e-05
2963.71	-3.90801e-05
2963.71	-0.000140255
2963.71	-8.15382e-05
2963.7	-9.46029e-05
2963.7	-5.92401e-05
2963.7	-9.09169e-05
2963.69	-0.000107636
2963.69	-7.42436e-05
2963.69	-0.000152223
2963.68	-0.000108836
2963.68	-0.000158706
2963.67	-0.000179563
2963.67	-0.000114112
2963.67	-8.75465e-05
2963.66	-0.000108333
2963.66	-0.000165355
2963.66	-0.00018285
2963.65	-0.00020663
2963.65	-0.000219186
2963.65	-0.000190272
2963.64	-0.00020359
2963.64	-4.62902e-05
2963.63	-0.000164866
2963.63	-0.000202236
2963.63	-0.000124182
2963.62	-0.000167201
2963.62	-0.000189036
2963.62	-0.000190011
2963.61	-0.000142446
2963.61	-0.000205897
2963.61	-0.000170761
2963.6	-0.000237694
2963.6	-0.000194908
2963.59	-0.00017458
2963.59	-7.36276e-05
2963.59	-0.000237778
2963.58	-0.000219696
2963.58	-0.000239346
2963.58	-0.000223283
2963.57	-0.00022832
2963.57	-0.000187804
2963.57	-0.000236566
2963.56	-0.000220801
2963.56	-0.000225261
2963.55	-0.000208205
2963.55	-0.000223639
2963.55	-0.00019185
2963.54	-0.000219158
2963.54	-0.000235296
2963.54	-0.000206553
2963.53	-0.000213161
2963.53	-0.000223383
2963.53	-0.000214653
2963.52	-0.00020191
2963.52	-0.000172252
2963.52	-0.000263152
2963.51	-0.000159684
2963.51	-0.000221665
2963.5	-0.000245127
2963.5	-0.000197012
2963.5	-0.000197542
2963.49	-0.000252002
2963.49	-0.000212619
2963.49	-0.000249067
2963.48	-0.000232936
2963.48	-0.000216884
2963.48	-0.000249233
2963.47	-0.00020764
2963.47	-0.00025239
2963.46	-0.000223376
2963.46	-0.00016452
2963.46	-0.000173223
2963.45	-0.000187125
2963.45	-0.000181693
2963.45	-0.000238733
2963.44	-0.000213329
2963.44	-0.00021175
2963.44	-0.000240386
2963.43	-0.000232388
2963.43	-0.000247969
2963.42	-0.000255084
2963.42	-0.000230634
2963.42	-0.000195347
2963.41	-0.000212858
2963.41	-0.00025784
2963.41	-0.00025178
2963.4	-0.000186286
2963.4	-0.000208116
2963.4	-0.000251278
2963.39	-0.000218309
2963.39	-0.000195164
2963.38	-0.000222645
2963.38	-0.000259563
2963.38	-0.000254805
2963.37	-0.000265243
2963.37	-0.000206406
2963.37	-0.000228467
2963.36	-0.000253296
2963.36	-0.000254744
2963.36	-0.000234409
2963.35	-0.000231054
2963.35	-0.000239048
2963.35	-0.000234201
2963.34	-0.000202621
2963.34	-0.00021909
2963.33	-0.000170953
2963.33	-0.000291039
2963.33	-0.000195252
2963.32	-0.000215378
2963.32	-0.00022827
2963.32	-0.000228165
2963.31	-0.000235495
2963.31	-0.000191359
2963.31	-0.000263306
2963.3	-0.000256657
2963.3	-0.00023321
2963.29	-0.000168188
2963.29	-0.000259116
2963.29	-0.000180922
2963.28	-0.000263063
2963.28	-0.000254268
2963.28	-0.000224249
2963.27	-0.000277283
2963.27	-0.000251256
2963.27	-0.000237316
2963.26	-0.000274716
2963.26	-0.000188951
2963.25	-0.000273136
2963.25	-0.000260538
2963.25	-0.000203522
2963.24	-0.000241241
2963.24	-0.000232809
2963.24	-0.000217257
2963.23	-0.000306339
2963.23	-0.000286731
2963.23	-0.000243374
2963.22	-0.000212901
2963.22	-0.000233492
2963.22	-0.000213481
2963.21	-0.000282472
2963.21	-0.000195939
2963.2	-0.000235976
2963.2	-0.000209727
2963.2	-0.000214671
2963.19	-0.000283517
2963.19	-0.000261934
2963.19	-0.000247926
2963.18	-0.000228806
2963.18	-0.000219889
2963.18	-0.000242006
2963.17	-0.000264792
2963.17	-0.000248617
2963.16	-0.000262853
2963.16	-0.000266022
2963.16	-0.000187124
2963.15	-0.000251662
2963.15	-0.000223001
2963.15	-0.000272438
2963.14	-0.000302472
2963.14	-0.000267845
2963.14	-0.000312439
2963.13	-0.000250581
2963.13	-0.000261845
2963.12	-0.000246576
2963.12	-0.000208438
2963.12	-0.000188945
2963.11	-0.000238086
2963.11	-0.000178707
2963.11	-0.000170717
2963.1	-0.000182823
2963.1	-0.000197923
2963.1	-0.000210446
2963.09	-0.000210725
2963.09	-0.000227737
2963.08	-0.000193954
2963.08	-0.000179078
2963.08	-0.000179506
2963.07	-0.000125598
2963.07	-0.00015874
2963.07	-0.000154588
2963.06	-7.77256e-05
2963.06	-0.000184433
2963.06	-0.000210041
2963.05	-0.000181632
2963.05	-0.000196339
2963.05	-0.00023322
2963.04	-0.000244308
2963.04	-0.000227481
2963.03	-0.000220002
2963.03	-0.000209561
2963.03	-0.000212317
2963.02	-0.000186267
2963.02	-0.000170776
2963.02	-0.000286319
2963.01	-0.0001912
2963.01	-0.000255268
2963.01	-0.000237649
2963	-0.000245637
2963	-0.000284284
2962.99	-0.000251846
2962.99	-0.000267017
2962.99	-0.000280611
2962.98	-0.000264071
2962.98	-0.000229093
2962.98	-0.000256039
2962.97	-0.000226177
2962.97	-0.000252914
2962.97	-0.000251138
2962.96	-2.3388e-05
2962.96	-0.000224043
2962.95	-0.000234633
2962.95	0.03136
2962.95	-0.13818
2962.94	0.05217
2962.94	-0.000249611
2962.94	-0.000226997
2962.93	-0.000231943
2962.93	-0.000256889
2962.93	-0.000181901
2962.92	-0.0002704
2962.92	-0.000194587
2962.91	-0.000269061
2962.91	-0.000281588
2962.91	-0.000231727
2962.9	-0.000174559
2962.9	-0.000275128
2962.9	-0.000268521
2962.89	-0.000259179
2962.89	-0.000226585
2962.89	-0.000225695
2962.88	-0.000205084
2962.88	-0.000260655
2962.88	-0.000209524
2962.87	-0.00012673
2962.87	-0.000159026
2962.86	-0.000196346
2962.86	-0.000172948
2962.86	-0.00014597
2962.85	-0.00020756
2962.85	-0.000145337
2962.85	-0.000242412
2962.84	-0.000261081
2962.84	-0.000234825
2962.84	-0.00027217
2962.83	-0.000188229
2962.83	-0.000226444
2962.82	-0.000260688
2962.82	-0.000223411
2962.82	-0.000241769
2962.81	-0.000204656
2962.81	-0.000128069
2962.81	-4.54589e-05
2962.8	-0.000103578
2962.8	-6.93883e-05
2962.8	-7.01354e-05
2962.79	-0.000232964
2962.79	-0.000178386
2962.78	-0.000217005
2962.78	-0.000174861
2962.78	-0.000185758
2962.77	-0.000160827
2962.77	-8.64741e-05
2962.77	-1.58813e-05
2962.76	5.63886e-05
2962.76	0.000150996
2962.76	0.000345716
2962.75	0.000258773
2962.75	0.000149965
2962.74	1.51296e-05
2962.74	-8.61002e-05
2962.74	-0.000136947
2962.73	-0.000215316
2962.73	-0.000195576
2962.73	-0.000252706
2962.72	-0.000214202
2962.72	-0.000220748
2962.72	-0.000193183
2962.71	-0.000244888
2962.71	-0.000267136
2962.71	-0.000168911
2962.7	-0.000193438
2962.7	-0.000195841
2962.69	-0.000226915
2962.69	-0.000211153
2962.69	-0.000250596
2962.68	-0.00025926
2962.68	-0.000260923
2962.68	-0.000221426
2962.67	-0.000262939
2962.67	-0.000283535
2962.67	-0.000199703
2962.66	-0.000246485
2962.66	-0.000221798
2962.65	-0.000231428
2962.65	-0.00025059
2962.65	-0.000184052
2962.64	-0.000165431
2962.64	-0.000243316
2962.64	-0.000209996
2962.63	-0.000254262
2962.63	-0.000246626
2962.63	-0.000249705
2962.62	-0.000275325
2962.62	-0.000199019
2962.61	-0.000290194
2962.61	-0.000182336
2962.61	-0.000210557
2962.6	-0.000256657
2962.6	-0.000332478
2962.6	-0.000227782
2962.59	-0.000249072
2962.59	-0.000217675
2962.59	-0.000206997
2962.58	-0.000175268
2962.58	-0.000149712
2962.58	-2.84318e-05
2962.57	-0.000210182
2962.57	-0.000209863
2962.56	-0.000282882
2962.56	-0.000234257
2962.56	-0.000195794
2962.55	-0.000173259
2962.55	-0.000154418
2962.55	-0.000157646
2962.54	-0.000176591
2962.54	-0.000151626
2962.54	-0.00018493
2962.53	-0.000257218
2962.53	-0.000204212
2962.52	-0.000183529
2962.52	-0.000135094
2962.52	8.04349e-05
2962.51	0.000112365
2962.51	0.000158988
2962.51	0.000206866
2962.5	5.57177e-05
2962.5	-3.4467e-05
2962.5	-7.54636e-05
2962.49	-0.000222752
2962.49	-0.000217901
2962.48	-0.000229328
2962.48	-0.000196703
2962.48	-0.00012722
2962.47	-4.5074e-05
2962.47	9.66258e-06
2962.47	0.000121419
2962.46	0.000254229
2962.46	0.000317326
2962.46	0.000377993
2962.45	0.000340398
2962.45	0.000302934
2962.44	0.000184488
2962.44	0.000122766
2962.44	-0.000122824
2962.43	-0.000155731
2962.43	-0.000251767
2962.43	-0.000248597
2962.42	-0.000305017
2962.42	-0.000285709
2962.42	-0.000230855
2962.41	-0.000271902
2962.41	-0.00016955
2962.41	-0.000138884
2962.4	-8.48151e-05
2962.4	-3.93523e-05
2962.39	-1.76021e-05
2962.39	-0.000142601
2962.39	-0.000187945
2962.38	-0.000207434
2962.38	-0.000178352
2962.38	-0.000254959
2962.37	-0.000232677
2962.37	-0.000259491
2962.37	-0.000261278
2962.36	-0.000234084
2962.36	-0.000171997
2962.35	-0.000192257
2962.35	-0.000236085
2962.35	-0.00024564
2962.34	-0.000284338
2962.34	-0.000277656
2962.34	-0.000257309
2962.33	-0.000182028
2962.33	-0.000223809
2962.33	-0.000239508
2962.32	-0.000224562
2962.32	-0.000261608
2962.31	-0.000234145
2962.31	-0.00030706
2962.31	-0.000261525
2962.3	-0.000275619
2962.3	-0.000259825
2962.3	-0.000274003
2962.29	-0.000278544
2962.29	-0.00023346
2962.29	-0.000356575
2962.28	-0.000279319
2962.28	-0.000221989
2962.27	-0.000261318
2962.27	-0.00018692
2962.27	-0.000251324
2962.26	-0.000279629
2962.26	-0.000223494
2962.26	-0.000236528
2962.25	-0.00020231
2962.25	-0.00015916
2962.25	-0.000263486
2962.24	-0.000212046
2962.24	-0.000171962
2962.24	-0.000140904
2962.23	2.63326e-05
2962.23	-6.16287e-05
2962.22	-9.50767e-05
2962.22	-0.000215091
2962.22	-0.000230918
2962.21	-0.000220854
2962.21	-0.000217423
2962.21	-0.000234766
2962.2	-0.000252338
2962.2	-0.000251026
2962.2	-0.00023362
2962.19	-0.000288864
2962.19	-0.000252069
2962.18	-0.000251222
2962.18	-0.000278422
2962.18	-0.000214072
2962.17	-0.000212552
2962.17	-0.000109996
2962.17	-8.13665e-05
2962.16	9.46534e-05
2962.16	0.00013973
2962.16	0.000110037
2962.15	-6.74488e-06
2962.15	-2.94957e-05
2962.14	-0.000109343
2962.14	-0.000142035
2962.14	-0.000211285
2962.13	-0.00023153
2962.13	-0.000252862
2962.13	-0.000311353
2962.12	-0.000216865
2962.12	-0.000292918
2962.12	-0.000284399
2962.11	-0.000202693
2962.11	-0.000262766
2962.11	-0.000241731
2962.1	-0.000273419
2962.1	-0.000252841
2962.09	-0.00026113
2962.09	-0.000268398
2962.09	-0.000225716
2962.08	-0.000268127
2962.08	-0.000289844
2962.08	-0.000248305
2962.07	-0.000221135
2962.07	-0.000294201
2962.07	-0.000286795
2962.06	-0.000268765
2962.06	-0.000243487
2962.05	-0.000215943
2962.05	-0.000272871
2962.05	-0.000180429
2962.04	-0.000202674
2962.04	-0.000212631
2962.04	-0.000195123
2962.03	-0.0001933
2962.03	-0.000152869
2962.03	-0.000241418
2962.02	-0.000195217
2962.02	-0.000197236
2962.01	-0.000212944
2962.01	-0.00020264
2962.01	-0.000230151
2962	-0.000274125
2962	-0.000259122
2962	-0.000261385
2961.99	-0.00026914
2961.99	-0.000205601
2961.99	-0.000202879
2961.98	-0.00025444
2961.98	-0.000244202
2961.97	-0.000230675
2961.97	-0.000214949
2961.97	-0.000244746
2961.96	-0.000203521
2961.96	-0.000239161
2961.96	-0.000159818
2961.95	-0.000206782
2961.95	-0.000191079
2961.95	-0.000162443
2961.94	-0.000179661
2961.94	-0.000199168
2961.94	-0.000208846
2961.93	-0.000247124
2961.93	-0.000235411
2961.92	-0.000219014
2961.92	-0.000209483
2961.92	-0.000139603
2961.91	-0.000263836
2961.91	-0.000236472
2961.91	-0.000239014
2961.9	-0.000258786
2961.9	-0.000267954
2961.9	-0.000332423
2961.89	-0.000240614
2961.89	-0.000269784
2961.88	-0.000241302
2961.88	-0.00026582
2961.88	-0.000310283
2961.87	-0.000246
2961.87	-0.00021156
2961.87	-0.000204347
2961.86	-0.00025044
2961.86	-0.000248588
2961.86	-0.000260586
2961.85	-0.000271474
2961.85	-0.000295895
2961.84	-0.000235132
2961.84	-0.000240722
2961.84	-0.000251754
2961.83	-0.000266725
2961.83	-0.000257854
2961.83	-0.000261197
2961.82	-0.000249986
2961.82	-0.000293393
2961.82	-0.000245138
2961.81	-0.00025232
2961.81	-0.000275589
2961.8	-0.000247986
2961.8	-0.000324607
2961.8	-0.000202744
2961.79	-0.000261538
2961.79	-0.00025686
2961.79	-0.000236019
2961.78	-0.000252907
2961.78	-0.000234884
2961.78	-0.000217245
2961.77	-0.00014074
2961.77	-0.000171209
2961.77	-0.000203318
2961.76	-0.00013628
2961.76	-0.000240275
2961.75	-0.000281701
2961.75	-0.000234515
2961.75	-0.000257022
2961.74	-0.000280899
2961.74	-0.000276591
2961.74	-0.000290192
2961.73	-0.000279534
2961.73	-0.000252182
2961.73	-0.000259918
2961.72	-0.000261666
2961.72	-0.000301383
2961.71	-0.000262096
2961.71	-0.00020945
2961.71	-0.000289966
2961.7	-0.000221308
2961.7	-0.000300112
2961.7	-0.000276465
2961.69	-0.000268598
2961.69	-0.000283863
2961.69	-0.000201202
2961.68	-0.000227663
2961.68	-0.000308635
2961.67	-0.000276817
2961.67	-0.000266434
2961.67	-0.000253756
2961.66	-0.000277961
2961.66	-0.000296951
2961.66	-0.000280395
2961.65	-0.000233587
2961.65	-0.000291471
2961.65	-0.000244667
2961.64	-0.000269792
2961.64	-0.000284122
2961.63	-0.000264786
2961.63	-0.000292539
2961.63	-0.000201858
2961.62	-0.00031083
2961.62	-0.00025703
2961.62	-0.000298166
2961.61	-0.000279587
2961.61	-0.000240772
2961.61	-0.000279667
2961.6	-0.000260412
2961.6	-0.000255729
2961.6	-0.000248141
2961.59	-0.000277736
2961.59	-0.000250833
2961.58	-0.000210828
2961.58	-0.000203403
2961.58	-0.000221069
2961.57	-0.000268353
2961.57	-0.000268163
2961.57	-0.00025991
2961.56	-0.000303414
2961.56	-0.000321718
2961.56	-0.000323544
2961.55	-0.000255803
2961.55	-0.00027695
2961.54	-0.000258139
2961.54	-0.000286773
2961.54	-0.000249415
2961.53	-0.000271489
2961.53	-0.000250764
2961.53	-0.000312568
2961.52	-0.000239311
2961.52	-0.000221496
2961.52	-0.000231668
2961.51	-0.000219212
2961.51	-0.000258825
2961.5	-0.000233437
2961.5	-0.0002641
2961.5	-0.00020169
2961.49	-0.00031246
2961.49	-0.00030043
2961.49	-0.000256376
2961.48	-0.000304243
2961.48	-0.000257193
2961.48	-0.000233943
2961.47	-0.000231024
2961.47	-0.000266841
2961.47	-0.000308919
2961.46	-0.000300406
2961.46	-0.000258517
2961.45	-0.000209459
2961.45	-0.000218285
2961.45	-0.000190025
2961.44	-0.000182742
2961.44	-0.000142267
2961.44	-0.000107724
2961.43	-7.3878e-05
2961.43	-0.000131055
2961.43	-0.00014865
2961.42	-0.000105625
2961.42	-9.31571e-05
2961.41	-9.26781e-05
2961.41	-9.1169e-05
2961.41	-9.36002e-05
2961.4	-0.000128194
2961.4	-0.000139142
2961.4	-0.000163521
2961.39	-0.000231892
2961.39	-0.000255926
2961.39	-0.000286014
2961.38	-0.000244856
2961.38	-0.000283367
2961.37	-0.000243049
2961.37	-0.000285076
2961.37	-0.000254366
2961.36	-0.000180888
2961.36	-0.000270525
2961.36	-0.000222786
2961.35	-0.000232397
2961.35	-0.000196112
2961.35	-0.000231826
2961.34	-0.000233246
2961.34	-0.000242649
2961.33	-0.000284369
2961.33	-0.000272539
2961.33	-0.000290205
2961.32	-0.000274782
2961.32	-0.000261402
2961.32	-0.000253796
2961.31	-0.000284396
2961.31	-0.000284808
2961.31	-0.00028164
2961.3	-0.000290084
2961.3	-0.000271756
2961.3	-0.000297331
2961.29	-0.000282552
2961.29	-0.000249457
2961.28	-0.000189196
2961.28	-0.000189271
2961.28	-0.000272889
2961.27	-0.000238388
2961.27	-0.000293566
2961.27	-0.000284291
2961.26	-0.000196255
2961.26	-0.000273143
2961.26	-0.000304657
2961.25	-0.000222227
2961.25	-0.00026952
2961.24	-0.000308878
2961.24	-0.000279362
2961.24	-0.000314848
2961.23	-0.000310154
2961.23	-0.000250678
2961.23	-0.000279683
2961.22	-0.000222406
2961.22	-0.000331394
2961.22	-0.000285888
2961.21	-0.00027408
2961.21	-0.000255517
2961.2	-0.000238641
2961.2	-0.000217541
2961.2	-0.000216766
2961.19	-0.000183447
2961.19	-0.000259902
2961.19	-0.000294637
2961.18	-0.000311059
2961.18	-0.000315707
2961.18	-0.000296316
2961.17	-0.000235769
2961.17	-0.000252999
2961.16	-0.00021584
2961.16	-0.000303311
2961.16	-0.000283749
2961.15	-0.00023235
2961.15	-0.000248227
2961.15	-0.000251446
2961.14	-0.000298973
2961.14	-0.000244773
2961.14	-0.000228696
2961.13	-0.000266024
2961.13	-0.000287981
2961.13	-0.000320589
2961.12	-0.000262223
2961.12	-0.000249039
2961.11	-0.000284397
2961.11	-0.000262877
2961.11	-0.000278427
2961.1	-0.000250643
2961.1	-0.000279083
2961.1	-0.000283922
2961.09	-0.000300114
2961.09	-0.000290187
2961.09	-0.000279157
2961.08	-0.000327556
2961.08	-0.000225909
2961.07	-0.000241222
2961.07	-0.000277649
2961.07	-0.000287522
2961.06	-0.000253282
2961.06	-0.00028767
2961.06	-0.000231709
2961.05	-0.000257163
2961.05	-0.000266324
2961.05	-0.000259314
2961.04	-0.000255059
2961.04	-0.000287652
2961.03	-0.000286587
2961.03	-0.000245078
2961.03	-0.000233662
2961.02	-0.000270704
2961.02	-0.00024967
2961.02	-0.000308707
2961.01	-0.000297284
2961.01	-0.000277465
2961.01	-0.000292849
2961	-0.000275142
2961	-0.000252219
2960.99	-0.000262511
2960.99	-0.000274986
2960.99	-0.000264594
2960.98	-0.000260787
2960.98	-0.000280105
2960.98	-0.000265376
2960.97	-0.000196349
2960.97	-0.00022457
2960.97	-0.000250794
2960.96	-0.000241058
2960.96	-0.000298807
2960.96	-0.000286848
2960.95	-0.000286563
2960.95	-0.000282075
2960.94	-0.000289448
2960.94	-0.000272737
2960.94	-0.000231771
2960.93	-0.000157507
2960.93	-0.000165226
2960.93	-0.000181625
2960.92	-0.000269192
2960.92	-0.000303278
2960.92	-0.000323825
2960.91	-0.000266099
2960.91	-0.000250416
2960.9	-0.000199597
2960.9	-0.000253935
2960.9	-0.000287022
2960.89	-0.000312902
2960.89	-0.000257939
2960.89	-0.000271557
2960.88	-0.000275688
2960.88	-0.000290814
2960.88	-0.000276402
2960.87	-0.000166838
2960.87	-0.00017973
2960.86	-0.000149175
2960.86	-7.88886e-05
2960.86	-0.000121804
2960.85	-0.000130365
2960.85	-0.000165565
2960.85	-0.000201242
2960.84	-0.000285881
2960.84	-0.000258484
2960.84	-0.000301123
2960.83	-0.000290276
2960.83	-0.000292932
2960.83	-0.000243128
2960.82	-0.000262857
2960.82	-0.000203282
2960.81	-0.000181697
2960.81	-0.000173007
2960.81	-0.000197776
2960.8	-0.00022755
2960.8	-0.000184792
2960.8	-0.000176817
2960.79	-0.000273591
2960.79	-0.000326007
2960.79	-0.000299564
2960.78	-0.000306401
2960.78	-0.000303364
2960.77	-0.000263865
2960.77	-0.000315088
2960.77	-0.000294734
2960.76	-0.00034418
2960.76	-0.000273953
2960.76	-0.000290303
2960.75	-0.000227622
2960.75	-0.000272635
2960.75	-0.000266188
2960.74	-0.000261147
2960.74	-0.000307376
2960.73	-0.000332494
2960.73	-0.000330619
2960.73	-0.000305968
2960.72	-0.000268312
2960.72	-0.00029971
2960.72	-0.000290103
2960.71	-0.00023803
2960.71	-0.000290223
2960.71	-0.000198938
2960.7	-0.000287028
2960.7	-0.000234614
2960.69	-0.000278116
2960.69	-0.000279188
2960.69	-0.000309463
2960.68	-0.000240852
2960.68	-0.000204902
2960.68	-0.000221976
2960.67	-0.000198841
2960.67	-0.000150686
2960.67	-0.000176804
2960.66	-0.000228726
2960.66	-0.000213514
2960.66	-0.000209883
2960.65	-0.00027643
2960.65	-0.000225394
2960.64	-0.000302521
2960.64	-0.000299354
2960.64	-0.000260288
2960.63	-0.000317891
2960.63	-0.000247967
2960.63	-0.000273498
2960.62	-0.000285295
2960.62	-0.000274865
2960.62	-0.000263252
2960.61	-0.000283224
2960.61	-0.000276505
2960.6	-0.000278745
2960.6	-0.000320499
2960.6	-0.00028134
2960.59	-0.000268655
2960.59	-0.000231759
2960.59	-0.000320282
2960.58	-0.000253582
2960.58	-0.000299116
2960.58	-0.000247018
2960.57	-0.000278018
2960.57	-0.000277525
2960.56	-0.000264956
2960.56	-0.000294525
2960.56	-0.000380589
2960.55	-0.000282406
2960.55	-0.00025967
2960.55	-0.00025147
2960.54	-0.00028531
2960.54	-0.000290947
2960.54	-0.000259268
2960.53	-0.000226463
2960.53	-0.000286814
2960.52	-0.000256333
2960.52	-0.000263663
2960.52	-0.0003273
2960.51	-0.000331228
2960.51	-0.000279785
2960.51	-0.00024464
2960.5	-0.000218777
2960.5	-0.000283217
2960.5	-0.000259421
2960.49	-0.000218919
2960.49	-0.000286396
2960.49	-0.000263684
2960.48	-0.000296348
2960.48	-0.000209127
2960.47	-0.000201866
2960.47	-4.56901e-05
2960.47	-0.00012321
2960.46	-0.000120036
2960.46	-0.000220784
2960.46	-0.000233133
2960.45	-0.000302237
2960.45	-0.00029489
2960.45	-0.000288941
2960.44	-0.000278042
2960.44	-0.000321931
2960.43	-0.000307013
2960.43	-0.000316075
2960.43	-0.000247944
2960.42	-0.000305952
2960.42	-0.000259409
2960.42	-0.000281956
2960.41	-0.000255635
2960.41	-0.000311162
2960.41	-0.000286872
2960.4	-0.000280705
2960.4	-0.000288016
2960.39	-0.000271933
2960.39	-0.000282436
2960.39	-0.000283797
2960.38	-0.000259592
2960.38	-0.00032008
2960.38	-0.000278099
2960.37	-0.000254924
2960.37	-0.000283769
2960.37	-0.000195922
2960.36	-0.000257313
2960.36	-0.000212708
2960.36	-0.00026508
2960.35	-0.000316806
2960.35	-0.000309168
2960.34	-0.000257794
2960.34	-0.000260228
2960.34	-0.000279525
2960.33	-0.000310198
2960.33	-0.000330591
2960.33	-0.000282426
2960.32	-0.000297095
2960.32	-0.000279775
2960.32	-0.000239215
2960.31	-0.000284431
2960.31	-0.000281094
2960.3	-0.000300031
2960.3	-0.000278134
2960.3	-0.000312817
2960.29	-0.000236777
2960.29	-0.000254454
2960.29	-0.00018779
2960.28	-0.000210697
2960.28	-0.000187167
2960.28	-0.00025368
2960.27	-0.00023096
2960.27	-0.000260785
2960.26	-0.000258756
2960.26	-0.000280711
2960.26	-0.000237754
2960.25	-0.000345736
2960.25	-0.00025107
2960.25	-0.000213172
2960.24	-0.000270502
2960.24	-0.000207275
2960.24	-0.000263126
2960.23	-0.000299521
2960.23	-0.000246542
2960.22	-0.00026451
2960.22	-0.000205264
2960.22	-0.000246693
2960.21	-0.000255721
2960.21	-0.000269579
2960.21	-0.000235764
2960.2	-0.000252713
2960.2	-0.000280685
2960.2	-0.000281065
2960.19	-0.000280786
2960.19	-0.000276323
2960.19	-0.000314396
2960.18	-0.000278401
2960.18	-0.000356571
2960.17	-0.000273126
2960.17	-0.000300494
2960.17	-0.000267229
2960.16	-0.000232371
2960.16	-0.000248604
2960.16	-0.000225341
2960.15	-0.000226287
2960.15	-0.000229803
2960.15	-0.000211021
2960.14	-0.000203195
2960.14	-0.000217573
2960.13	-0.000177219
2960.13	-0.000280765
2960.13	-0.000249035
2960.12	-0.000227376
2960.12	-0.000304826
2960.12	-0.000281919
2960.11	-0.00028125
2960.11	-0.00026906
2960.11	-0.000286919
2960.1	-0.000255459
2960.1	-0.000275768
2960.09	-0.000267484
2960.09	-0.000299719
2960.09	-0.000265122
2960.08	-0.000313708
2960.08	-0.000288486
2960.08	-0.000273825
2960.07	-0.000300711
2960.07	-0.000268789
2960.07	-0.00028819
2960.06	-0.000280493
2960.06	-0.000343948
2960.05	-0.000267362
2960.05	-0.000333241
2960.05	-0.000268254
2960.04	-0.000248479
2960.04	-0.000271506
2960.04	-0.000232779
2960.03	-0.000265434
2960.03	-0.000281855
2960.03	-0.000283943
2960.02	-0.000244072
2960.02	-0.000313904
2960.02	-0.000267222
2960.01	-0.000272881
2960.01	-0.000308486
2960	-0.000264048
2960	-0.000271953
2960	-0.000300261
2959.99	-0.000262802
2959.99	-0.000248533
2959.99	-0.000285256
2959.98	-0.000306591
2959.98	-0.000305609
2959.98	-0.000304839
2959.97	-0.000292472
2959.97	-0.000306368
2959.96	-0.000301573
2959.96	-0.000332856
2959.96	-0.000313437
2959.95	-0.000262356
2959.95	-0.000307098
2959.95	-0.000307186
2959.94	-0.000331228
2959.94	-0.000255024
2959.94	-0.000273943
2959.93	-0.000330277
2959.93	-0.000316717
2959.92	-0.000288333
2959.92	-0.000277993
2959.92	-0.000290277
2959.91	-0.000285002
2959.91	-0.000249769
2959.91	-0.000306615
2959.9	-0.000300184
2959.9	-0.000268218
2959.9	-0.000258935
2959.89	-0.000261746
2959.89	-0.000306307
2959.88	-0.000266899
2959.88	-0.000271101
2959.88	-0.000267231
2959.87	-0.000266863
2959.87	-0.000266576
2959.87	-0.000304371
2959.86	-0.00031647
2959.86	-0.000212824
2959.86	-0.000281564
2959.85	-0.000250691
2959.85	-0.000300015
2959.85	-0.000225725
2959.84	-0.000272871
2959.84	-0.000287215
2959.83	-0.000280944
2959.83	-0.000282512
2959.83	-0.000277501
2959.82	-0.000234427
2959.82	-0.000323782
2959.82	-0.000297059
2959.81	-0.0002848
2959.81	-0.000277409
2959.81	-0.000284123
2959.8	-0.000293878
2959.8	-0.000273102
2959.79	-0.000241219
2959.79	-0.000208995
2959.79	-0.000283214
2959.78	-0.000252076
2959.78	-0.000227301
2959.78	-0.000207682
2959.77	-0.000248537
2959.77	-0.000174078
2959.77	-0.000186982
2959.76	-0.000173335
2959.76	-0.000234319
2959.75	-0.000260269
2959.75	-0.000233185
2959.75	-0.000289567
2959.74	-0.000268768
2959.74	-0.00030433
2959.74	-0.000313485
2959.73	-0.000289351
2959.73	-0.000205426
2959.73	-0.000225023
2959.72	-0.000178967
2959.72	-0.00020154
2959.72	-0.000200584
2959.71	-0.000227577
2959.71	-0.000245034
2959.7	-0.000257714
2959.7	-0.000254071
2959.7	-0.000274299
2959.69	-0.000189192
2959.69	-0.000253557
2959.69	-0.000242811
2959.68	-0.00024516
2959.68	-0.000258662
2959.68	-0.00024371
2959.67	-0.000273227
2959.67	-0.000280193
2959.66	-0.000290466
2959.66	-0.000329892
2959.66	-0.000278385
2959.65	-0.000333601
2959.65	-0.000265542
2959.65	-0.000282333
2959.64	-0.000279323
2959.64	-0.000276445
2959.64	-0.000258221
2959.63	-0.000207298
2959.63	-0.000196988
2959.62	-0.000226663
2959.62	-0.00017891
2959.62	-0.000241727
2959.61	-0.000229562
2959.61	-0.000242225
2959.61	-0.000274471
2959.6	-0.000318362
2959.6	-0.000272616
2959.6	-0.000331189
2959.59	-0.000316258
2959.59	-0.000293431
2959.58	-0.000284409
2959.58	-0.000306664
2959.58	-0.00028149
2959.57	-0.000292078
2959.57	-0.000323244
2959.57	-0.00026417
2959.56	-0.000305404
2959.56	-0.000320017
2959.56	-0.000312732
2959.55	-0.000261282
2959.55	-0.000356422
2959.55	-0.000268075
2959.54	-0.000297464
2959.54	-0.000282966
2959.53	-0.000304325
2959.53	-0.000253887
2959.53	-0.000264736
2959.52	-0.000289546
2959.52	-0.000260775
2959.52	-0.000211604
2959.51	-0.000265132
2959.51	-0.000277447
2959.51	-0.000265683
2959.5	-0.000305608
2959.5	-0.000336553
2959.49	-0.000282671
2959.49	-0.000289044
2959.49	-0.000286431
2959.48	-0.000256237
2959.48	-0.000279531
2959.48	-0.000266441
2959.47	-0.000262757
2959.47	-0.000240891
2959.47	-0.000313817
2959.46	-0.000256922
2959.46	-0.000284053
2959.45	-0.000284557
2959.45	-0.000243406
2959.45	-0.000264592
2959.44	-0.000311242
2959.44	-0.000268747
2959.44	-0.000247916
2959.43	-0.000354244
2959.43	-0.000286226
2959.43	-0.000263521
2959.42	-0.000324289
2959.42	-0.000285335
2959.41	-0.000294741
2959.41	-0.00024519
2959.41	-0.000287329
2959.4	-0.000267693
2959.4	-0.000342305
2959.4	-0.000321119
2959.39	-0.000305363
2959.39	-0.000288122
2959.39	-0.000303974
2959.38	-0.000230338
2959.38	-0.000289213
2959.38	-0.000301667
2959.37	-0.000243508
2959.37	-0.000300415
2959.36	-0.00027432
2959.36	-0.000271037
2959.36	-0.000223906
2959.35	-0.000271712
2959.35	-0.000211787
2959.35	-0.000266441
2959.34	-0.000274664
2959.34	-0.000273352
2959.34	-0.000290142
2959.33	-0.000255701
2959.33	-0.00028038
2959.32	-0.000294083
2959.32	-0.000294502
2959.32	-0.00027472
2959.31	-0.000286107
2959.31	-0.000325472
2959.31	-0.000300405
2959.3	-0.000243605
2959.3	-0.000322118
2959.3	-0.000282574
2959.29	-0.000308498
2959.29	-0.000267206
2959.28	-0.000247831
2959.28	-0.000232071
2959.28	-0.000294097
2959.27	-0.000282915
2959.27	-0.000304191
2959.27	-0.000318445
2959.26	-0.000341961
2959.26	-0.000334053
2959.26	-0.000270915
2959.25	-0.000312034
2959.25	-0.000322159
2959.24	-0.000276236
2959.24	-0.000304666
2959.24	-0.00021498
2959.23	-0.000291065
2959.23	-0.000237089
2959.23	-0.000267946
2959.22	-0.000276785
2959.22	-0.000249999
2959.22	-0.000262002
2959.21	-0.000276894
2959.21	-0.000285749
2959.21	-0.00027441
2959.2	-0.000289498
2959.2	-0.000317678
2959.19	-0.000271136
2959.19	-0.000316818
2959.19	-0.00026412
2959.18	-0.000359248
2959.18	-0.000311432
2959.18	-0.000283007
2959.17	-0.000273037
2959.17	-0.000267072
2959.17	-0.000305298
2959.16	-0.00029323
2959.16	-0.000289029
2959.15	-0.000328234
2959.15	-0.000319151
2959.15	-0.000288235
2959.14	-0.000312843
2959.14	-0.000306749
2959.14	-0.000307601
2959.13	-0.000295754
2959.13	-0.000278233
2959.13	-0.000282771
2959.12	-0.000296769
2959.12	-0.000248718
2959.11	-0.000303168
2959.11	-0.000275076
2959.11	-0.000322627
2959.1	-0.000264402
2959.1	-0.00031331
2959.1	-0.000331006
2959.09	-0.000321665
2959.09	-0.000344506
2959.09	-0.000312314
2959.08	-0.000299647
2959.08	-0.000308209
2959.08	-0.000241128
2959.07	-0.000293295
2959.07	-0.000255694
2959.06	-0.000265529
2959.06	-0.000325716
2959.06	-0.000273398
2959.05	-0.000276846
2959.05	-0.000273513
2959.05	-0.000275008
2959.04	-0.000276869
2959.04	-0.000340403
2959.04	-0.000334168
2959.03	-0.00026182
2959.03	-0.000305165
2959.02	-0.000290076
2959.02	-0.000317921
2959.02	-0.000288882
2959.01	-0.000312273
2959.01	-0.000300658
2959.01	-0.000352814
2959	-0.000303037
2959	-0.000250198
2959	-0.000289411
2958.99	-0.000255192
2958.99	-0.000247763
2958.98	-0.000261789
2958.98	-0.000301308
2958.98	-0.000258238
2958.97	-0.00026185
2958.97	-0.000307129
2958.97	-0.000292959
2958.96	-0.000320022
2958.96	-0.00028587
2958.96	-0.000275956
2958.95	-0.000297098
2958.95	-0.000346673
2958.94	-0.000294068
2958.94	-0.000273326
2958.94	-0.000328369
2958.93	-0.000277685
2958.93	-0.000285151
2958.93	-0.000296067
2958.92	-0.00024292
2958.92	-0.000318201
2958.92	-0.000300043
2958.91	-0.000280005
2958.91	-0.000276714
2958.91	-0.000303144
2958.9	-0.000267822
2958.9	-0.000251925
2958.89	-0.000271035
2958.89	-0.0002957
2958.89	-0.000239094
2958.88	-0.00026671
2958.88	-0.000275636
2958.88	-0.000266161
2958.87	-0.00028867
2958.87	-0.000321696
2958.87	-0.000283889
2958.86	-0.000248635
2958.86	-0.000310206
2958.85	-0.00025306
2958.85	-0.000278319
2958.85	-0.000290014
2958.84	-0.000333962
2958.84	-0.000301655
2958.84	-0.000294325
2958.83	-0.000323858
2958.83	-0.00028104
2958.83	-0.000265995
2958.82	-0.000287175
2958.82	-0.000267539
2958.81	-0.000262565
2958.81	-0.000249855
2958.81	-0.000249937
2958.8	-0.000227258
2958.8	-0.000290474
2958.8	-0.000316453
2958.79	-0.000266443
2958.79	-0.000255204
2958.79	-0.000280609
2958.78	-0.000288584
2958.78	-0.00030929
2958.77	-0.000233378
2958.77	-0.000274438
2958.77	-0.000281522
2958.76	-0.000258746
2958.76	-0.000248141
2958.76	-0.000339081
2958.75	-0.00034918
2958.75	-0.0003304
2958.75	-0.000311977
2958.74	-0.000326366
2958.74	-0.000260416
2958.74	-0.00026997
2958.73	-0.000281023
2958.73	-0.000314362
2958.72	-0.000290371
2958.72	-0.000301874
2958.72	-0.00023996
2958.71	-0.000273064
2958.71	-0.000265626
2958.71	-0.000311076
2958.7	-0.000309378
2958.7	-0.000281846
2958.7	-0.000265624
2958.69	-0.000290901
2958.69	-0.000330959
2958.68	-0.000296582
2958.68	-0.000322955
2958.68	-0.000270044
2958.67	-0.000235893
2958.67	-0.000273374
2958.67	-0.000217881
2958.66	-0.00030046
2958.66	-0.000274028
2958.66	-0.000272841
2958.65	-0.000319952
2958.65	-0.000237673
2958.64	-0.000318135
2958.64	-0.000318191
2958.64	-0.00031184
2958.63	-0.000327319
2958.63	-0.000280597
2958.63	-0.000242191
2958.62	-0.000280808
2958.62	-0.00024157
2958.62	-0.000251275
2958.61	-0.000147499
2958.61	-0.000244717
2958.61	-0.000186709
2958.6	-0.000250829
2958.6	-0.000275855
2958.59	-0.00027554
2958.59	-0.000279607
2958.59	-0.000297223
2958.58	-0.000268414
2958.58	-0.000300223
2958.58	-0.000305282
2958.57	-0.000274647
2958.57	-0.000300506
2958.57	-0.000324774
2958.56	-0.000288023
2958.56	-0.000317427
2958.55	-0.000258215
2958.55	-0.00024118
2958.55	-0.000305784
2958.54	-0.000308257
2958.54	-0.000293704
2958.54	-0.000292209
2958.53	-0.000266938
2958.53	-0.000250073
2958.53	-0.000316219
2958.52	-0.000297244
2958.52	-0.00030609
2958.51	-0.000191665
2958.51	-0.000277584
2958.51	-0.000317722
2958.5	-0.000262065
2958.5	-0.000262844
2958.5	-0.000279413
2958.49	-0.000270796
2958.49	-0.00031447
2958.49	-0.000306164
2958.48	-0.000305975
2958.48	-0.000311998
2958.47	-0.00031196
2958.47	-0.000317845
2958.47	-0.000276829
2958.46	-0.000283855
2958.46	-0.00028888
2958.46	-0.000274785
2958.45	-0.000281587
2958.45	-0.000321658
2958.45	-0.000301955
2958.44	-0.000321704
2958.44	-0.000297537
2958.44	-0.000303966
2958.43	-0.000295992
2958.43	-0.000331709
2958.42	-0.0002995
2958.42	-0.000284018
2958.42	-0.000300067
2958.41	-0.000302479
2958.41	-0.000335215
2958.41	-0.000278312
2958.4	-0.000304887
2958.4	-0.000329428
2958.4	-0.000263285
2958.39	-0.000336501
2958.39	-0.000296225
2958.38	-0.000284731
2958.38	-0.000281881
2958.38	-0.000281453
2958.37	-0.000310298
2958.37	-0.000312966
2958.37	-0.000255837
2958.36	-0.000330423
2958.36	-0.000294663
2958.36	-0.000313243
2958.35	-0.000227068
2958.35	-0.000241713
2958.34	-0.000266138
2958.34	-0.000270751
2958.34	-0.00027218
2958.33	-0.000293566
2958.33	-0.000300552
2958.33	-0.000303551
2958.32	-0.00028334
2958.32	-0.000321528
2958.32	-0.000330324
2958.31	-0.000332921
2958.31	-0.000326556
2958.3	-0.000298921
2958.3	-0.000236228
2958.3	-0.000231865
2958.29	-0.000274146
2958.29	-0.000216409
2958.29	-0.000292482
2958.28	-0.00025755
2958.28	-0.000317048
2958.28	-0.000272882
2958.27	-0.000259176
2958.27	-0.000297178
2958.27	-0.000266661
2958.26	-0.00029864
2958.26	-0.000287475
2958.25	-0.000291036
2958.25	-0.000329503
2958.25	-0.000289068
2958.24	-0.000268274
2958.24	-0.000256401
2958.24	-0.000250255
2958.23	-0.000257721
2958.23	-0.000281444
2958.23	-0.000322817
2958.22	-0.000275704
2958.22	-0.000313019
2958.21	-0.00026839
2958.21	-0.00030862
2958.21	-0.000332621
2958.2	-0.000301764
2958.2	-0.000235451
2958.2	-0.000287918
2958.19	-0.000337122
2958.19	-0.000271336
2958.19	-0.000283427
2958.18	-0.000334099
2958.18	-0.000317471
2958.17	-0.000280671
2958.17	-0.000268206
2958.17	-0.000301774
2958.16	-0.00030799
2958.16	-0.00032536
2958.16	-0.000336084
2958.15	-0.000299597
2958.15	-0.000272642
2958.15	-0.000304929
2958.14	-0.000261203
2958.14	-0.000305018
2958.13	-0.000263381
2958.13	-0.000310119
2958.13	-0.000342064
2958.12	-0.000284296
2958.12	-0.000264066
2958.12	-0.00027704
2958.11	-0.000273635
2958.11	-0.000210065
2958.11	-0.000272081
2958.1	-0.000262579
2958.1	-0.000271687
2958.1	-0.000327147
2958.09	-0.000290915
2958.09	-0.000299223
2958.08	-0.000264629
2958.08	-0.000257392
2958.08	-0.000333495
2958.07	-0.000283391
2958.07	-0.000230316
2958.07	-0.00020968
2958.06	-0.000220767
2958.06	-0.000221932
2958.06	-0.000225716
2958.05	-0.000248038
2958.05	-0.000253864
2958.04	-0.000266873
2958.04	-0.000298549
2958.04	-0.000284423
2958.03	-0.000263727
2958.03	-0.000287292
2958.03	-0.00030074
2958.02	-0.000269754
2958.02	-0.000255157
2958.02	-0.000332174
2958.01	-0.000278218
2958.01	-0.000285667
2958	-0.000317327
2958	-0.000271253
2958	-0.000307351
2957.99	-0.000249642
2957.99	-0.000248697
2957.99	-0.000218409
2957.98	-0.000275931
2957.98	-0.000286788
2957.98	-0.000288023
2957.97	-0.000326855
2957.97	-0.000324216
2957.97	-0.000240645
2957.96	-0.000295322
2957.96	-0.000246437
2957.95	-0.000244552
2957.95	-0.000287101
2957.95	-0.000298764
2957.94	-0.000308997
2957.94	-0.00027844
2957.94	-0.000292166
2957.93	-0.000267629
2957.93	-0.000344631
2957.93	-0.000297156
2957.92	-0.000296702
2957.92	-0.000269606
2957.91	-0.000271913
2957.91	-0.000266186
2957.91	-0.000342602
2957.9	-0.000307835
2957.9	-0.000276212
2957.9	-0.000290479
2957.89	-0.000292588
2957.89	-0.000319152
2957.89	-0.000271832
2957.88	-0.000214186
2957.88	-0.000253631
2957.87	-0.000236378
2957.87	-0.000175673
2957.87	-0.000257074
2957.86	-0.000254387
2957.86	-0.000179516
2957.86	-0.000278886
2957.85	-0.000278894
2957.85	-0.000279382
2957.85	-0.000263289
2957.84	-0.000293236
2957.84	-0.000306125
2957.83	-0.000260793
2957.83	-0.000310378
2957.83	-0.000235305
2957.82	-0.00031588
2957.82	-0.000291526
2957.82	-0.000211659
2957.81	-0.000272712
2957.81	-0.000317197
2957.81	-0.000298017
2957.8	-0.00030392
2957.8	-0.000293867
2957.8	-0.000296027
2957.79	-0.00027461
2957.79	-0.000305789
2957.78	-0.000245229
2957.78	-0.000283534
2957.78	-0.000311634
2957.77	-0.000271014
2957.77	-0.000216241
2957.77	-0.00020583
2957.76	-0.000172032
2957.76	-0.000154605
2957.76	-0.000212071
2957.75	-0.000227875
2957.75	-0.000197903
2957.74	-0.000279855
2957.74	-0.000287857
2957.74	-0.000294501
2957.73	-0.000292779
2957.73	-0.000308932
2957.73	-0.000286739
2957.72	-0.000310506
2957.72	-0.000286488
2957.72	-0.000327658
2957.71	-0.000323553
2957.71	-0.000292278
2957.7	-0.000311989
2957.7	-0.000270847
2957.7	-0.000292757
2957.69	-0.000288284
2957.69	-0.000309749
2957.69	-0.000297475
2957.68	-0.000254134
2957.68	-0.000331873
2957.68	-0.000341385
2957.67	-0.000291972
2957.67	-0.000285267
2957.66	-0.000238756
2957.66	-0.000244894
2957.66	-0.000281931
2957.65	-0.000220634
2957.65	-0.000314113
2957.65	-0.000283318
2957.64	-0.000281458
2957.64	-0.000316375
2957.64	-0.000297431
2957.63	-0.000299933
2957.63	-0.000325584
2957.63	-0.000307734
2957.62	-0.000304075
2957.62	-0.000299589
2957.61	-0.000315087
2957.61	-0.00029897
2957.61	-0.000267238
2957.6	-0.00026752
2957.6	-0.00027975
2957.6	-0.000288139
2957.59	-0.00028149
2957.59	-0.000310933
2957.59	-0.000310082
2957.58	-0.000319857
2957.58	-0.000261019
2957.57	-0.000263168
2957.57	-0.000321419
2957.57	-0.000297397
2957.56	-0.000292035
2957.56	-0.000299592
2957.56	-0.000328671
2957.55	-0.000228278
2957.55	-0.000286228
2957.55	-0.000260795
2957.54	-0.000283076
2957.54	-0.00027142
2957.53	-0.000314508
2957.53	-0.000302685
2957.53	-0.000305281
2957.52	-0.000306303
2957.52	-0.000319957
2957.52	-0.000283628
2957.51	-0.000336831
2957.51	-0.000271877
2957.51	-0.000320345
2957.5	-0.000299839
2957.5	-0.000291396
2957.49	-0.000320382
2957.49	-0.000288985
2957.49	-0.000288985
2957.48	-0.000342628
2957.48	-0.000286236
2957.48	-0.000335356
2957.47	-0.000343501
2957.47	-0.000296844
2957.47	-0.000254107
2957.46	-0.000240034
2957.46	-0.000281016
2957.46	-0.000324076
2957.45	-0.000293171
2957.45	-0.000274696
2957.44	-0.000309169
2957.44	-0.000278516
2957.44	-0.000354084
2957.43	-0.000333841
2957.43	-0.000360914
2957.43	-0.000249847
2957.42	-0.00031638
2957.42	-0.000259334
2957.42	-0.00030602
2957.41	-0.000324692
2957.41	-0.000323564
2957.4	-0.000323955
2957.4	-0.000319315
2957.4	-0.000333449
2957.39	-0.000330149
2957.39	-0.000299632
2957.39	-0.000270233
2957.38	-0.000344576
2957.38	-0.000303801
2957.38	-0.000254173
2957.37	-0.000321306
2957.37	-0.000291178
2957.36	-0.000227814
2957.36	-0.000252131
2957.36	-0.000234024
2957.35	-0.00028086
2957.35	-0.000285877
2957.35	-0.000234571
2957.34	-0.000256665
2957.34	-0.000259036
2957.34	-0.000276431
2957.33	-0.000239229
2957.33	-0.000255651
2957.33	-0.000339847
2957.32	-0.000315791
2957.32	-0.000245996
2957.31	-0.000281582
2957.31	-0.000278255
2957.31	-0.000271336
2957.3	-0.000291387
2957.3	-0.000303729
2957.3	-0.00026939
2957.29	-0.000282423
2957.29	-0.000293111
2957.29	-0.000344299
2957.28	-0.000313971
2957.28	-0.000275521
2957.27	-0.000316461
2957.27	-0.000318028
2957.27	-0.000330338
2957.26	-0.000324707
2957.26	-0.000304111
2957.26	-0.000302813
2957.25	-0.000282928
2957.25	-0.00028731
2957.25	-0.000270409
2957.24	-0.000313775
2957.24	-0.000231758
2957.23	-0.000313996
2957.23	-0.000284185
2957.23	-0.000294666
2957.22	-0.000298364
2957.22	-0.000309704
2957.22	-0.000305062
2957.21	-0.00028394
2957.21	-0.000286471
2957.21	-0.000327061
2957.2	-0.000263792
2957.2	-0.000328315
2957.19	-0.000322264
2957.19	-0.000258505
2957.19	-0.000294778
2957.18	-0.000348979
2957.18	-0.000258077
2957.18	-0.00032979
2957.17	-0.000309499
2957.17	-0.000315383
2957.17	-0.000280252
2957.16	-0.000313665
2957.16	-0.000327241
2957.16	-0.000279475
2957.15	-0.000290739
2957.15	-0.000271943
2957.14	-0.00027866
2957.14	-0.000321668
2957.14	-0.000284457
2957.13	-0.000266635
2957.13	-0.000325646
2957.13	-0.000337847
2957.12	-0.000376933
2957.12	-0.000290311
2957.12	-0.000250558
2957.11	-0.000262896
2957.11	-0.000236902
2957.1	-0.000325669
2957.1	-0.000305958
2957.1	-0.000272036
2957.09	-0.00034489
2957.09	-0.000276941
2957.09	-0.000293484
2957.08	-0.00027383
2957.08	-0.000326041
2957.08	-0.000257392
2957.07	-0.000341372
2957.07	-0.000343927
2957.06	-0.000270855
2957.06	-0.000278909
2957.06	-0.000268929
2957.05	-0.000301669
2957.05	-0.000248357
2957.05	-0.000311446
2957.04	-0.000310877
2957.04	-0.000275083
2957.04	-0.000279275
2957.03	-0.000282067
2957.03	-0.000330024
2957.02	-0.000311548
2957.02	-0.000297592
2957.02	-0.000271889
2957.01	-0.000274633
2957.01	-0.000263418
2957.01	-0.000289119
2957	-0.000258583
2957	-0.000318262
2957	-0.000247683
2956.99	-0.000247482
2956.99	-0.000296864
2956.99	-0.000340049
2956.98	-0.000314401
2956.98	-0.000309256
2956.97	-0.000355666
2956.97	-0.000288291
2956.97	-0.000342319
2956.96	-0.000299025
2956.96	-0.000290939
2956.96	-0.000299118
2956.95	-0.000317859
2956.95	-0.000230145
2956.95	-0.000287057
2956.94	-0.000246891
2956.94	-0.000231966
2956.93	-0.000245028
2956.93	-0.000232378
2956.93	-0.000323768
2956.92	-0.000271582
2956.92	-0.000253617
2956.92	-0.000312138
2956.91	-0.00027255
2956.91	-0.000286926
2956.91	-0.000286933
2956.9	-0.000333763
2956.9	-0.000292826
2956.89	-0.000316165
2956.89	-0.000253318
2956.89	-0.000268353
2956.88	-0.000347349
2956.88	-0.000257306
2956.88	-0.000262109
2956.87	-0.000334907
2956.87	-0.000288849
2956.87	-0.000337692
2956.86	-0.000281632
2956.86	-0.000308071
2956.86	-0.000268774
2956.85	-0.00028624
2956.85	-0.000230097
2956.84	-0.000318836
2956.84	-0.000268342
2956.84	-0.000335022
2956.83	-0.000341863
2956.83	-0.000272406
2956.83	-0.000314534
2956.82	-0.000288428
2956.82	-0.000316221
2956.82	-0.000272308
2956.81	-0.000270534
2956.81	-0.00031017
2956.8	-0.000308944
2956.8	-0.00035335
2956.8	-0.00030682
2956.79	-0.000270731
2956.79	-0.000329087
2956.79	-0.000305451
2956.78	-0.000305457
2956.78	-0.000293815
2956.78	-0.000297822
2956.77	-0.000285526
2956.77	-0.000317404
2956.76	-0.000330815
2956.76	-0.000325824
2956.76	-0.000278778
2956.75	-0.000325622
2956.75	-0.000274773
2956.75	-0.000271732
2956.74	-0.000302643
2956.74	-0.00028481
2956.74	-0.000291969
2956.73	-0.000275628
2956.73	-0.000331417
2956.72	-0.000331042
2956.72	-0.000249695
2956.72	-0.000276062
2956.71	-0.000283459
2956.71	-0.000269657
2956.71	-0.000252417
2956.7	-0.000255335
2956.7	-0.000307626
2956.7	-0.000344227
2956.69	-0.000304817
2956.69	-0.000316099
2956.69	-0.00030622
2956.68	-0.000258882
2956.68	-0.000280673
2956.67	-0.000308964
2956.67	-0.000291214
2956.67	-0.000297257
2956.66	-0.000310095
2956.66	-0.000298471
2956.66	-0.000308671
2956.65	-0.000303813
2956.65	-0.000302266
2956.65	-0.000274551
2956.64	-0.000302499
2956.64	-0.000307563
2956.63	-0.000311659
2956.63	-0.000349572
2956.63	-0.000313648
2956.62	-0.000344709
2956.62	-0.000265937
2956.62	-0.000275062
2956.61	-0.000270891
2956.61	-0.000231107
2956.61	-0.000322048
2956.6	-0.000325316
2956.6	-0.00032407
2956.59	-0.000333847
2956.59	-0.00031419
2956.59	-0.000275251
2956.58	-0.000256737
[truncated: 65,279 more rows]
