# Supplementary material for: Dual-comb optical activity spectroscopy for the analysis of vibrational optical activity induced by external magnetic field
Source: Nat Commun. 2023 Feb 16;14:883. doi: 10.1038/s41467-023-36509-w (PMC9935641; doi:10.1038/s41467-023-36509-w)
Supplement: Supplementary file 3 — Source Data [file 41467_2023_36509_MOESM3_ESM.zip › Source data/Fig. 4.xlsx]

## Sheet: a&b
wavenumber	MVCD	wavenumber	MORD
2941.18	-0.00112	2941.18	0.000869544
2941.18	-0.00141	2941.18	0.000919627
2941.17	-0.00159	2941.17	0.000939723
2941.17	-0.00154	2941.17	0.00113
2941.17	-0.00136	2941.17	0.00105
2941.16	-0.00139	2941.16	0.00106
2941.16	-0.00126	2941.16	0.00109
2941.15	-0.00103	2941.15	0.000999462
2941.15	-0.00112	2941.15	0.000861851
2941.15	-0.00114	2941.15	0.000848663
2941.14	-0.00111	2941.14	0.000736016
2941.14	-0.00117	2941.14	0.000612771
2941.14	-0.00146	2941.14	0.000592361
2941.13	-0.00144	2941.13	0.000647546
2941.13	-0.00166	2941.13	0.000623918
2941.13	-0.00172	2941.13	0.000852824
2941.12	-0.0017	2941.12	0.000918136
2941.12	-0.00161	2941.12	0.00105
2941.11	-0.00161	2941.11	0.00102
2941.11	-0.00165	2941.11	0.00114
2941.11	-0.00151	2941.11	0.00108
2941.1	-0.00158	2941.1	0.00115
2941.1	-0.00127	2941.1	0.00124
2941.1	-0.001	2941.1	0.00115
2941.09	-0.000927164	2941.09	0.00111
2941.09	-0.00078131	2941.09	0.00102
2941.09	-0.00097442	2941.09	0.000926849
2941.08	-0.00108	2941.08	0.000951341
2941.08	-0.00136	2941.08	0.000968769
2941.08	-0.00129	2941.08	0.00115
2941.07	-0.00132	2941.07	0.00114
2941.07	-0.00115	2941.07	0.0013
2941.06	-0.000999305	2941.06	0.00109
2941.06	-0.00125	2941.06	0.0012
2941.06	-0.000971673	2941.06	0.0012
2941.05	-0.00101	2941.05	0.00109
2941.05	-0.00112	2941.05	0.00104
2941.05	-0.00118	2941.05	0.00121
2941.04	-0.000679732	2941.04	0.00111
2941.04	-0.000890818	2941.04	0.000834533
2941.04	-0.00114	2941.04	0.000890739
2941.03	-0.00109	2941.03	0.000939488
2941.03	-0.00102	2941.03	0.000805331
2941.02	-0.0015	2941.02	0.000773068
2941.02	-0.00159	2941.02	0.00109
2941.02	-0.00134	2941.02	0.0012
2941.01	-0.00116	2941.01	0.0013
2941.01	-0.000921747	2941.01	0.00128
2941.01	-0.000734289	2941.01	0.00124
2941	-0.000705401	2941	0.00101
2941	-0.000983134	2941	0.000997107
2941	-0.000966178	2941	0.000909108
2940.99	-0.00138	2940.99	0.000925436
2940.99	-0.00123	2940.99	0.00108
2940.98	-0.00126	2940.98	0.000962096
2940.98	-0.00136	2940.98	0.00102
2940.98	-0.00137	2940.98	0.00101
2940.97	-0.00134	2940.97	0.00102
2940.97	-0.00152	2940.97	0.000904948
2940.97	-0.00172	2940.97	0.00115
2940.96	-0.00116	2940.96	0.00119
2940.96	-0.00123	2940.96	0.000943884
2940.96	-0.00135	2940.96	0.00101
2940.95	-0.00123	2940.95	0.00102
2940.95	-0.00107	2940.95	0.000978345
2940.94	-0.00129	2940.94	0.000808864
2940.94	-0.00143	2940.94	0.000959505
2940.94	-0.00129	2940.94	0.000862244
2940.93	-0.00159	2940.93	0.00089804
2940.93	-0.00142	2940.93	0.000919941
2940.93	-0.00142	2940.93	0.000884774
2940.92	-0.00133	2940.92	0.000874411
2940.92	-0.00128	2940.92	0.000883439
2940.92	-0.00109	2940.92	0.00078445
2940.91	-0.00127	2940.91	0.00075046
2940.91	-0.00128	2940.91	0.000768201
2940.91	-0.00145	2940.91	0.000832806
2940.9	-0.00135	2940.9	0.000909579
2940.9	-0.00129	2940.9	0.000981799
2940.89	-0.000955973	2940.89	0.000875746
2940.89	-0.00118	2940.89	0.000726282
2940.89	-0.00113	2940.89	0.000740962
2940.88	-0.0013	2940.88	0.000622898
2940.88	-0.00153	2940.88	0.000705244
2940.88	-0.00158	2940.88	0.000861145
2940.87	-0.00136	2940.87	0.000911306
2940.87	-0.00145	2940.87	0.0008708
2940.87	-0.00138	2940.87	0.00102
2940.86	-0.00105	2940.86	0.000970809
2940.86	-0.00115	2940.86	0.000767023
2940.85	-0.00144	2940.85	0.000853452
2940.85	-0.00132	2940.85	0.000878886
2940.85	-0.00154	2940.85	0.000873234
2940.84	-0.00166	2940.84	0.000996008
2940.84	-0.00167	2940.84	0.00119
2940.84	-0.00128	2940.84	0.00125
2940.83	-0.0013	2940.83	0.00114
2940.83	-0.00131	2940.83	0.00118
2940.83	-0.00113	2940.83	0.00118
2940.82	-0.00115	2940.82	0.00105
2940.82	-0.00116	2940.82	0.0012
2940.81	-0.00076671	2940.81	0.00104
2940.81	-0.0008865	2940.81	0.000988158
2940.81	-0.000742296	2940.81	0.000719923
2940.8	-0.00142	2940.8	0.000728323
2940.8	-0.0012	2940.8	0.000754149
2940.8	-0.00195	2940.8	0.000831943
2940.79	-0.00141	2940.79	0.00109
2940.79	-0.00202	2940.79	0.000867739
2940.79	-0.00178	2940.79	0.00131
2940.78	-0.00189	2940.78	0.00101
2940.78	-0.00175	2940.78	0.00142
2940.77	-0.00137	2940.77	0.00104
2940.77	-0.00148	2940.77	0.00122
2940.77	-0.00113	2940.77	0.000864442
2940.76	-0.00167	2940.76	0.000939252
2940.76	-0.00134	2940.76	0.000724947
2940.76	-0.0023	2940.76	0.000679732
2940.75	-0.00212	2940.75	0.00102
2940.75	-0.0023	2940.75	0.000927164
2940.75	-0.00233	2940.75	0.00128
2940.74	-0.00202	2940.74	0.00124
2940.74	-0.00201	2940.74	0.00139
2940.74	-0.00155	2940.74	0.00136
2940.73	-0.00143	2940.73	0.00132
2940.73	-0.000922296	2940.73	0.00104
2940.72	-0.00146	2940.72	0.000767887
2940.72	-0.0014	2940.72	0.000854708
2940.72	-0.00171	2940.72	0.00063114
2940.71	-0.00193	2940.71	0.000816165
2940.71	-0.00215	2940.71	0.000820011
2940.71	-0.00226	2940.71	0.00113
2940.7	-0.00214	2940.7	0.00116
2940.7	-0.0022	2940.7	0.00132
2940.7	-0.00194	2940.7	0.0013
2940.69	-0.00177	2940.69	0.0013
2940.69	-0.00144	2940.69	0.0011
2940.68	-0.0015	2940.68	0.000895449
2940.68	-0.0016	2940.68	0.000842697
2940.68	-0.00164	2940.68	0.000835397
2940.67	-0.00184	2940.67	0.00071647
2940.67	-0.00228	2940.67	0.000874019
2940.67	-0.00225	2940.67	0.00105
2940.66	-0.00215	2940.66	0.00111
2940.66	-0.00214	2940.66	0.00109
2940.66	-0.00218	2940.66	0.00119
2940.65	-0.00198	2940.65	0.00122
2940.65	-0.00194	2940.65	0.00124
2940.64	-0.00183	2940.64	0.0013
2940.64	-0.00176	2940.64	0.00132
2940.64	-0.00169	2940.64	0.00143
2940.63	-0.00131	2940.63	0.00149
2940.63	-0.00114	2940.63	0.00135
2940.63	-0.00111	2940.63	0.00133
2940.62	-0.000997656	2940.62	0.00127
2940.62	-0.000969082	2940.62	0.00127
2940.62	-0.000896784	2940.62	0.00124
2940.61	-0.000902043	2940.61	0.00125
2940.61	-0.000795283	2940.61	0.00117
2940.61	-0.000931088	2940.61	0.00108
2940.6	-0.000999226	2940.6	0.00102
2940.6	-0.00109	2940.6	0.000961232
2940.59	-0.00121	2940.59	0.000853687
2940.59	-0.00147	2940.59	0.000881947
2940.59	-0.00136	2940.59	0.000998441
2940.58	-0.00125	2940.58	0.000931402
2940.58	-0.00139	2940.58	0.000959348
2940.58	-0.00114	2940.58	0.00104
2940.57	-0.00119	2940.57	0.000809335
2940.57	-0.00169	2940.57	0.000863186
2940.57	-0.00175	2940.57	0.000993025
2940.56	-0.00191	2940.56	0.000975676
2940.56	-0.00216	2940.56	0.00113
2940.55	-0.0018	2940.55	0.00133
2940.55	-0.00166	2940.55	0.00111
2940.55	-0.00199	2940.55	0.00126
2940.54	-0.0015	2940.54	0.00137
2940.54	-0.00147	2940.54	0.00118
2940.54	-0.00157	2940.54	0.00115
2940.53	-0.00164	2940.53	0.0011
2940.53	-0.00171	2940.53	0.00114
2940.53	-0.0017	2940.53	0.00113
2940.52	-0.00176	2940.52	0.00109
2940.52	-0.00216	2940.52	0.00114
2940.51	-0.00206	2940.51	0.00153
2940.51	-0.00158	2940.51	0.00138
2940.51	-0.00213	2940.51	0.0014
2940.5	-0.00188	2940.5	0.00167
2940.5	-0.00162	2940.5	0.00151
2940.5	-0.00164	2940.5	0.00136
2940.49	-0.0018	2940.49	0.00126
2940.49	-0.00159	2940.49	0.00105
2940.49	-0.00216	2940.49	0.000813967
2940.48	-0.00235	2940.48	0.00109
2940.48	-0.00232	2940.48	0.00111
2940.47	-0.00237	2940.47	0.00128
2940.47	-0.00248	2940.47	0.00137
2940.47	-0.00233	2940.47	0.00168
2940.46	-0.00207	2940.46	0.00152
2940.46	-0.00213	2940.46	0.00148
2940.46	-0.00216	2940.46	0.00122
2940.45	-0.00251	2940.45	0.00133
2940.45	-0.0021	2940.45	0.00118
2940.45	-0.00223	2940.45	0.00104
2940.44	-0.00225	2940.44	0.000899689
2940.44	-0.00255	2940.44	0.000986117
2940.44	-0.00222	2940.44	0.00086193
2940.43	-0.00282	2940.43	0.000797952
2940.43	-0.00278	2940.43	0.00108
2940.42	-0.00273	2940.42	0.0012
2940.42	-0.00226	2940.42	0.00128
2940.42	-0.00239	2940.42	0.00123
2940.41	-0.00218	2940.41	0.00151
2940.41	-0.00192	2940.41	0.00144
2940.41	-0.00183	2940.41	0.00143
2940.4	-0.00202	2940.4	0.00138
2940.4	-0.002	2940.4	0.00156
2940.4	-0.00175	2940.4	0.00138
2940.39	-0.0021	2940.39	0.00131
2940.39	-0.00217	2940.39	0.00154
2940.38	-0.00182	2940.38	0.00159
2940.38	-0.00159	2940.38	0.0015
2940.38	-0.00147	2940.38	0.00141
2940.37	-0.00148	2940.37	0.00134
2940.37	-0.00133	2940.37	0.00121
2940.37	-0.0015	2940.37	0.00108
2940.36	-0.00152	2940.36	0.00106
2940.36	-0.00181	2940.36	0.000966335
2940.36	-0.00181	2940.36	0.00116
2940.35	-0.00179	2940.35	0.00104
2940.35	-0.00222	2940.35	0.00112
2940.34	-0.00235	2940.34	0.00131
2940.34	-0.00242	2940.34	0.00152
2940.34	-0.00239	2940.34	0.00161
2940.33	-0.00238	2940.33	0.00181
2940.33	-0.00187	2940.33	0.00192
2940.33	-0.00164	2940.33	0.00176
2940.32	-0.00163	2940.32	0.00171
2940.32	-0.00173	2940.32	0.00172
2940.32	-0.00177	2940.32	0.00179
2940.31	-0.00173	2940.31	0.00176
2940.31	-0.00212	2940.31	0.0018
2940.3	-0.00193	2940.3	0.00224
2940.3	-0.000955423	2940.3	0.00203
2940.3	-0.00122	2940.3	0.0017
2940.29	-0.00137	2940.29	0.00177
2940.29	-0.00128	2940.29	0.00179
2940.29	-0.00101	2940.29	0.00167
2940.28	-0.00124	2940.28	0.0015
2940.28	-0.00125	2940.28	0.00155
2940.28	-0.00103	2940.28	0.00144
2940.27	-0.00112	2940.27	0.00117
2940.27	-0.00176	2940.27	0.00107
2940.27	-0.00201	2940.27	0.00119
2940.26	-0.00207	2940.26	0.00124
2940.26	-0.00223	2940.26	0.00131
2940.25	-0.00204	2940.25	0.00155
2940.25	-0.00141	2940.25	0.00136
2940.25	-0.00199	2940.25	0.00106
2940.24	-0.0024	2940.24	0.00128
2940.24	-0.00236	2940.24	0.00129
2940.24	-0.0026	2940.24	0.00128
2940.23	-0.00282	2940.23	0.00139
2940.23	-0.00256	2940.23	0.00165
2940.23	-0.00199	2940.23	0.00157
2940.22	-0.00208	2940.22	0.00136
2940.22	-0.00214	2940.22	0.00135
2940.21	-0.0025	2940.21	0.00144
2940.21	-0.00245	2940.21	0.00177
2940.21	-0.00232	2940.21	0.00175
2940.2	-0.00226	2940.2	0.00195
2940.2	-0.00189	2940.2	0.00187
2940.2	-0.00187	2940.2	0.00176
2940.19	-0.00173	2940.19	0.00154
2940.19	-0.002	2940.19	0.00153
2940.19	-0.00186	2940.19	0.00156
2940.18	-0.00208	2940.18	0.00153
2940.18	-0.00217	2940.18	0.00177
2940.17	-0.00182	2940.17	0.00194
2940.17	-0.0015	2940.17	0.00177
2940.17	-0.00157	2940.17	0.00178
2940.16	-0.000887835	2940.16	0.00165
2940.16	-0.000901494	2940.16	0.00114
2940.16	-0.00136	2940.16	0.000995929
2940.15	-0.00156	2940.15	0.00107
2940.15	-0.00162	2940.15	0.000976932
2940.15	-0.00211	2940.15	0.00122
2940.14	-0.00144	2940.14	0.00145
2940.14	-0.00157	2940.14	0.00122
2940.13	-0.00132	2940.13	0.00142
2940.13	-0.00122	2940.13	0.00113
2940.13	-0.00151	2940.13	0.00124
2940.12	-0.00148	2940.12	0.00127
2940.12	-0.00131	2940.12	0.00141
2940.12	-0.00136	2940.12	0.00131
2940.11	-0.00139	2940.11	0.00157
2940.11	-0.000723927	2940.11	0.00145
2940.11	-0.000696138	2940.11	0.00123
2940.1	-0.000540943	2940.1	0.00103
2940.1	-0.000600446	2940.1	0.000799679
2940.1	-0.000734289	2940.1	0.000565435
2940.09	-0.00135	2940.09	0.000442897
2940.09	-0.00186	2940.09	0.000608139
2940.08	-0.00196	2940.08	0.000808628
2940.08	-0.00205	2940.08	0.000801014
2940.08	-0.00243	2940.08	0.000988864
2940.07	-0.00217	2940.07	0.00115
2940.07	-0.00212	2940.07	0.00105
2940.07	-0.00222	2940.07	0.00106
2940.06	-0.00235	2940.06	0.00107
2940.06	-0.0023	2940.06	0.00112
2940.06	-0.00236	2940.06	0.00112
2940.05	-0.00247	2940.05	0.0013
2940.05	-0.00256	2940.05	0.0014
2940.04	-0.00252	2940.04	0.00169
2940.04	-0.00212	2940.04	0.00167
2940.04	-0.00235	2940.04	0.00168
2940.03	-0.00203	2940.03	0.00165
2940.03	-0.00209	2940.03	0.00158
2940.03	-0.00159	2940.03	0.00156
2940.02	-0.00156	2940.02	0.00121
2940.02	-0.00167	2940.02	0.00116
2940.02	-0.00185	2940.02	0.0012
2940.01	-0.00151	2940.01	0.00129
2940.01	-0.00156	2940.01	0.00101
2940	-0.00184	2940	0.00115
2940	-0.00165	2940	0.00111
2940	-0.00169	2940	0.00105
2939.99	-0.00177	2939.99	0.000845288
2939.99	-0.0024	2939.99	0.000925829
2939.99	-0.00219	2939.99	0.00112
2939.98	-0.00237	2939.98	0.000956522
2939.98	-0.00281	2939.98	0.00105
2939.98	-0.0032	2939.98	0.0012
2939.97	-0.00321	2939.97	0.00152
2939.97	-0.00321	2939.97	0.00155
2939.97	-0.00325	2939.97	0.00186
2939.96	-0.00252	2939.96	0.00184
2939.96	-0.00239	2939.96	0.00177
2939.95	-0.00192	2939.95	0.00162
2939.95	-0.002	2939.95	0.00139
2939.95	-0.00192	2939.95	0.00136
2939.94	-0.00241	2939.94	0.00133
2939.94	-0.00243	2939.94	0.0016
2939.94	-0.00278	2939.94	0.00164
2939.93	-0.00302	2939.93	0.00216
2939.93	-0.00251	2939.93	0.00233
2939.93	-0.00192	2939.93	0.00237
2939.92	-0.00144	2939.92	0.002
2939.92	-0.00133	2939.92	0.00182
2939.91	-0.000882183	2939.91	0.00151
2939.91	-0.000981485	2939.91	0.0011
2939.91	-0.0014	2939.91	0.000904948
2939.9	-0.00158	2939.9	0.00105
2939.9	-0.00159	2939.9	0.00101
2939.9	-0.00176	2939.9	0.00112
2939.89	-0.00165	2939.89	0.00123
2939.89	-0.00154	2939.89	0.00134
2939.89	-0.00144	2939.89	0.00119
2939.88	-0.00152	2939.88	0.00124
2939.88	-0.00132	2939.88	0.0011
2939.87	-0.00151	2939.87	0.00106
2939.87	-0.00158	2939.87	0.000960369
2939.87	-0.00201	2939.87	0.00121
2939.86	-0.00158	2939.86	0.00135
2939.86	-0.00161	2939.86	0.00122
2939.86	-0.00161	2939.86	0.00109
2939.85	-0.00196	2939.85	0.00106
2939.85	-0.00183	2939.85	0.000994359
2939.85	-0.00237	2939.85	0.000917115
2939.84	-0.00238	2939.84	0.00118
2939.84	-0.00236	2939.84	0.00135
2939.83	-0.00176	2939.83	0.00145
2939.83	-0.00168	2939.83	0.00134
2939.83	-0.00118	2939.83	0.00145
2939.82	-0.00115	2939.82	0.00116
2939.82	-0.00144	2939.82	0.00133
2939.82	-0.00132	2939.82	0.0015
2939.81	-0.00111	2939.81	0.00155
2939.81	-0.00106	2939.81	0.00143
2939.81	-0.00113	2939.81	0.00134
2939.8	-0.00129	2939.8	0.00125
2939.8	-0.00146	2939.8	0.00109
2939.8	-0.00233	2939.8	0.00121
2939.79	-0.00208	2939.79	0.00179
2939.79	-0.00162	2939.79	0.00165
2939.78	-0.00159	2939.78	0.00172
2939.78	-0.00132	2939.78	0.00157
2939.78	-0.00105	2939.78	0.0014
2939.77	-0.00138	2939.77	0.000852667
2939.77	-0.00233	2939.77	0.00109
2939.77	-0.0019	2939.77	0.00119
2939.76	-0.00222	2939.76	0.00106
2939.76	-0.00229	2939.76	0.00116
2939.76	-0.00242	2939.76	0.00108
2939.75	-0.00254	2939.75	0.00121
2939.75	-0.00261	2939.75	0.00125
2939.74	-0.0027	2939.74	0.00143
2939.74	-0.00224	2939.74	0.00156
2939.74	-0.00215	2939.74	0.00147
2939.73	-0.00194	2939.73	0.0016
2939.73	-0.00168	2939.73	0.00137
2939.73	-0.00206	2939.73	0.00145
2939.72	-0.00184	2939.72	0.00154
2939.72	-0.00181	2939.72	0.00163
2939.72	-0.00127	2939.72	0.00161
2939.71	-0.00145	2939.71	0.00151
2939.71	-0.000734838	2939.71	0.00167
2939.7	-0.000382923	2939.7	0.00115
2939.7	-0.000657673	2939.7	0.00106
2939.7	-0.000730442	2939.7	0.000903456
2939.69	-0.000707677	2939.69	0.000936191
2939.69	-0.000793007	2939.69	0.000525715
2939.69	-0.00191	2939.69	0.000670076
2939.68	-0.0016	2939.68	0.00103
2939.68	-0.00148	2939.68	0.000884459
2939.68	-0.00159	2939.68	0.000792614
2939.67	-0.00192	2939.67	0.00086923
2939.67	-0.00151	2939.67	0.000859104
2939.66	-0.00205	2939.66	0.000663246
2939.66	-0.0022	2939.66	0.000956051
2939.66	-0.00238	2939.66	0.00106
2939.65	-0.00193	2939.65	0.00139
2939.65	-0.00174	2939.65	0.00122
2939.65	-0.00156	2939.65	0.00135
2939.64	-0.00142	2939.64	0.00114
2939.64	-0.00137	2939.64	0.00125
2939.64	-0.00137	2939.64	0.00106
2939.63	-0.00141	2939.63	0.00132
2939.63	-0.00105	2939.63	0.00115
2939.63	-0.00127	2939.63	0.00125
2939.62	-0.000938232	2939.62	0.00109
2939.62	-0.00136	2939.62	0.00107
2939.61	-0.00118	2939.61	0.00116
2939.61	-0.000994909	2939.61	0.00113
2939.61	-0.000862165	2939.61	0.000917194
2939.6	-0.00112	2939.6	0.00102
2939.6	-0.000775894	2939.6	0.000928184
2939.6	-0.0012	2939.6	0.000780447
2939.59	-0.00147	2939.59	0.000866326
2939.59	-0.00177	2939.59	0.0011
2939.59	-0.00134	2939.59	0.00115
2939.58	-0.00163	2939.58	0.000989179
2939.58	-0.00171	2939.58	0.00114
2939.57	-0.00176	2939.57	0.00118
2939.57	-0.0015	2939.57	0.00122
2939.57	-0.00174	2939.57	0.00102
2939.56	-0.00193	2939.56	0.00128
2939.56	-0.00152	2939.56	0.00129
2939.56	-0.00161	2939.56	0.00118
2939.55	-0.00172	2939.55	0.00123
2939.55	-0.0018	2939.55	0.0013
2939.55	-0.00166	2939.55	0.00141
2939.54	-0.00165	2939.54	0.00134
2939.54	-0.00168	2939.54	0.00153
2939.53	-0.0012	2939.53	0.00148
2939.53	-0.00126	2939.53	0.0015
2939.53	-0.000837438	2939.53	0.00153
2939.52	-0.000754463	2939.52	0.00135
2939.52	-0.000647782	2939.52	0.00122
2939.52	-0.000845916	2939.52	0.00106
2939.51	-0.000717882	2939.51	0.000992554
2939.51	-0.000875746	2939.51	0.000744808
2939.51	-0.000955502	2939.51	0.000752893
2939.5	-0.00107	2939.5	0.000601702
2939.5	-0.00134	2939.5	0.00067667
2939.49	-0.00138	2939.49	0.000661441
2939.49	-0.00156	2939.49	0.00071223
2939.49	-0.00168	2939.49	0.000762785
2939.48	-0.00174	2939.48	0.000855964
2939.48	-0.00172	2939.48	0.000859261
2939.48	-0.00196	2939.48	0.000971594
2939.47	-0.00184	2939.47	0.000956522
2939.47	-0.00202	2939.47	0.000957072
2939.47	-0.00167	2939.47	0.00101
2939.46	-0.00167	2939.46	0.000692684
2939.46	-0.00179	2939.46	0.000634437
2939.46	-0.002	2939.46	0.000581057
2939.45	-0.00221	2939.45	0.000771733
2939.45	-0.00225	2939.45	0.000828724
2939.44	-0.00242	2939.44	0.00111
2939.44	-0.00203	2939.44	0.00125
2939.44	-0.0019	2939.44	0.00119
2939.43	-0.0018	2939.43	0.00111
2939.43	-0.00201	2939.43	0.00112
2939.43	-0.00183	2939.43	0.00127
2939.42	-0.00177	2939.42	0.00112
2939.42	-0.0021	2939.42	0.00127
2939.42	-0.0017	2939.42	0.00148
2939.41	-0.00146	2939.41	0.00135
2939.41	-0.00146	2939.41	0.00134
2939.4	-0.00136	2939.4	0.00139
2939.4	-0.000988629	2939.4	0.00137
2939.4	-0.00088862	2939.4	0.00111
2939.39	-0.00104	2939.39	0.00103
2939.39	-0.00104	2939.39	0.000920883
2939.39	-0.00123	2939.39	0.000908794
2939.38	-0.00139	2939.38	0.000973007
2939.38	-0.00138	2939.38	0.00113
2939.38	-0.00125	2939.38	0.00102
2939.37	-0.00153	2939.37	0.000952833
2939.37	-0.00166	2939.37	0.000912876
2939.36	-0.00169	2939.36	0.000920255
2939.36	-0.00183	2939.36	0.000833984
2939.36	-0.00192	2939.36	0.00117
2939.35	-0.00123	2939.35	0.00126
2939.35	-0.00105	2939.35	0.00123
2939.35	-0.000702104	2939.35	0.00107
2939.34	-0.00109	2939.34	0.000985882
2939.34	-0.000823779	2939.34	0.00114
2939.34	-0.000862244	2939.34	0.000952283
2939.33	-0.000741589	2939.33	0.000990042
2939.33	-0.000935484	2939.33	0.000785706
2939.33	-0.00104	2939.33	0.00104
2939.32	-0.000898432	2939.32	0.000828489
2939.32	-0.00145	2939.32	0.00103
2939.31	-0.00123	2939.31	0.00115
2939.31	-0.00143	2939.31	0.00129
2939.31	-0.000753914	2939.31	0.0012
2939.3	-0.00138	2939.3	0.000811611
2939.3	-0.00136	2939.3	0.00104
2939.3	-0.00156	2939.3	0.000780604
2939.29	-0.00163	2939.29	0.00117
2939.29	-0.00126	2939.29	0.000865462
2939.29	-0.00169	2939.29	0.00108
2939.28	-0.00115	2939.28	0.000990278
2939.28	-0.00155	2939.28	0.000897647
2939.27	-0.00143	2939.27	0.000824328
2939.27	-0.00207	2939.27	0.000952205
2939.27	-0.00139	2939.27	0.00115
2939.26	-0.00171	2939.26	0.000829902
2939.26	-0.00165	2939.26	0.00114
2939.26	-0.00135	2939.26	0.000961546
2939.25	-0.00126	2939.25	0.00099483
2939.25	-0.00126	2939.25	0.00075305
2939.25	-0.0015	2939.25	0.000929989
2939.24	-0.00118	2939.24	0.000865776
2939.24	-0.00148	2939.24	0.00082582
2939.23	-0.00142	2939.23	0.000827311
2939.23	-0.00174	2939.23	0.000704694
2939.23	-0.00202	2939.23	0.000811533
2939.22	-0.00211	2939.22	0.00087708
2939.22	-0.002	2939.22	0.000842069
2939.22	-0.00213	2939.22	0.00074732
2939.21	-0.00217	2939.21	0.000897883
2939.21	-0.00188	2939.21	0.000901494
2939.21	-0.00186	2939.21	0.000830373
2939.2	-0.00189	2939.2	0.000903849
2939.2	-0.00194	2939.2	0.000967512
2939.19	-0.00183	2939.19	0.00115
2939.19	-0.00131	2939.19	0.00112
2939.19	-0.00136	2939.19	0.000841991
2939.18	-0.00165	2939.18	0.000815615
2939.18	-0.00166	2939.18	0.000898589
2939.18	-0.00144	2939.18	0.000879122
2939.17	-0.00165	2939.17	0.000662461
2939.17	-0.00187	2939.17	0.00092104
2939.17	-0.00137	2939.17	0.000958171
2939.16	-0.00125	2939.16	0.000781389
2939.16	-0.00143	2939.16	0.000611122
2939.16	-0.0019	2939.16	0.000727695
2939.15	-0.0019	2939.15	0.00083155
2939.15	-0.00212	2939.15	0.000878729
2939.14	-0.00222	2939.14	0.00109
2939.14	-0.00202	2939.14	0.0013
2939.14	-0.00154	2939.14	0.00125
2939.13	-0.00141	2939.13	0.00107
2939.13	-0.00153	2939.13	0.000985018
2939.13	-0.00163	2939.13	0.000984625
2939.12	-0.00166	2939.12	0.000931088
2939.12	-0.0018	2939.12	0.00096971
2939.12	-0.00185	2939.12	0.00102
2939.11	-0.00177	2939.11	0.00104
2939.11	-0.00183	2939.11	0.000976697
2939.1	-0.00193	2939.1	0.00111
2939.1	-0.00196	2939.1	0.00116
2939.1	-0.00191	2939.1	0.0014
2939.09	-0.00169	2939.09	0.00146
2939.09	-0.00153	2939.09	0.0016
2939.09	-0.00131	2939.09	0.00136
2939.08	-0.00173	2939.08	0.00138
2939.08	-0.0017	2939.08	0.00139
2939.08	-0.00189	2939.08	0.0015
2939.07	-0.00162	2939.07	0.00138
2939.07	-0.00213	2939.07	0.00146
2939.06	-0.00162	2939.06	0.0016
2939.06	-0.00198	2939.06	0.0014
2939.06	-0.00193	2939.06	0.00173
2939.05	-0.00192	2939.05	0.00163
2939.05	-0.00192	2939.05	0.00185
2939.05	-0.00171	2939.05	0.00173
2939.04	-0.0018	2939.04	0.00164
2939.04	-0.00199	2939.04	0.00138
2939.04	-0.00232	2939.04	0.00149
2939.03	-0.00207	2939.03	0.00152
2939.03	-0.00209	2939.03	0.00147
2939.02	-0.00184	2939.02	0.00159
2939.02	-0.00135	2939.02	0.00159
2939.02	-0.00106	2939.02	0.00144
2939.01	-0.00090534	2939.01	0.00131
2939.01	-0.000901965	2939.01	0.00119
2939.01	-0.000875589	2939.01	0.00117
2939	-0.000912248	2939	0.0011
2939	-0.000905576	2939	0.00115
2939	-0.000912798	2939	0.000946082
2938.99	-0.00128	2938.99	0.00106
2938.99	-0.00104	2938.99	0.00104
2938.99	-0.00153	2938.99	0.000923395
2938.98	-0.00169	2938.98	0.00114
2938.98	-0.00154	2938.98	0.00129
2938.97	-0.00127	2938.97	0.00112
2938.97	-0.00161	2938.97	0.00102
2938.97	-0.00138	2938.97	0.001
2938.96	-0.00165	2938.96	0.000808471
2938.96	-0.00176	2938.96	0.000879278
2938.96	-0.002	2938.96	0.00090432
2938.95	-0.00193	2938.95	0.00105
2938.95	-0.00227	2938.95	0.00108
2938.95	-0.00216	2938.95	0.00144
2938.94	-0.00186	2938.94	0.00143
2938.94	-0.00143	2938.94	0.00146
2938.93	-0.00136	2938.93	0.00111
2938.93	-0.00144	2938.93	0.00108
2938.93	-0.00151	2938.93	0.000747791
2938.92	-0.00206	2938.92	0.000769378
2938.92	-0.00247	2938.92	0.000854159
2938.92	-0.00265	2938.92	0.00137
2938.91	-0.00203	2938.91	0.00158
2938.91	-0.00161	2938.91	0.0017
2938.91	-0.00129	2938.91	0.00147
2938.9	-0.00155	2938.9	0.00156
2938.9	-0.0011	2938.9	0.00158
2938.89	-0.00106	2938.89	0.00139
2938.89	-0.00117	2938.89	0.00122
2938.89	-0.00165	2938.89	0.00137
2938.88	-0.00129	2938.88	0.00164
2938.88	-0.00111	2938.88	0.00155
2938.88	-0.00125	2938.88	0.00163
2938.87	-0.00138	2938.87	0.00175
2938.87	-0.00124	2938.87	0.00191
2938.87	-0.00118	2938.87	0.00171
2938.86	-0.00178	2938.86	0.00177
2938.86	-0.00167	2938.86	0.00201
2938.86	-0.0016	2938.86	0.0021
2938.85	-0.00104	2938.85	0.00211
2938.85	-0.00106	2938.85	0.00187
2938.84	-0.000814516	2938.84	0.00183
2938.84	-0.000816635	2938.84	0.0015
2938.84	-0.000920177	2938.84	0.00138
2938.83	-0.00148	2938.83	0.00128
2938.83	-0.00154	2938.83	0.0017
2938.83	-0.0013	2938.83	0.00176
2938.82	-0.00108	2938.82	0.00187
2938.82	-0.00109	2938.82	0.00167
2938.82	-0.00105	2938.82	0.00164
2938.81	-0.00145	2938.81	0.00129
2938.81	-0.00203	2938.81	0.00159
2938.8	-0.00208	2938.8	0.00171
2938.8	-0.0019	2938.8	0.00217
2938.8	-0.00143	2938.8	0.00206
2938.79	-0.00131	2938.79	0.00232
2938.79	-0.000402783	2938.79	0.00196
2938.79	-0.000893173	2938.79	0.00175
2938.78	-0.000654847	2938.78	0.00165
2938.78	-0.000765061	2938.78	0.00139
2938.78	-0.000939095	2938.78	0.00104
2938.77	-0.00167	2938.77	0.00094985
2938.77	-0.00161	2938.77	0.000900787
2938.76	-0.00217	2938.76	0.000680359
2938.76	-0.00268	2938.76	0.00108
2938.76	-0.00206	2938.76	0.00129
2938.75	-0.00218	2938.75	0.000932815
2938.75	-0.00282	2938.75	0.00122
2938.75	-0.00267	2938.75	0.00155
2938.74	-0.00233	2938.74	0.0016
2938.74	-0.00229	2938.74	0.00154
2938.74	-0.00178	2938.74	0.0018
2938.73	-0.00105	2938.73	0.00124
2938.73	-0.00161	2938.73	0.000790495
2938.72	-0.00216	2938.72	0.000707756
2938.72	-0.00258	2938.72	0.000786256
2938.72	-0.00332	2938.72	0.00074049
2938.71	-0.00394	2938.71	0.00154
2938.71	-0.00302	2938.71	0.00186
2938.71	-0.0029	2938.71	0.0019
2938.7	-0.00272	2938.7	0.00195
2938.7	-0.00246	2938.7	0.00221
2938.7	-0.00161	2938.7	0.00199
2938.69	-0.00181	2938.69	0.00172
2938.69	-0.00179	2938.69	0.00159
2938.69	-0.00166	2938.69	0.00161
2938.68	-0.00157	2938.68	0.00115
2938.68	-0.00239	2938.68	0.00118
2938.67	-0.00228	2938.67	0.00111
2938.67	-0.00301	2938.67	0.00117
2938.67	-0.00337	2938.67	0.00141
2938.66	-0.00362	2938.66	0.00193
2938.66	-0.00306	2938.66	0.00194
2938.66	-0.00385	2938.66	0.00236
2938.65	-0.00286	2938.65	0.0027
2938.65	-0.00289	2938.65	0.00261
2938.65	-0.00207	2938.65	0.00301
2938.64	-0.00145	2938.64	0.0027
2938.64	-0.00107	2938.64	0.00222
2938.63	-0.00175	2938.63	0.00193
2938.63	-0.0017	2938.63	0.00199
2938.63	-0.00205	2938.63	0.00159
2938.62	-0.00272	2938.62	0.00187
2938.62	-0.00229	2938.62	0.00241
2938.62	-0.00159	2938.62	0.00227
2938.61	-0.00171	2938.61	0.0023
2938.61	-0.0014	2938.61	0.00205
2938.61	-0.00212	2938.61	0.00179
2938.6	-0.00251	2938.6	0.0018
2938.6	-0.00278	2938.6	0.00202
2938.59	-0.00238	2938.59	0.00188
2938.59	-0.00286	2938.59	0.002
2938.59	-0.00176	2938.59	0.00224
2938.58	-0.00159	2938.58	0.00167
2938.58	-0.00159	2938.58	0.00157
2938.58	-0.00162	2938.58	0.00131
2938.57	-0.0021	2938.57	0.00114
2938.57	-0.0027	2938.57	0.00138
2938.57	-0.00252	2938.57	0.00162
2938.56	-0.00311	2938.56	0.00186
2938.56	-0.0027	2938.56	0.00221
2938.55	-0.00252	2938.55	0.00204
2938.55	-0.00243	2938.55	0.0019
2938.55	-0.00283	2938.55	0.00175
2938.54	-0.00221	2938.54	0.00162
2938.54	-0.00277	2938.54	0.00127
2938.54	-0.00238	2938.54	0.00171
2938.53	-0.00226	2938.53	0.00129
2938.53	-0.00239	2938.53	0.00176
2938.53	-0.0018	2938.53	0.00165
2938.52	-0.00207	2938.52	0.00183
2938.52	-0.00159	2938.52	0.00192
2938.52	-0.00174	2938.52	0.00183
2938.51	-0.00202	2938.51	0.00179
2938.51	-0.00221	2938.51	0.00178
2938.5	-0.00257	2938.5	0.00163
2938.5	-0.00332	2938.5	0.00171
2938.5	-0.00355	2938.5	0.00191
2938.49	-0.00352	2938.49	0.00207
2938.49	-0.0033	2938.49	0.0022
2938.49	-0.00291	2938.49	0.00221
2938.48	-0.00238	2938.48	0.00204
2938.48	-0.00196	2938.48	0.00182
2938.48	-0.00188	2938.48	0.00146
2938.47	-0.00241	2938.47	0.00141
2938.47	-0.00215	2938.47	0.00162
2938.46	-0.00205	2938.46	0.00149
2938.46	-0.00215	2938.46	0.00173
2938.46	-0.00138	2938.46	0.00175
2938.45	-0.00141	2938.45	0.00131
2938.45	-0.00188	2938.45	0.00123
2938.45	-0.00222	2938.45	0.00129
2938.44	-0.00216	2938.44	0.00158
2938.44	-0.00197	2938.44	0.00132
2938.44	-0.00267	2938.44	0.00146
2938.43	-0.00231	2938.43	0.00178
2938.43	-0.00245	2938.43	0.00158
2938.42	-0.00264	2938.42	0.0016
2938.42	-0.00289	2938.42	0.00166
2938.42	-0.00233	2938.42	0.00198
2938.41	-0.00182	2938.41	0.00156
2938.41	-0.00225	2938.41	0.00174
2938.41	-0.00175	2938.41	0.0018
2938.4	-0.00246	2938.4	0.00188
2938.4	-0.00227	2938.4	0.00238
2938.4	-0.00212	2938.4	0.00221
2938.39	-0.00219	2938.39	0.00205
2938.39	-0.00274	2938.39	0.00181
2938.38	-0.0025	2938.38	0.00207
2938.38	-0.00179	2938.38	0.00155
2938.38	-0.0026	2938.38	0.00141
2938.37	-0.00237	2938.37	0.0019
2938.37	-0.00174	2938.37	0.00195
2938.37	-0.00177	2938.37	0.00195
2938.36	-0.00206	2938.36	0.00218
2938.36	-0.00156	2938.36	0.00251
2938.36	-0.00124	2938.36	0.00239
2938.35	-0.00154	2938.35	0.00231
2938.35	-0.00168	2938.35	0.0022
2938.35	-0.00197	2938.35	0.00171
2938.34	-0.00362	2938.34	0.00138
2938.34	-0.00378	2938.34	0.00167
2938.33	-0.00373	2938.33	0.00146
2938.33	-0.00376	2938.33	0.00153
2938.33	-0.00363	2938.33	0.00178
2938.32	-0.00212	2938.32	0.00215
2938.32	-0.00211	2938.32	0.00142
2938.32	-0.00266	2938.32	0.00182
2938.31	-0.00225	2938.31	0.00159
2938.31	-0.00344	2938.31	0.00158
2938.31	-0.00397	2938.31	0.00187
2938.3	-0.0041	2938.3	0.00224
2938.3	-0.0041	2938.3	0.00217
2938.29	-0.00492	2938.29	0.00262
2938.29	-0.00426	2938.29	0.0033
2938.29	-0.00345	2938.29	0.00338
2938.28	-0.00305	2938.28	0.00325
2938.28	-0.00275	2938.28	0.00327
2938.28	-0.00188	2938.28	0.00274
2938.27	-0.00204	2938.27	0.00202
2938.27	-0.00251	2938.27	0.00166
2938.27	-0.00291	2938.27	0.00182
2938.26	-0.00245	2938.26	0.00199
2938.26	-0.00223	2938.26	0.00197
2938.25	-0.00177	2938.25	0.00174
2938.25	-0.0021	2938.25	0.00147
2938.25	-0.00232	2938.25	0.00121
2938.24	-0.00301	2938.24	0.00117
2938.24	-0.00313	2938.24	0.00148
2938.24	-0.00317	2938.24	0.00183
2938.23	-0.00257	2938.23	0.00209
2938.23	-0.00237	2938.23	0.0023
2938.23	-0.00168	2938.23	0.00207
2938.22	-0.00242	2938.22	0.00194
2938.22	-0.00175	2938.22	0.00236
2938.22	-0.00138	2938.22	0.00202
2938.21	-0.00104	2938.21	0.00177
2938.21	-0.00171	2938.21	0.0014
2938.2	-0.0016	2938.2	0.00144
2938.2	-0.00227	2938.2	0.000599033
2938.2	-0.00348	2938.2	0.000826526
2938.19	-0.00355	2938.19	0.000943177
2938.19	-0.00343	2938.19	0.00117
2938.19	-0.00316	2938.19	0.00107
2938.18	-0.00338	2938.18	0.00126
2938.18	-0.00299	2938.18	0.00135
2938.18	-0.00282	2938.18	0.0012
2938.17	-0.00321	2938.17	0.000918764
2938.17	-0.00365	2938.17	0.00116
2938.16	-0.00336	2938.16	0.00139
2938.16	-0.00308	2938.16	0.00156
2938.16	-0.00284	2938.16	0.00147
2938.15	-0.00286	2938.15	0.00187
2938.15	-0.00184	2938.15	0.00181
2938.15	-0.00223	2938.15	0.00153
2938.14	-0.00221	2938.14	0.00175
2938.14	-0.00241	2938.14	0.00185
2938.14	-0.0022	2938.14	0.00189
2938.13	-0.00302	2938.13	0.00185
2938.13	-0.00279	2938.13	0.00247
2938.12	-0.00279	2938.12	0.00212
2938.12	-0.003	2938.12	0.00246
2938.12	-0.00228	2938.12	0.00245
2938.11	-0.002	2938.11	0.00241
2938.11	-0.00201	2938.11	0.00188
2938.11	-0.00246	2938.11	0.00203
2938.1	-0.00242	2938.1	0.0019
2938.1	-0.00348	2938.1	0.00181
2938.1	-0.0038	2938.1	0.00201
2938.09	-0.00396	2938.09	0.00258
2938.09	-0.00328	2938.09	0.00286
2938.08	-0.00293	2938.08	0.00301
2938.08	-0.00165	2938.08	0.00305
2938.08	-0.00107	2938.08	0.00263
2938.07	-0.000684834	2938.07	0.00207
2938.07	-0.00105	2938.07	0.00154
2938.07	-0.00148	2938.07	0.00147
2938.06	-0.00179	2938.06	0.00168
2938.06	-0.00163	2938.06	0.00183
2938.06	-0.0017	2938.06	0.00206
2938.05	-0.00116	2938.05	0.00224
2938.05	-0.000645741	2938.05	0.00192
2938.05	-0.000898432	2938.05	0.00141
2938.04	-0.0016	2938.04	0.00156
2938.04	-0.00091845	2938.04	0.0016
2938.03	-0.00111	2938.03	0.00114
2938.03	-0.00157	2938.03	0.00124
2938.03	-0.00145	2938.03	0.0013
2938.02	-0.00134	2938.02	0.00109
2938.02	-0.00195	2938.02	0.000853059
2938.02	-0.00234	2938.02	0.000974028
2938.01	-0.00259	2938.01	0.000982741
2938.01	-0.00302	2938.01	0.00106
2938.01	-0.00313	2938.01	0.00114
2938	-0.00327	2938	0.00108
2938	-0.00391	2938	0.0012
2937.99	-0.00354	2937.99	0.00145
2937.99	-0.00325	2937.99	0.00131
2937.99	-0.00309	2937.99	0.00148
2937.98	-0.0024	2937.98	0.00136
2937.98	-0.00207	2937.98	0.00114
2937.98	-0.00229	2937.98	0.000829823
2937.97	-0.00273	2937.97	0.00102
2937.97	-0.00217	2937.97	0.00079285
2937.97	-0.00353	2937.97	0.000618423
2937.96	-0.00327	2937.96	0.00105
2937.96	-0.00404	2937.96	0.000823229
2937.95	-0.00412	2937.95	0.00184
2937.95	-0.00396	2937.95	0.0017
2937.95	-0.00369	2937.95	0.00244
2937.94	-0.00308	2937.94	0.0023
2937.94	-0.00259	2937.94	0.00285
2937.94	-0.00167	2937.94	0.00169
2937.93	-0.00298	2937.93	0.00198
2937.93	-0.00194	2937.93	0.00175
2937.93	-0.00286	2937.93	0.00172
2937.92	-0.00181	2937.92	0.00176
2937.92	-0.00237	2937.92	0.00167
2937.91	-0.00178	2937.91	0.00182
2937.91	-0.0025	2937.91	0.00179
2937.91	-0.00236	2937.91	0.00194
2937.9	-0.00304	2937.9	0.00192
2937.9	-0.00293	2937.9	0.00221
2937.9	-0.0031	2937.9	0.00224
2937.89	-0.00235	2937.89	0.00209
2937.89	-0.00248	2937.89	0.00195
2937.89	-0.00187	2937.89	0.00171
2937.88	-0.00238	2937.88	0.00164
2937.88	-0.00104	2937.88	0.00159
2937.88	-0.00229	2937.88	0.000963901
2937.87	-0.00236	2937.87	0.00175
2937.87	-0.00243	2937.87	0.00155
2937.86	-0.00271	2937.86	0.00202
2937.86	-0.00327	2937.86	0.0021
2937.86	-0.00247	2937.86	0.00286
2937.85	-0.0015	2937.85	0.00189
2937.85	-0.0027	2937.85	0.00192
2937.85	-0.00191	2937.85	0.00192
2937.84	-0.0023	2937.84	0.00161
2937.84	-0.00255	2937.84	0.00174
2937.84	-0.00269	2937.84	0.0019
2937.83	-0.00232	2937.83	0.00203
2937.83	-0.00209	2937.83	0.00166
2937.82	-0.00217	2937.82	0.00141
2937.82	-0.00232	2937.82	0.000997578
2937.82	-0.00348	2937.82	0.000826762
2937.81	-0.0035	2937.81	0.000938703
2937.81	-0.00445	2937.81	0.000608296
2937.81	-0.00531	2937.81	0.00119
2937.8	-0.00491	2937.8	0.00149
2937.8	-0.00455	2937.8	0.00173
2937.8	-0.00423	2937.8	0.00175
2937.79	-0.00434	2937.79	0.00221
2937.79	-0.00324	2937.79	0.00267
2937.78	-0.00331	2937.78	0.00243
2937.78	-0.003	2937.78	0.00305
2937.78	-0.0019	2937.78	0.00269
2937.77	-0.00174	2937.77	0.00228
2937.77	-0.00166	2937.77	0.00138
2937.77	-0.00255	2937.77	0.00123
2937.76	-0.00269	2937.76	0.000807608
2937.76	-0.00401	2937.76	0.00104
2937.76	-0.00336	2937.76	0.00137
2937.75	-0.00386	2937.75	0.00117
2937.75	-0.00406	2937.75	0.00151
2937.75	-0.00372	2937.75	0.00155
2937.74	-0.00352	2937.74	0.00158
2937.74	-0.00348	2937.74	0.0018
2937.73	-0.00298	2937.73	0.0022
2937.73	-0.00182	2937.73	0.00233
2937.73	-0.00159	2937.73	0.00203
2937.72	-0.00159	2937.72	0.00209
2937.72	-0.00134	2937.72	0.00141
2937.72	-0.00262	2937.72	0.00118
2937.71	-0.00288	2937.71	0.00124
2937.71	-0.00362	2937.71	0.00127
2937.71	-0.0036	2937.71	0.00155
2937.7	-0.0041	2937.7	0.00204
2937.7	-0.00248	2937.7	0.0028
2937.69	-0.00156	2937.69	0.00201
2937.69	-0.00199	2937.69	0.00189
2937.69	-0.00168	2937.69	0.00156
2937.68	-0.00199	2937.68	0.00132
2937.68	-0.00267	2937.68	0.00115
2937.68	-0.00318	2937.68	0.00158
2937.67	-0.00225	2937.67	0.00179
2937.67	-0.0022	2937.67	0.00162
2937.67	-0.00214	2937.67	0.00167
2937.66	-0.00183	2937.66	0.0014
2937.66	-0.00205	2937.66	0.00143
2937.65	-0.00222	2937.65	0.0014
2937.65	-0.00273	2937.65	0.00165
2937.65	-0.00221	2937.65	0.00204
2937.64	-0.002	2937.64	0.00194
2937.64	-0.00232	2937.64	0.00193
2937.64	-0.0023	2937.64	0.00217
2937.63	-0.002	2937.63	0.00209
2937.63	-0.00228	2937.63	0.00189
2937.63	-0.00289	2937.63	0.002
2937.62	-0.00259	2937.62	0.00233
2937.62	-0.00231	2937.62	0.00204
2937.61	-0.00266	2937.61	0.0023
2937.61	-0.00197	2937.61	0.00233
2937.61	-0.0019	2937.61	0.00225
2937.6	-0.00139	2937.6	0.00235
2937.6	-0.000897412	2937.6	0.00219
2937.6	-0.000577289	2937.6	0.00186
2937.59	-0.00051339	2937.59	0.00174
2937.59	-0.000291627	2937.59	0.00127
2937.59	-0.00107	2937.59	0.000996322
2937.58	-0.00137	2937.58	0.000875197
2937.58	-0.00207	2937.58	0.000802505
2937.58	-0.00238	2937.58	0.000653905
2937.57	-0.00233	2937.57	0.000920177
2937.57	-0.00202	2937.57	0.000755641
2937.56	-0.00217	2937.56	0.000933679
2937.56	-0.00159	2937.56	0.000939723
2937.56	-0.00154	2937.56	0.00113
2937.55	-0.00136	2937.55	0.00105
2937.55	-0.00139	2937.55	0.00106
2937.55	-0.00126	2937.55	0.00109
2937.54	-0.00103	2937.54	0.000999462
2937.54	-0.00112	2937.54	0.000861851
2937.54	-0.00114	2937.54	0.000848663
2937.53	-0.00111	2937.53	0.000736016
2937.53	-0.00117	2937.53	0.000612771
2937.52	-0.00146	2937.52	0.000592361
2937.52	-0.00144	2937.52	0.000647546
2937.52	-0.00166	2937.52	0.000623918
2937.51	-0.00172	2937.51	0.000852824
2937.51	-0.0017	2937.51	0.000918136
2937.51	-0.00161	2937.51	0.00105
2937.5	-0.00161	2937.5	0.00102
2937.5	-0.00165	2937.5	0.00114
2937.5	-0.00151	2937.5	0.00108
2937.49	-0.00158	2937.49	0.00115
2937.49	-0.00127	2937.49	0.00124
2937.48	-0.001	2937.48	0.00115
2937.48	-0.000927164	2937.48	0.00111
2937.48	-0.00078131	2937.48	0.00102
2937.47	-0.00097442	2937.47	0.000926849
2937.47	-0.00108	2937.47	0.000951341
2937.47	-0.00136	2937.47	0.000968769
2937.46	-0.00129	2937.46	0.00115
2937.46	-0.00132	2937.46	0.00114
2937.46	-0.00115	2937.46	0.0013
2937.45	-0.000999305	2937.45	0.00109
2937.45	-0.00125	2937.45	0.0012
2937.44	-0.000971673	2937.44	0.0012
2937.44	-0.00101	2937.44	0.00109
2937.44	-0.00112	2937.44	0.00104
2937.43	-0.00118	2937.43	0.00121
2937.43	-0.000679732	2937.43	0.00111
2937.43	-0.000890818	2937.43	0.000834533
2937.42	-0.00114	2937.42	0.000890739
2937.42	-0.00109	2937.42	0.000939488
2937.42	-0.00102	2937.42	0.000805331
2937.41	-0.0015	2937.41	0.000773068
2937.41	-0.00159	2937.41	0.00109
2937.41	-0.00134	2937.41	0.0012
2937.4	-0.00116	2937.4	0.0013
2937.4	-0.000921747	2937.4	0.00128
2937.39	-0.000734289	2937.39	0.00124
2937.39	-0.000705401	2937.39	0.00101
2937.39	-0.000983134	2937.39	0.000997107
2937.38	-0.000966178	2937.38	0.000909108
2937.38	-0.00138	2937.38	0.000925436
2937.38	-0.00123	2937.38	0.00108
2937.37	-0.00126	2937.37	0.000962096
2937.37	-0.00136	2937.37	0.00102
2937.37	-0.00137	2937.37	0.00101
2937.36	-0.00134	2937.36	0.00102
2937.36	-0.00152	2937.36	0.000904948
2937.35	-0.00172	2937.35	0.00115
2937.35	-0.00116	2937.35	0.00119
2937.35	-0.00123	2937.35	0.000943884
2937.34	-0.00135	2937.34	0.00101
2937.34	-0.00123	2937.34	0.00102
2937.34	-0.00107	2937.34	0.000978345
2937.33	-0.00129	2937.33	0.000808864
2937.33	-0.00143	2937.33	0.000959505
2937.33	-0.00129	2937.33	0.000862244
2937.32	-0.00159	2937.32	0.00089804
2937.32	-0.00142	2937.32	0.000919941
2937.31	-0.00142	2937.31	0.000884774
2937.31	-0.00133	2937.31	0.000874411
2937.31	-0.00128	2937.31	0.000883439
2937.3	-0.00109	2937.3	0.00078445
2937.3	-0.00127	2937.3	0.00075046
2937.3	-0.00128	2937.3	0.000768201
2937.29	-0.00145	2937.29	0.000832806
2937.29	-0.00135	2937.29	0.000909579
2937.29	-0.00129	2937.29	0.000981799
2937.28	-0.000955973	2937.28	0.000875746
2937.28	-0.00118	2937.28	0.000726282
2937.27	-0.00113	2937.27	0.000740962
2937.27	-0.0013	2937.27	0.000622898
2937.27	-0.00153	2937.27	0.000705244
2937.26	-0.00158	2937.26	0.000861145
2937.26	-0.00136	2937.26	0.000911306
2937.26	-0.00145	2937.26	0.0008708
2937.25	-0.00138	2937.25	0.00102
2937.25	-0.00105	2937.25	0.000970809
2937.25	-0.00115	2937.25	0.000767023
2937.24	-0.00144	2937.24	0.000853452
2937.24	-0.00132	2937.24	0.000878886
2937.24	-0.00154	2937.24	0.000873234
2937.23	-0.00166	2937.23	0.000996008
2937.23	-0.00167	2937.23	0.00119
2937.22	-0.00128	2937.22	0.00125
2937.22	-0.0013	2937.22	0.00114
2937.22	-0.00131	2937.22	0.00118
2937.21	-0.00113	2937.21	0.00118
2937.21	-0.00115	2937.21	0.00105
2937.21	-0.00116	2937.21	0.0012
2937.2	-0.00076671	2937.2	0.00104
2937.2	-0.0008865	2937.2	0.000988158
2937.2	-0.000742296	2937.2	0.000719923
2937.19	-0.00142	2937.19	0.000728323
2937.19	-0.0012	2937.19	0.000754149
2937.18	-0.00195	2937.18	0.000831943
2937.18	-0.00141	2937.18	0.00109
2937.18	-0.00202	2937.18	0.000867739
2937.17	-0.00178	2937.17	0.00131
2937.17	-0.00189	2937.17	0.00101
2937.17	-0.00175	2937.17	0.00142
2937.16	-0.00137	2937.16	0.00104
2937.16	-0.00148	2937.16	0.00122
2937.16	-0.00113	2937.16	0.000864442
2937.15	-0.00167	2937.15	0.000939252
2937.15	-0.00134	2937.15	0.000724947
2937.14	-0.0023	2937.14	0.000679732
2937.14	-0.00212	2937.14	0.00102
2937.14	-0.0023	2937.14	0.000927164
2937.13	-0.00233	2937.13	0.00128
2937.13	-0.00202	2937.13	0.00124
2937.13	-0.00201	2937.13	0.00139
2937.12	-0.00155	2937.12	0.00136
2937.12	-0.00143	2937.12	0.00132
2937.12	-0.000922296	2937.12	0.00104
2937.11	-0.00146	2937.11	0.000767887
2937.11	-0.0014	2937.11	0.000854708
2937.11	-0.00171	2937.11	0.00063114
2937.1	-0.00193	2937.1	0.000816165
2937.1	-0.00215	2937.1	0.000820011
2937.09	-0.00226	2937.09	0.00113
2937.09	-0.00214	2937.09	0.00116
2937.09	-0.0022	2937.09	0.00132
2937.08	-0.00194	2937.08	0.0013
2937.08	-0.00177	2937.08	0.0013
2937.08	-0.00144	2937.08	0.0011
2937.07	-0.0015	2937.07	0.000895449
2937.07	-0.0016	2937.07	0.000842697
2937.07	-0.00164	2937.07	0.000835397
2937.06	-0.00184	2937.06	0.00071647
2937.06	-0.00228	2937.06	0.000874019
2937.05	-0.00225	2937.05	0.00105
2937.05	-0.00215	2937.05	0.00111
2937.05	-0.00214	2937.05	0.00109
2937.04	-0.00218	2937.04	0.00119
2937.04	-0.00198	2937.04	0.00122
2937.04	-0.00194	2937.04	0.00124
2937.03	-0.00183	2937.03	0.0013
2937.03	-0.00176	2937.03	0.00132
2937.03	-0.00169	2937.03	0.00143
2937.02	-0.00131	2937.02	0.00149
2937.02	-0.00114	2937.02	0.00135
2937.01	-0.00111	2937.01	0.00133
2937.01	-0.000997656	2937.01	0.00127
2937.01	-0.000969082	2937.01	0.00127
2937	-0.000896784	2937	0.00124
2937	-0.000902043	2937	0.00125
2937	-0.000795283	2937	0.00117
2936.99	-0.000931088	2936.99	0.00108
2936.99	-0.000999226	2936.99	0.00102
2936.99	-0.00109	2936.99	0.000961232
2936.98	-0.00121	2936.98	0.000853687
2936.98	-0.00147	2936.98	0.000881947
2936.97	-0.00136	2936.97	0.000998441
2936.97	-0.00125	2936.97	0.000931402
2936.97	-0.00139	2936.97	0.000959348
2936.96	-0.00114	2936.96	0.00104
2936.96	-0.00119	2936.96	0.000809335
2936.96	-0.00169	2936.96	0.000863186
2936.95	-0.00175	2936.95	0.000993025
2936.95	-0.00191	2936.95	0.000975676
2936.95	-0.00216	2936.95	0.00113
2936.94	-0.0018	2936.94	0.00133
2936.94	-0.00166	2936.94	0.00111
2936.94	-0.00199	2936.94	0.00126
2936.93	-0.0015	2936.93	0.00137
2936.93	-0.00147	2936.93	0.00118
2936.92	-0.00157	2936.92	0.00115
2936.92	-0.00164	2936.92	0.0011
2936.92	-0.00171	2936.92	0.00114
2936.91	-0.0017	2936.91	0.00113
2936.91	-0.00176	2936.91	0.00109
2936.91	-0.00216	2936.91	0.00114
2936.9	-0.00206	2936.9	0.00153
2936.9	-0.00158	2936.9	0.00138
2936.9	-0.00213	2936.9	0.0014
2936.89	-0.00188	2936.89	0.00167
2936.89	-0.00162	2936.89	0.00151
2936.88	-0.00164	2936.88	0.00136
2936.88	-0.0018	2936.88	0.00126
2936.88	-0.00159	2936.88	0.00105
2936.87	-0.00216	2936.87	0.000813967
2936.87	-0.00235	2936.87	0.00109
2936.87	-0.00232	2936.87	0.00111
2936.86	-0.00237	2936.86	0.00128
2936.86	-0.00248	2936.86	0.00137
2936.86	-0.00233	2936.86	0.00168
2936.85	-0.00207	2936.85	0.00152
2936.85	-0.00213	2936.85	0.00148
2936.84	-0.00216	2936.84	0.00122
2936.84	-0.00251	2936.84	0.00133
2936.84	-0.0021	2936.84	0.00118
2936.83	-0.00223	2936.83	0.00104
2936.83	-0.00225	2936.83	0.000899689
2936.83	-0.00255	2936.83	0.000986117
2936.82	-0.00222	2936.82	0.00086193
2936.82	-0.00282	2936.82	0.000797952
2936.82	-0.00278	2936.82	0.00108
2936.81	-0.00273	2936.81	0.0012
2936.81	-0.00226	2936.81	0.00128
2936.8	-0.00239	2936.8	0.00123
2936.8	-0.00218	2936.8	0.00151
2936.8	-0.00192	2936.8	0.00144
2936.79	-0.00183	2936.79	0.00143
2936.79	-0.00202	2936.79	0.00138
2936.79	-0.002	2936.79	0.00156
2936.78	-0.00175	2936.78	0.00138
2936.78	-0.0021	2936.78	0.00131
2936.78	-0.00217	2936.78	0.00154
2936.77	-0.00182	2936.77	0.00159
2936.77	-0.00159	2936.77	0.0015
2936.77	-0.00147	2936.77	0.00141
2936.76	-0.00148	2936.76	0.00134
2936.76	-0.00133	2936.76	0.00121
2936.75	-0.0015	2936.75	0.00108
2936.75	-0.00152	2936.75	0.00106
2936.75	-0.00181	2936.75	0.000966335
2936.74	-0.00181	2936.74	0.00116
2936.74	-0.00179	2936.74	0.00104
2936.74	-0.00222	2936.74	0.00112
2936.73	-0.00235	2936.73	0.00131
2936.73	-0.00242	2936.73	0.00152
2936.73	-0.00239	2936.73	0.00161
2936.72	-0.00238	2936.72	0.00181
2936.72	-0.00187	2936.72	0.00192
2936.71	-0.00164	2936.71	0.00176
2936.71	-0.00163	2936.71	0.00171
2936.71	-0.00173	2936.71	0.00172
2936.7	-0.00177	2936.7	0.00179
2936.7	-0.00173	2936.7	0.00176
2936.7	-0.00212	2936.7	0.0018
2936.69	-0.00193	2936.69	0.00224
2936.69	-0.000955423	2936.69	0.00203
2936.69	-0.00122	2936.69	0.0017
2936.68	-0.00137	2936.68	0.00177
2936.68	-0.00128	2936.68	0.00179
2936.67	-0.00101	2936.67	0.00167
2936.67	-0.00124	2936.67	0.0015
2936.67	-0.00125	2936.67	0.00155
2936.66	-0.00103	2936.66	0.00144
2936.66	-0.00112	2936.66	0.00117
2936.66	-0.00176	2936.66	0.00107
2936.65	-0.00201	2936.65	0.00119
2936.65	-0.00207	2936.65	0.00124
2936.65	-0.00223	2936.65	0.00131
2936.64	-0.00204	2936.64	0.00155
2936.64	-0.00141	2936.64	0.00136
2936.64	-0.00199	2936.64	0.00106
2936.63	-0.0024	2936.63	0.00128
2936.63	-0.00236	2936.63	0.00129
2936.62	-0.0026	2936.62	0.00128
2936.62	-0.00282	2936.62	0.00139
2936.62	-0.00256	2936.62	0.00165
2936.61	-0.00199	2936.61	0.00157
2936.61	-0.00208	2936.61	0.00136
2936.61	-0.00214	2936.61	0.00135
2936.6	-0.0025	2936.6	0.00144
2936.6	-0.00245	2936.6	0.00177
2936.6	-0.00232	2936.6	0.00175
2936.59	-0.00226	2936.59	0.00195
2936.59	-0.00189	2936.59	0.00187
2936.58	-0.00187	2936.58	0.00176
2936.58	-0.00173	2936.58	0.00154
2936.58	-0.002	2936.58	0.00153
2936.57	-0.00186	2936.57	0.00156
2936.57	-0.00208	2936.57	0.00153
2936.57	-0.00217	2936.57	0.00177
2936.56	-0.00182	2936.56	0.00194
2936.56	-0.0015	2936.56	0.00177
2936.56	-0.00157	2936.56	0.00178
2936.55	-0.000887835	2936.55	0.00165
2936.55	-0.000901494	2936.55	0.00114
2936.54	-0.00136	2936.54	0.000995929
2936.54	-0.00156	2936.54	0.00107
2936.54	-0.00162	2936.54	0.000976932
2936.53	-0.00211	2936.53	0.00122
2936.53	-0.00144	2936.53	0.00145
2936.53	-0.00157	2936.53	0.00122
2936.52	-0.00132	2936.52	0.00142
2936.52	-0.00122	2936.52	0.00113
2936.52	-0.00151	2936.52	0.00124
2936.51	-0.00148	2936.51	0.00127
2936.51	-0.00131	2936.51	0.00141
2936.5	-0.00136	2936.5	0.00131
2936.5	-0.00139	2936.5	0.00157
2936.5	-0.000723927	2936.5	0.00145
2936.49	-0.000696138	2936.49	0.00123
2936.49	-0.000540943	2936.49	0.00103
2936.49	-0.000600446	2936.49	0.000799679
2936.48	-0.000734289	2936.48	0.000565435
2936.48	-0.00135	2936.48	0.000442897
2936.48	-0.00186	2936.48	0.000608139
2936.47	-0.00196	2936.47	0.000808628
2936.47	-0.00205	2936.47	0.000801014
2936.47	-0.00243	2936.47	0.000988864
2936.46	-0.00217	2936.46	0.00115
2936.46	-0.00212	2936.46	0.00105
2936.45	-0.00222	2936.45	0.00106
2936.45	-0.00235	2936.45	0.00107
2936.45	-0.0023	2936.45	0.00112
2936.44	-0.00236	2936.44	0.00112
2936.44	-0.00247	2936.44	0.0013
2936.44	-0.00256	2936.44	0.0014
2936.43	-0.00252	2936.43	0.00169
2936.43	-0.00212	2936.43	0.00167
2936.43	-0.00235	2936.43	0.00168
2936.42	-0.00203	2936.42	0.00165
2936.42	-0.00209	2936.42	0.00158
2936.41	-0.00159	2936.41	0.00156
2936.41	-0.00156	2936.41	0.00121
2936.41	-0.00167	2936.41	0.00116
2936.4	-0.00185	2936.4	0.0012
2936.4	-0.00151	2936.4	0.00129
2936.4	-0.00156	2936.4	0.00101
2936.39	-0.00184	2936.39	0.00115
2936.39	-0.00165	2936.39	0.00111
2936.39	-0.00169	2936.39	0.00105
2936.38	-0.00177	2936.38	0.000845288
2936.38	-0.0024	2936.38	0.000925829
2936.37	-0.00219	2936.37	0.00112
2936.37	-0.00237	2936.37	0.000956522
2936.37	-0.00281	2936.37	0.00105
2936.36	-0.0032	2936.36	0.0012
2936.36	-0.00321	2936.36	0.00152
2936.36	-0.00321	2936.36	0.00155
2936.35	-0.00325	2936.35	0.00186
2936.35	-0.00252	2936.35	0.00184
2936.35	-0.00239	2936.35	0.00177
2936.34	-0.00192	2936.34	0.00162
2936.34	-0.002	2936.34	0.00139
2936.33	-0.00192	2936.33	0.00136
2936.33	-0.00241	2936.33	0.00133
2936.33	-0.00243	2936.33	0.0016
2936.32	-0.00278	2936.32	0.00164
2936.32	-0.00302	2936.32	0.00216
2936.32	-0.00251	2936.32	0.00233
2936.31	-0.00192	2936.31	0.00237
2936.31	-0.00144	2936.31	0.002
2936.31	-0.00133	2936.31	0.00182
2936.3	-0.000882183	2936.3	0.00151
2936.3	-0.000981485	2936.3	0.0011
2936.3	-0.0014	2936.3	0.000904948
2936.29	-0.00158	2936.29	0.00105
2936.29	-0.00159	2936.29	0.00101
2936.28	-0.00176	2936.28	0.00112
2936.28	-0.00165	2936.28	0.00123
2936.28	-0.00154	2936.28	0.00134
2936.27	-0.00144	2936.27	0.00119
2936.27	-0.00152	2936.27	0.00124
2936.27	-0.00132	2936.27	0.0011
2936.26	-0.00151	2936.26	0.00106
2936.26	-0.00158	2936.26	0.000960369
2936.26	-0.00201	2936.26	0.00121
2936.25	-0.00158	2936.25	0.00135
2936.25	-0.00161	2936.25	0.00122
2936.24	-0.00161	2936.24	0.00109
2936.24	-0.00196	2936.24	0.00106
2936.24	-0.00183	2936.24	0.000994359
2936.23	-0.00237	2936.23	0.000917115
2936.23	-0.00238	2936.23	0.00118
2936.23	-0.00236	2936.23	0.00135
2936.22	-0.00176	2936.22	0.00145
2936.22	-0.00168	2936.22	0.00134
2936.22	-0.00118	2936.22	0.00145
2936.21	-0.00115	2936.21	0.00116
2936.21	-0.00144	2936.21	0.00133
2936.2	-0.00132	2936.2	0.0015
2936.2	-0.00111	2936.2	0.00155
2936.2	-0.00106	2936.2	0.00143
2936.19	-0.00113	2936.19	0.00134
2936.19	-0.00129	2936.19	0.00125
2936.19	-0.00146	2936.19	0.00109
2936.18	-0.00233	2936.18	0.00121
2936.18	-0.00208	2936.18	0.00179
2936.18	-0.00162	2936.18	0.00165
2936.17	-0.00159	2936.17	0.00172
2936.17	-0.00132	2936.17	0.00157
2936.16	-0.00105	2936.16	0.0014
2936.16	-0.00138	2936.16	0.000852667
2936.16	-0.00233	2936.16	0.00109
2936.15	-0.0019	2936.15	0.00119
2936.15	-0.00222	2936.15	0.00106
2936.15	-0.00229	2936.15	0.00116
2936.14	-0.00242	2936.14	0.00108
2936.14	-0.00254	2936.14	0.00121
2936.14	-0.00261	2936.14	0.00125
2936.13	-0.0027	2936.13	0.00143
2936.13	-0.00224	2936.13	0.00156
2936.13	-0.00215	2936.13	0.00147
2936.12	-0.00194	2936.12	0.0016
2936.12	-0.00168	2936.12	0.00137
2936.11	-0.00206	2936.11	0.00145
2936.11	-0.00184	2936.11	0.00154
2936.11	-0.00181	2936.11	0.00163
2936.1	-0.00127	2936.1	0.00161
2936.1	-0.00145	2936.1	0.00151
2936.1	-0.000734838	2936.1	0.00167
2936.09	-0.000382923	2936.09	0.00115
2936.09	-0.000657673	2936.09	0.00106
2936.09	-0.000730442	2936.09	0.000903456
2936.08	-0.000707677	2936.08	0.000936191
2936.08	-0.000793007	2936.08	0.000525715
2936.07	-0.00191	2936.07	0.000670076
2936.07	-0.0016	2936.07	0.00103
2936.07	-0.00148	2936.07	0.000884459
2936.06	-0.00159	2936.06	0.000792614
2936.06	-0.00192	2936.06	0.00086923
2936.06	-0.00151	2936.06	0.000859104
2936.05	-0.00205	2936.05	0.000663246
2936.05	-0.0022	2936.05	0.000956051
2936.05	-0.00238	2936.05	0.00106
2936.04	-0.00193	2936.04	0.00139
2936.04	-0.00174	2936.04	0.00122
2936.03	-0.00156	2936.03	0.00135
2936.03	-0.00142	2936.03	0.00114
2936.03	-0.00137	2936.03	0.00125
2936.02	-0.00137	2936.02	0.00106
2936.02	-0.00141	2936.02	0.00132
2936.02	-0.00105	2936.02	0.00115
2936.01	-0.00127	2936.01	0.00125
2936.01	-0.000938232	2936.01	0.00109
2936.01	-0.00136	2936.01	0.00107
2936	-0.00118	2936	0.00116
2936	-0.000994909	2936	0.00113
2936	-0.000862165	2936	0.000917194
2935.99	-0.00112	2935.99	0.00102
2935.99	-0.000775894	2935.99	0.000928184
2935.98	-0.0012	2935.98	0.000780447
2935.98	-0.00147	2935.98	0.000866326
2935.98	-0.00177	2935.98	0.0011
2935.97	-0.00134	2935.97	0.00115
2935.97	-0.00163	2935.97	0.000989179
2935.97	-0.00171	2935.97	0.00114
2935.96	-0.00176	2935.96	0.00118
2935.96	-0.0015	2935.96	0.00122
2935.96	-0.00174	2935.96	0.00102
2935.95	-0.00193	2935.95	0.00128
2935.95	-0.00152	2935.95	0.00129
2935.94	-0.00161	2935.94	0.00118
2935.94	-0.00172	2935.94	0.00123
2935.94	-0.0018	2935.94	0.0013
2935.93	-0.00166	2935.93	0.00141
2935.93	-0.00165	2935.93	0.00134
2935.93	-0.00168	2935.93	0.00153
2935.92	-0.0012	2935.92	0.00148
2935.92	-0.00126	2935.92	0.0015
2935.92	-0.000837438	2935.92	0.00153
2935.91	-0.000754463	2935.91	0.00135
2935.91	-0.000647782	2935.91	0.00122
2935.9	-0.000845916	2935.9	0.00106
2935.9	-0.000717882	2935.9	0.000992554
2935.9	-0.000875746	2935.9	0.000744808
2935.89	-0.000955502	2935.89	0.000752893
2935.89	-0.00107	2935.89	0.000601702
2935.89	-0.00134	2935.89	0.00067667
2935.88	-0.00138	2935.88	0.000661441
2935.88	-0.00156	2935.88	0.00071223
2935.88	-0.00168	2935.88	0.000762785
2935.87	-0.00174	2935.87	0.000855964
2935.87	-0.00172	2935.87	0.000859261
2935.86	-0.00196	2935.86	0.000971594
2935.86	-0.00184	2935.86	0.000956522
2935.86	-0.00202	2935.86	0.000957072
2935.85	-0.00167	2935.85	0.00101
2935.85	-0.00167	2935.85	0.000692684
2935.85	-0.00179	2935.85	0.000634437
2935.84	-0.002	2935.84	0.000581057
2935.84	-0.00221	2935.84	0.000771733
2935.84	-0.00225	2935.84	0.000828724
2935.83	-0.00242	2935.83	0.00111
2935.83	-0.00203	2935.83	0.00125
2935.83	-0.0019	2935.83	0.00119
2935.82	-0.0018	2935.82	0.00111
2935.82	-0.00201	2935.82	0.00112
2935.81	-0.00183	2935.81	0.00127
2935.81	-0.00177	2935.81	0.00112
2935.81	-0.0021	2935.81	0.00127
2935.8	-0.0017	2935.8	0.00148
2935.8	-0.00146	2935.8	0.00135
2935.8	-0.00146	2935.8	0.00134
2935.79	-0.00136	2935.79	0.00139
2935.79	-0.000988629	2935.79	0.00137
2935.79	-0.00088862	2935.79	0.00111
2935.78	-0.00104	2935.78	0.00103
2935.78	-0.00104	2935.78	0.000920883
2935.77	-0.00123	2935.77	0.000908794
2935.77	-0.00139	2935.77	0.000973007
2935.77	-0.00138	2935.77	0.00113
2935.76	-0.00125	2935.76	0.00102
2935.76	-0.00153	2935.76	0.000952833
2935.76	-0.00166	2935.76	0.000912876
2935.75	-0.00169	2935.75	0.000920255
2935.75	-0.00183	2935.75	0.000833984
2935.75	-0.00192	2935.75	0.00117
2935.74	-0.00123	2935.74	0.00126
2935.74	-0.00105	2935.74	0.00123
2935.73	-0.000702104	2935.73	0.00107
2935.73	-0.00109	2935.73	0.000985882
2935.73	-0.000823779	2935.73	0.00114
2935.72	-0.000862244	2935.72	0.000952283
2935.72	-0.000741589	2935.72	0.000990042
2935.72	-0.000935484	2935.72	0.000785706
2935.71	-0.00104	2935.71	0.00104
2935.71	-0.000898432	2935.71	0.000828489
2935.71	-0.00145	2935.71	0.00103
2935.7	-0.00123	2935.7	0.00115
2935.7	-0.00143	2935.7	0.00129
2935.69	-0.000753914	2935.69	0.0012
2935.69	-0.00138	2935.69	0.000811611
2935.69	-0.00136	2935.69	0.00104
2935.68	-0.00156	2935.68	0.000780604
2935.68	-0.00163	2935.68	0.00117
2935.68	-0.00126	2935.68	0.000865462
2935.67	-0.00169	2935.67	0.00108
2935.67	-0.00115	2935.67	0.000990278
2935.67	-0.00155	2935.67	0.000897647
2935.66	-0.00143	2935.66	0.000824328
2935.66	-0.00207	2935.66	0.000952205
2935.66	-0.00139	2935.66	0.00115
2935.65	-0.00171	2935.65	0.000829902
2935.65	-0.00165	2935.65	0.00114
2935.64	-0.00135	2935.64	0.000961546
2935.64	-0.00126	2935.64	0.00099483
2935.64	-0.00126	2935.64	0.00075305
2935.63	-0.0015	2935.63	0.000929989
2935.63	-0.00118	2935.63	0.000865776
2935.63	-0.00148	2935.63	0.00082582
2935.62	-0.00142	2935.62	0.000827311
2935.62	-0.00174	2935.62	0.000704694
2935.62	-0.00202	2935.62	0.000811533
2935.61	-0.00211	2935.61	0.00087708
2935.61	-0.002	2935.61	0.000842069
2935.6	-0.00213	2935.6	0.00074732
2935.6	-0.00217	2935.6	0.000897883
2935.6	-0.00188	2935.6	0.000901494
2935.59	-0.00186	2935.59	0.000830373
2935.59	-0.00189	2935.59	0.000903849
2935.59	-0.00194	2935.59	0.000967512
2935.58	-0.00183	2935.58	0.00115
2935.58	-0.00131	2935.58	0.00112
2935.58	-0.00136	2935.58	0.000841991
2935.57	-0.00165	2935.57	0.000815615
2935.57	-0.00166	2935.57	0.000898589
2935.56	-0.00144	2935.56	0.000879122
2935.56	-0.00165	2935.56	0.000662461
2935.56	-0.00187	2935.56	0.00092104
2935.55	-0.00137	2935.55	0.000958171
2935.55	-0.00125	2935.55	0.000781389
2935.55	-0.00143	2935.55	0.000611122
2935.54	-0.0019	2935.54	0.000727695
2935.54	-0.0019	2935.54	0.00083155
2935.54	-0.00212	2935.54	0.000878729
2935.53	-0.00222	2935.53	0.00109
2935.53	-0.00202	2935.53	0.0013
2935.52	-0.00154	2935.52	0.00125
2935.52	-0.00141	2935.52	0.00107
2935.52	-0.00153	2935.52	0.000985018
2935.51	-0.00163	2935.51	0.000984625
2935.51	-0.00166	2935.51	0.000931088
2935.51	-0.0018	2935.51	0.00096971
2935.5	-0.00185	2935.5	0.00102
2935.5	-0.00177	2935.5	0.00104
2935.5	-0.00183	2935.5	0.000976697
2935.49	-0.00193	2935.49	0.00111
2935.49	-0.00196	2935.49	0.00116
2935.49	-0.00191	2935.49	0.0014
2935.48	-0.00169	2935.48	0.00146
2935.48	-0.00153	2935.48	0.0016
2935.47	-0.00131	2935.47	0.00136
2935.47	-0.00173	2935.47	0.00138
2935.47	-0.0017	2935.47	0.00139
2935.46	-0.00189	2935.46	0.0015
2935.46	-0.00162	2935.46	0.00138
2935.46	-0.00213	2935.46	0.00146
2935.45	-0.00162	2935.45	0.0016
2935.45	-0.00198	2935.45	0.0014
2935.45	-0.00193	2935.45	0.00173
2935.44	-0.00192	2935.44	0.00163
2935.44	-0.00192	2935.44	0.00185
2935.43	-0.00171	2935.43	0.00173
2935.43	-0.0018	2935.43	0.00164
2935.43	-0.00199	2935.43	0.00138
2935.42	-0.00232	2935.42	0.00149
2935.42	-0.00207	2935.42	0.00152
2935.42	-0.00209	2935.42	0.00147
2935.41	-0.00184	2935.41	0.00159
2935.41	-0.00135	2935.41	0.00159
2935.41	-0.00106	2935.41	0.00144
2935.4	-0.00090534	2935.4	0.00131
2935.4	-0.000901965	2935.4	0.00119
2935.39	-0.000875589	2935.39	0.00117
2935.39	-0.000912248	2935.39	0.0011
2935.39	-0.000905576	2935.39	0.00115
2935.38	-0.000912798	2935.38	0.000946082
2935.38	-0.00128	2935.38	0.00106
2935.38	-0.00104	2935.38	0.00104
2935.37	-0.00153	2935.37	0.000923395
2935.37	-0.00169	2935.37	0.00114
2935.37	-0.00154	2935.37	0.00129
2935.36	-0.00127	2935.36	0.00112
2935.36	-0.00161	2935.36	0.00102
2935.36	-0.00138	2935.36	0.001
2935.35	-0.00165	2935.35	0.000808471
2935.35	-0.00176	2935.35	0.000879278
2935.34	-0.002	2935.34	0.00090432
2935.34	-0.00193	2935.34	0.00105
2935.34	-0.00227	2935.34	0.00108
2935.33	-0.00216	2935.33	0.00144
2935.33	-0.00186	2935.33	0.00143
2935.33	-0.00143	2935.33	0.00146
2935.32	-0.00136	2935.32	0.00111
2935.32	-0.00144	2935.32	0.00108
2935.32	-0.00151	2935.32	0.000747791
2935.31	-0.00206	2935.31	0.000769378
2935.31	-0.00247	2935.31	0.000854159
2935.3	-0.00265	2935.3	0.00137
2935.3	-0.00203	2935.3	0.00158
2935.3	-0.00161	2935.3	0.0017
2935.29	-0.00129	2935.29	0.00147
2935.29	-0.00155	2935.29	0.00156
2935.29	-0.0011	2935.29	0.00158
2935.28	-0.00106	2935.28	0.00139
2935.28	-0.00117	2935.28	0.00122
2935.28	-0.00165	2935.28	0.00137
2935.27	-0.00129	2935.27	0.00164
2935.27	-0.00111	2935.27	0.00155
2935.26	-0.00125	2935.26	0.00163
2935.26	-0.00138	2935.26	0.00175
2935.26	-0.00124	2935.26	0.00191
2935.25	-0.00118	2935.25	0.00171
2935.25	-0.00178	2935.25	0.00177
2935.25	-0.00167	2935.25	0.00201
2935.24	-0.0016	2935.24	0.0021
2935.24	-0.00104	2935.24	0.00211
2935.24	-0.00106	2935.24	0.00187
2935.23	-0.000814516	2935.23	0.00183
2935.23	-0.000816635	2935.23	0.0015
2935.22	-0.000920177	2935.22	0.00138
2935.22	-0.00148	2935.22	0.00128
2935.22	-0.00154	2935.22	0.0017
2935.21	-0.0013	2935.21	0.00176
2935.21	-0.00108	2935.21	0.00187
2935.21	-0.00109	2935.21	0.00167
2935.2	-0.00105	2935.2	0.00164
2935.2	-0.00145	2935.2	0.00129
2935.2	-0.00203	2935.2	0.00159
2935.19	-0.00208	2935.19	0.00171
2935.19	-0.0019	2935.19	0.00217
2935.19	-0.00143	2935.19	0.00206
2935.18	-0.00131	2935.18	0.00232
2935.18	-0.000402783	2935.18	0.00196
2935.17	-0.000893173	2935.17	0.00175
2935.17	-0.000654847	2935.17	0.00165
2935.17	-0.000765061	2935.17	0.00139
2935.16	-0.000939095	2935.16	0.00104
2935.16	-0.00167	2935.16	0.00094985
2935.16	-0.00161	2935.16	0.000900787
2935.15	-0.00217	2935.15	0.000680359
2935.15	-0.00268	2935.15	0.00108
2935.15	-0.00206	2935.15	0.00129
2935.14	-0.00218	2935.14	0.000932815
2935.14	-0.00282	2935.14	0.00122
2935.13	-0.00267	2935.13	0.00155
2935.13	-0.00233	2935.13	0.0016
2935.13	-0.00229	2935.13	0.00154
2935.12	-0.00178	2935.12	0.0018
2935.12	-0.00105	2935.12	0.00124
2935.12	-0.00161	2935.12	0.000790495
2935.11	-0.00216	2935.11	0.000707756
2935.11	-0.00258	2935.11	0.000786256
2935.11	-0.00332	2935.11	0.00074049
2935.1	-0.00394	2935.1	0.00154
2935.1	-0.00302	2935.1	0.00186
2935.09	-0.0029	2935.09	0.0019
2935.09	-0.00272	2935.09	0.00195
2935.09	-0.00246	2935.09	0.00221
2935.08	-0.00161	2935.08	0.00199
2935.08	-0.00181	2935.08	0.00172
2935.08	-0.00179	2935.08	0.00159
2935.07	-0.00166	2935.07	0.00161
2935.07	-0.00157	2935.07	0.00115
2935.07	-0.00239	2935.07	0.00118
2935.06	-0.00228	2935.06	0.00111
2935.06	-0.00301	2935.06	0.00117
2935.05	-0.00337	2935.05	0.00141
2935.05	-0.00362	2935.05	0.00193
2935.05	-0.00306	2935.05	0.00194
2935.04	-0.00385	2935.04	0.00236
2935.04	-0.00286	2935.04	0.0027
2935.04	-0.00289	2935.04	0.00261
2935.03	-0.00207	2935.03	0.00301
2935.03	-0.00145	2935.03	0.0027
2935.03	-0.00107	2935.03	0.00222
2935.02	-0.00175	2935.02	0.00193
2935.02	-0.0017	2935.02	0.00199
2935.02	-0.00205	2935.02	0.00159
2935.01	-0.00272	2935.01	0.00187
2935.01	-0.00229	2935.01	0.00241
2935	-0.00159	2935	0.00227
2935	-0.00171	2935	0.0023
2935	-0.0014	2935	0.00205
2934.99	-0.00212	2934.99	0.00179
2934.99	-0.00251	2934.99	0.0018
2934.99	-0.00278	2934.99	0.00202
2934.98	-0.00238	2934.98	0.00188
2934.98	-0.00286	2934.98	0.002
2934.98	-0.00176	2934.98	0.00224
2934.97	-0.00159	2934.97	0.00167
2934.97	-0.00159	2934.97	0.00157
2934.96	-0.00162	2934.96	0.00131
2934.96	-0.0021	2934.96	0.00114
2934.96	-0.0027	2934.96	0.00138
2934.95	-0.00252	2934.95	0.00162
2934.95	-0.00311	2934.95	0.00186
2934.95	-0.0027	2934.95	0.00221
2934.94	-0.00252	2934.94	0.00204
2934.94	-0.00243	2934.94	0.0019
2934.94	-0.00283	2934.94	0.00175
2934.93	-0.00221	2934.93	0.00162
2934.93	-0.00277	2934.93	0.00127
2934.92	-0.00238	2934.92	0.00171
2934.92	-0.00226	2934.92	0.00129
2934.92	-0.00239	2934.92	0.00176
2934.91	-0.0018	2934.91	0.00165
2934.91	-0.00207	2934.91	0.00183
2934.91	-0.00159	2934.91	0.00192
2934.9	-0.00174	2934.9	0.00183
2934.9	-0.00202	2934.9	0.00179
2934.9	-0.00221	2934.9	0.00178
2934.89	-0.00257	2934.89	0.00163
2934.89	-0.00332	2934.89	0.00171
2934.89	-0.00355	2934.89	0.00191
2934.88	-0.00352	2934.88	0.00207
2934.88	-0.0033	2934.88	0.0022
2934.87	-0.00291	2934.87	0.00221
2934.87	-0.00238	2934.87	0.00204
2934.87	-0.00196	2934.87	0.00182
2934.86	-0.00107	2934.86	0.00156
2934.86	-0.00121	2934.86	0.00123
2934.86	-0.00079913	2934.86	0.00129
2934.85	-0.000708541	2934.85	0.000946004
2934.85	-0.000875589	2934.85	0.00117
2934.85	-0.000912248	2934.85	0.0011
2934.84	-0.000905576	2934.84	0.00115
2934.84	-0.000912798	2934.84	0.000946082
2934.83	-0.00128	2934.83	0.00106
2934.83	-0.00104	2934.83	0.00104
2934.83	-0.00153	2934.83	0.000923395
2934.82	-0.00169	2934.82	0.00114
2934.82	-0.00154	2934.82	0.00129
2934.82	-0.00127	2934.82	0.00112
2934.81	-0.00161	2934.81	0.00102
2934.81	-0.00138	2934.81	0.001
2934.81	-0.00165	2934.81	0.000808471
2934.8	-0.00176	2934.8	0.000879278
2934.8	-0.002	2934.8	0.00090432
2934.79	-0.00193	2934.79	0.00105
2934.79	-0.00227	2934.79	0.00108
2934.79	-0.00216	2934.79	0.00144
2934.78	-0.00186	2934.78	0.00143
2934.78	-0.00143	2934.78	0.00146
2934.78	-0.00136	2934.78	0.00111
2934.77	-0.00144	2934.77	0.00108
2934.77	-0.00151	2934.77	0.000747791
2934.77	-0.00206	2934.77	0.000769378
2934.76	-0.00247	2934.76	0.000854159
2934.76	-0.00265	2934.76	0.00137
2934.75	-0.00203	2934.75	0.00158
2934.75	-0.00161	2934.75	0.0017
2934.75	-0.00129	2934.75	0.00147
2934.74	-0.00155	2934.74	0.00156
2934.74	-0.0011	2934.74	0.00158
2934.74	-0.00106	2934.74	0.00139
2934.73	-0.00117	2934.73	0.00122
2934.73	-0.00165	2934.73	0.00137
2934.73	-0.00129	2934.73	0.00164
2934.72	-0.00111	2934.72	0.00155
2934.72	-0.00125	2934.72	0.00163
2934.72	-0.00138	2934.72	0.00175
2934.71	-0.00124	2934.71	0.00191
2934.71	-0.00118	2934.71	0.00171
2934.7	-0.00178	2934.7	0.00177
2934.7	-0.00167	2934.7	0.00201
2934.7	-0.0016	2934.7	0.0021
2934.69	-0.00104	2934.69	0.00211
2934.69	-0.00106	2934.69	0.00187
2934.69	-0.000814516	2934.69	0.00183
2934.68	-0.000816635	2934.68	0.0015
2934.68	-0.000920177	2934.68	0.00138
2934.68	-0.00148	2934.68	0.00128
2934.67	-0.00154	2934.67	0.0017
2934.67	-0.0013	2934.67	0.00176
2934.66	-0.00108	2934.66	0.00187
2934.66	-0.00109	2934.66	0.00167
2934.66	-0.00105	2934.66	0.00164
2934.65	-0.00145	2934.65	0.00129
2934.65	-0.00203	2934.65	0.00159
2934.65	-0.00208	2934.65	0.00171
2934.64	-0.0019	2934.64	0.00217
2934.64	-0.00143	2934.64	0.00206
2934.64	-0.00131	2934.64	0.00232
2934.63	-0.000402783	2934.63	0.00196
2934.63	-0.000893173	2934.63	0.00175
2934.62	-0.000654847	2934.62	0.00165
2934.62	-0.000765061	2934.62	0.00139
2934.62	-0.000939095	2934.62	0.00104
2934.61	-0.00167	2934.61	0.00094985
2934.61	-0.00161	2934.61	0.000900787
2934.61	-0.00217	2934.61	0.000680359
2934.6	-0.00268	2934.6	0.00108
2934.6	-0.00206	2934.6	0.00129
2934.6	-0.00218	2934.6	0.000932815
2934.59	-0.00282	2934.59	0.00122
2934.59	-0.00267	2934.59	0.00155
2934.58	-0.00233	2934.58	0.0016
2934.58	-0.00229	2934.58	0.00154
2934.58	-0.00178	2934.58	0.0018
2934.57	-0.00105	2934.57	0.00124
2934.57	-0.00161	2934.57	0.000790495
2934.57	-0.00216	2934.57	0.000707756
2934.56	-0.00258	2934.56	0.000786256
2934.56	-0.00332	2934.56	0.00074049
2934.56	-0.00394	2934.56	0.00154
2934.55	-0.00302	2934.55	0.00186
2934.55	-0.0029	2934.55	0.0019
2934.55	-0.00272	2934.55	0.00195
2934.54	-0.00246	2934.54	0.00221
2934.54	-0.00161	2934.54	0.00199
2934.53	-0.00181	2934.53	0.00172
2934.53	-0.00179	2934.53	0.00159
2934.53	-0.00166	2934.53	0.00161
2934.52	-0.00157	2934.52	0.00115
2934.52	-0.00239	2934.52	0.00118
2934.52	-0.00228	2934.52	0.00111
2934.51	-0.00301	2934.51	0.00117
2934.51	-0.00337	2934.51	0.00141
2934.51	-0.00362	2934.51	0.00193
2934.5	-0.00306	2934.5	0.00194
2934.5	-0.00385	2934.5	0.00236
2934.49	-0.00286	2934.49	0.0027
2934.49	-0.00289	2934.49	0.00261
2934.49	-0.00207	2934.49	0.00301
2934.48	-0.00145	2934.48	0.0027
2934.48	-0.00107	2934.48	0.00222
2934.48	-0.00175	2934.48	0.00193
2934.47	-0.0017	2934.47	0.00199
2934.47	-0.00205	2934.47	0.00159
2934.47	-0.00272	2934.47	0.00187
2934.46	-0.00229	2934.46	0.00241
2934.46	-0.00159	2934.46	0.00227
2934.45	-0.00171	2934.45	0.0023
2934.45	-0.0014	2934.45	0.00205
2934.45	-0.00212	2934.45	0.00179
2934.44	-0.00251	2934.44	0.0018
2934.44	-0.00278	2934.44	0.00202
2934.44	-0.00238	2934.44	0.00188
2934.43	-0.00286	2934.43	0.002
2934.43	-0.00176	2934.43	0.00224
2934.43	-0.00159	2934.43	0.00167
2934.42	-0.00159	2934.42	0.00157
2934.42	-0.00162	2934.42	0.00131
2934.41	-0.0021	2934.41	0.00114
2934.41	-0.0027	2934.41	0.00138
2934.41	-0.00252	2934.41	0.00162
2934.4	-0.00311	2934.4	0.00186
2934.4	-0.0027	2934.4	0.00221
2934.4	-0.00252	2934.4	0.00204
2934.39	-0.00243	2934.39	0.0019
2934.39	-0.00283	2934.39	0.00175
2934.39	-0.00221	2934.39	0.00162
2934.38	-0.00277	2934.38	0.00127
2934.38	-0.00238	2934.38	0.00171
2934.38	-0.00226	2934.38	0.00129
2934.37	-0.00239	2934.37	0.00176
2934.37	-0.0018	2934.37	0.00165
2934.36	-0.00207	2934.36	0.00183
2934.36	-0.00159	2934.36	0.00192
2934.36	-0.00174	2934.36	0.00183
2934.35	-0.00202	2934.35	0.00179
2934.35	-0.00221	2934.35	0.00178
2934.35	-0.00257	2934.35	0.00163
2934.34	-0.00332	2934.34	0.00171
2934.34	-0.00355	2934.34	0.00191
2934.34	-0.00352	2934.34	0.00207
2934.33	-0.0033	2934.33	0.0022
2934.33	-0.00291	2934.33	0.00221
2934.32	-0.00238	2934.32	0.00204
2934.32	-0.00196	2934.32	0.00182
2934.32	-0.00188	2934.32	0.00146
2934.31	-0.00241	2934.31	0.00141
2934.31	-0.00215	2934.31	0.00162
2934.31	-0.00205	2934.31	0.00149
2934.3	-0.00215	2934.3	0.00173
2934.3	-0.00138	2934.3	0.00175
2934.3	-0.00141	2934.3	0.00131
2934.29	-0.00188	2934.29	0.00123
2934.29	-0.00222	2934.29	0.00129
2934.28	-0.00216	2934.28	0.00158
2934.28	-0.00197	2934.28	0.00132
2934.28	-0.00267	2934.28	0.00146
2934.27	-0.00231	2934.27	0.00178
2934.27	-0.00245	2934.27	0.00158
2934.27	-0.00264	2934.27	0.0016
2934.26	-0.00289	2934.26	0.00166
2934.26	-0.00233	2934.26	0.00198
2934.26	-0.00182	2934.26	0.00156
2934.25	-0.00225	2934.25	0.00174
2934.25	-0.00175	2934.25	0.0018
2934.25	-0.00246	2934.25	0.00188
2934.24	-0.00227	2934.24	0.00238
2934.24	-0.00212	2934.24	0.00221
2934.23	-0.00219	2934.23	0.00205
2934.23	-0.00274	2934.23	0.00181
2934.23	-0.0025	2934.23	0.00207
2934.22	-0.00179	2934.22	0.00155
2934.22	-0.0026	2934.22	0.00141
2934.22	-0.00237	2934.22	0.0019
2934.21	-0.00174	2934.21	0.00195
2934.21	-0.00177	2934.21	0.00195
2934.21	-0.00206	2934.21	0.00218
2934.2	-0.00156	2934.2	0.00251
2934.2	-0.00124	2934.2	0.00239
2934.19	-0.00154	2934.19	0.00231
2934.19	-0.00168	2934.19	0.0022
2934.19	-0.00197	2934.19	0.00171
2934.18	-0.00362	2934.18	0.00138
2934.18	-0.00378	2934.18	0.00167
2934.18	-0.00373	2934.18	0.00146
2934.17	-0.00376	2934.17	0.00153
2934.17	-0.00363	2934.17	0.00178
2934.17	-0.00212	2934.17	0.00215
2934.16	-0.00211	2934.16	0.00142
2934.16	-0.00266	2934.16	0.00182
2934.15	-0.00225	2934.15	0.00159
2934.15	-0.00344	2934.15	0.00158
2934.15	-0.00397	2934.15	0.00187
2934.14	-0.0041	2934.14	0.00224
2934.14	-0.0041	2934.14	0.00217
2934.14	-0.00492	2934.14	0.00262
2934.13	-0.00426	2934.13	0.0033
2934.13	-0.00345	2934.13	0.00338
2934.13	-0.00305	2934.13	0.00325
2934.12	-0.00275	2934.12	0.00327
2934.12	-0.00188	2934.12	0.00274
2934.11	-0.00204	2934.11	0.00202
2934.11	-0.00251	2934.11	0.00166
2934.11	-0.00291	2934.11	0.00182
2934.1	-0.00245	2934.1	0.00199
2934.1	-0.00223	2934.1	0.00197
2934.1	-0.00177	2934.1	0.00174
2934.09	-0.0021	2934.09	0.00147
2934.09	-0.00232	2934.09	0.00121
2934.09	-0.00301	2934.09	0.00117
2934.08	-0.00313	2934.08	0.00148
2934.08	-0.00317	2934.08	0.00183
2934.08	-0.00257	2934.08	0.00209
2934.07	-0.00237	2934.07	0.0023
2934.07	-0.00168	2934.07	0.00207
2934.06	-0.00242	2934.06	0.00194
2934.06	-0.00175	2934.06	0.00236
2934.06	-0.00138	2934.06	0.00202
2934.05	-0.00104	2934.05	0.00177
2934.05	-0.00171	2934.05	0.0014
2934.05	-0.0016	2934.05	0.00144
2934.04	-0.00227	2934.04	0.000599033
2934.04	-0.00348	2934.04	0.000826526
2934.04	-0.00355	2934.04	0.000943177
2934.03	-0.00343	2934.03	0.00117
2934.03	-0.00316	2934.03	0.00107
2934.02	-0.00338	2934.02	0.00126
2934.02	-0.00299	2934.02	0.00135
2934.02	-0.00282	2934.02	0.0012
2934.01	-0.00321	2934.01	0.000918764
2934.01	-0.00365	2934.01	0.00116
2934.01	-0.00336	2934.01	0.00139
2934	-0.00308	2934	0.00156
2934	-0.00284	2934	0.00147
2934	-0.00286	2934	0.00187
2933.99	-0.00184	2933.99	0.00181
2933.99	-0.00223	2933.99	0.00153
2933.98	-0.00221	2933.98	0.00175
2933.98	-0.00241	2933.98	0.00185
2933.98	-0.0022	2933.98	0.00189
2933.97	-0.00302	2933.97	0.00185
2933.97	-0.00279	2933.97	0.00247
2933.97	-0.00279	2933.97	0.00212
2933.96	-0.003	2933.96	0.00246
2933.96	-0.00228	2933.96	0.00245
2933.96	-0.002	2933.96	0.00241
[truncated: 25,733 more rows]

## Sheet: c&d simulation for QQ subbranch
wavenumber	MVCD-0.25	wavenumber	MORD-0.15
2901.93	-0.25	2901.93	-0.15002
2901.93	-0.25	2901.93	-0.15002
2901.93	-0.25	2901.93	-0.15002
2901.93	-0.25	2901.93	-0.15002
2901.93	-0.25	2901.93	-0.15002
2901.93	-0.25	2901.93	-0.15002
2901.93	-0.25	2901.93	-0.15002
2901.93	-0.25	2901.93	-0.15002
2901.93	-0.25	2901.93	-0.15002
2901.93	-0.25	2901.93	-0.15002
2901.93	-0.25	2901.93	-0.15002
2901.93	-0.25	2901.93	-0.15002
2901.93	-0.25	2901.93	-0.15002
2901.93	-0.25	2901.93	-0.15002
2901.93	-0.25	2901.93	-0.15002
2901.93	-0.25	2901.93	-0.15002
2901.93	-0.25	2901.93	-0.15002
2901.93	-0.25	2901.93	-0.15002
2901.93	-0.25	2901.93	-0.15002
2901.93	-0.25	2901.93	-0.15002
2901.93	-0.25	2901.93	-0.15002
2901.93	-0.25	2901.93	-0.15002
2901.93	-0.25	2901.93	-0.15002
2901.93	-0.25	2901.93	-0.15002
2901.93	-0.25	2901.93	-0.15002
2901.93	-0.25	2901.93	-0.15002
2901.93	-0.25	2901.93	-0.15002
2901.93	-0.25	2901.93	-0.15002
2901.93	-0.25	2901.93	-0.15002
2901.94	-0.25	2901.94	-0.15002
2901.94	-0.25	2901.94	-0.15002
2901.94	-0.25	2901.94	-0.15002
2901.94	-0.25	2901.94	-0.15002
2901.94	-0.25	2901.94	-0.15002
2901.94	-0.25	2901.94	-0.15002
2901.94	-0.25	2901.94	-0.15002
2901.94	-0.25	2901.94	-0.15002
2901.94	-0.25	2901.94	-0.15002
2901.94	-0.25	2901.94	-0.15002
2901.94	-0.25	2901.94	-0.15002
2901.94	-0.25	2901.94	-0.15002
2901.94	-0.25	2901.94	-0.15002
2901.94	-0.25	2901.94	-0.15002
2901.94	-0.25	2901.94	-0.15002
2901.94	-0.25	2901.94	-0.15002
2901.94	-0.25	2901.94	-0.15002
2901.94	-0.25	2901.94	-0.15002
2901.94	-0.25	2901.94	-0.15002
2901.94	-0.25	2901.94	-0.15002
2901.94	-0.25	2901.94	-0.15002
2901.94	-0.25	2901.94	-0.15002
2901.94	-0.25	2901.94	-0.15002
2901.94	-0.25	2901.94	-0.15002
2901.94	-0.25	2901.94	-0.15002
2901.94	-0.25	2901.94	-0.15002
2901.94	-0.25	2901.94	-0.15002
2901.94	-0.25	2901.94	-0.15002
2901.94	-0.25	2901.94	-0.15002
2901.94	-0.25	2901.94	-0.15002
2901.94	-0.25	2901.94	-0.15002
2901.94	-0.25	2901.94	-0.15002
2901.94	-0.25	2901.94	-0.15002
2901.94	-0.25	2901.94	-0.15002
2901.94	-0.25	2901.94	-0.15002
2901.94	-0.25	2901.94	-0.15002
2901.94	-0.25	2901.94	-0.15002
2901.94	-0.25	2901.94	-0.15002
2901.94	-0.25	2901.94	-0.15002
2901.94	-0.25	2901.94	-0.15002
2901.94	-0.25	2901.94	-0.15002
2901.94	-0.25	2901.94	-0.15002
2901.94	-0.25	2901.94	-0.15002
2901.94	-0.25	2901.94	-0.15002
2901.94	-0.25	2901.94	-0.15002
2901.94	-0.25	2901.94	-0.15002
2901.94	-0.25	2901.94	-0.15002
2901.94	-0.25	2901.94	-0.15002
2901.94	-0.25	2901.94	-0.15002
2901.94	-0.25	2901.94	-0.15002
2901.94	-0.25	2901.94	-0.15002
2901.94	-0.25	2901.94	-0.15002
2901.94	-0.25	2901.94	-0.15002
2901.94	-0.25	2901.94	-0.15002
2901.94	-0.25	2901.94	-0.15002
2901.94	-0.25	2901.94	-0.15002
2901.94	-0.25	2901.94	-0.15002
2901.94	-0.25	2901.94	-0.15002
2901.94	-0.25	2901.94	-0.15002
2901.94	-0.25	2901.94	-0.15002
2901.94	-0.25	2901.94	-0.15002
2901.94	-0.25	2901.94	-0.15002
2901.94	-0.25	2901.94	-0.15002
2901.94	-0.25	2901.94	-0.15002
2901.94	-0.25	2901.94	-0.15002
2901.94	-0.25	2901.94	-0.15002
2901.94	-0.25	2901.94	-0.15002
2901.94	-0.25	2901.94	-0.15002
2901.94	-0.25	2901.94	-0.15002
2901.94	-0.25	2901.94	-0.15002
2901.94	-0.25	2901.94	-0.15002
2901.94	-0.25	2901.94	-0.15002
2901.94	-0.25	2901.94	-0.15002
2901.94	-0.25	2901.94	-0.15002
2901.94	-0.25	2901.94	-0.15002
2901.94	-0.25	2901.94	-0.15002
2901.94	-0.25	2901.94	-0.15002
2901.94	-0.25	2901.94	-0.15002
2901.94	-0.25	2901.94	-0.15002
2901.94	-0.25	2901.94	-0.15002
2901.94	-0.25	2901.94	-0.15002
2901.94	-0.25	2901.94	-0.15002
2901.94	-0.25	2901.94	-0.15002
2901.94	-0.25	2901.94	-0.15002
2901.94	-0.25	2901.94	-0.15002
2901.94	-0.25	2901.94	-0.15002
2901.94	-0.25	2901.94	-0.15002
2901.94	-0.25	2901.94	-0.15002
2901.94	-0.25	2901.94	-0.15002
2901.94	-0.25	2901.94	-0.15002
2901.94	-0.25	2901.94	-0.15002
2901.94	-0.25	2901.94	-0.15002
2901.94	-0.25	2901.94	-0.15002
2901.94	-0.25	2901.94	-0.15002
2901.94	-0.25	2901.94	-0.15002
2901.94	-0.25	2901.94	-0.15002
2901.94	-0.25	2901.94	-0.15002
2901.94	-0.25	2901.94	-0.15002
2901.94	-0.25	2901.94	-0.15002
2901.95	-0.25	2901.95	-0.15002
2901.95	-0.25	2901.95	-0.15002
2901.95	-0.25	2901.95	-0.15002
2901.95	-0.25	2901.95	-0.15002
2901.95	-0.25	2901.95	-0.15002
2901.95	-0.25	2901.95	-0.15002
2901.95	-0.25	2901.95	-0.15002
2901.95	-0.25	2901.95	-0.15002
2901.95	-0.25	2901.95	-0.15002
2901.95	-0.25	2901.95	-0.15002
2901.95	-0.25	2901.95	-0.15002
2901.95	-0.25	2901.95	-0.15002
2901.95	-0.25	2901.95	-0.15002
2901.95	-0.25	2901.95	-0.15003
2901.95	-0.25	2901.95	-0.15003
2901.95	-0.25	2901.95	-0.15003
2901.95	-0.25	2901.95	-0.15003
2901.95	-0.25	2901.95	-0.15003
2901.95	-0.25	2901.95	-0.15003
2901.95	-0.25	2901.95	-0.15003
2901.95	-0.25	2901.95	-0.15003
2901.95	-0.25	2901.95	-0.15003
2901.95	-0.25	2901.95	-0.15003
2901.95	-0.25	2901.95	-0.15003
2901.95	-0.25	2901.95	-0.15003
2901.95	-0.25	2901.95	-0.15003
2901.95	-0.25	2901.95	-0.15003
2901.95	-0.25	2901.95	-0.15003
2901.95	-0.25	2901.95	-0.15003
2901.95	-0.25	2901.95	-0.15003
2901.95	-0.25	2901.95	-0.15003
2901.95	-0.25	2901.95	-0.15003
2901.95	-0.25	2901.95	-0.15003
2901.95	-0.25	2901.95	-0.15003
2901.95	-0.25	2901.95	-0.15003
2901.95	-0.25	2901.95	-0.15003
2901.95	-0.25	2901.95	-0.15003
2901.95	-0.25	2901.95	-0.15003
2901.95	-0.25	2901.95	-0.15003
2901.95	-0.25	2901.95	-0.15003
2901.95	-0.25	2901.95	-0.15003
2901.95	-0.25	2901.95	-0.15003
2901.95	-0.25	2901.95	-0.15003
2901.95	-0.25	2901.95	-0.15003
2901.95	-0.25	2901.95	-0.15003
2901.95	-0.25	2901.95	-0.15003
2901.95	-0.25	2901.95	-0.15003
2901.95	-0.25	2901.95	-0.15003
2901.95	-0.25	2901.95	-0.15003
2901.95	-0.25	2901.95	-0.15003
2901.95	-0.25	2901.95	-0.15003
2901.95	-0.25	2901.95	-0.15003
2901.95	-0.25	2901.95	-0.15003
2901.95	-0.25	2901.95	-0.15003
2901.95	-0.25	2901.95	-0.15003
2901.95	-0.25	2901.95	-0.15003
2901.95	-0.25	2901.95	-0.15003
2901.95	-0.25	2901.95	-0.15003
2901.95	-0.25	2901.95	-0.15003
2901.95	-0.25	2901.95	-0.15003
2901.95	-0.25	2901.95	-0.15003
2901.95	-0.25	2901.95	-0.15003
2901.95	-0.25	2901.95	-0.15003
2901.95	-0.25	2901.95	-0.15003
2901.95	-0.25	2901.95	-0.15003
2901.95	-0.25	2901.95	-0.15003
2901.95	-0.25	2901.95	-0.15003
2901.95	-0.25	2901.95	-0.15003
2901.95	-0.25	2901.95	-0.15003
2901.95	-0.25	2901.95	-0.15003
2901.95	-0.25	2901.95	-0.15003
2901.95	-0.25	2901.95	-0.15003
2901.95	-0.25	2901.95	-0.15003
2901.95	-0.25	2901.95	-0.15003
2901.95	-0.25	2901.95	-0.15003
2901.95	-0.25	2901.95	-0.15003
2901.95	-0.25	2901.95	-0.15003
2901.95	-0.25	2901.95	-0.15003
2901.95	-0.25	2901.95	-0.15003
2901.95	-0.25	2901.95	-0.15003
2901.95	-0.25	2901.95	-0.15003
2901.95	-0.25	2901.95	-0.15003
2901.95	-0.25	2901.95	-0.15003
2901.95	-0.25	2901.95	-0.15003
2901.95	-0.25	2901.95	-0.15003
2901.95	-0.25	2901.95	-0.15003
2901.95	-0.25	2901.95	-0.15003
2901.95	-0.25	2901.95	-0.15003
2901.95	-0.25	2901.95	-0.15003
2901.95	-0.25	2901.95	-0.15003
2901.95	-0.25	2901.95	-0.15003
2901.95	-0.25	2901.95	-0.15003
2901.95	-0.25	2901.95	-0.15003
2901.95	-0.25	2901.95	-0.15003
2901.95	-0.25	2901.95	-0.15003
2901.95	-0.25	2901.95	-0.15003
2901.95	-0.25	2901.95	-0.15003
2901.95	-0.25	2901.95	-0.15003
2901.95	-0.25	2901.95	-0.15003
2901.95	-0.25	2901.95	-0.15003
2901.95	-0.25	2901.95	-0.15003
2901.96	-0.25	2901.96	-0.15003
2901.96	-0.25	2901.96	-0.15003
2901.96	-0.25	2901.96	-0.15003
2901.96	-0.25	2901.96	-0.15003
2901.96	-0.25	2901.96	-0.15003
2901.96	-0.25	2901.96	-0.15003
2901.96	-0.25	2901.96	-0.15003
2901.96	-0.25	2901.96	-0.15003
2901.96	-0.25	2901.96	-0.15003
2901.96	-0.25	2901.96	-0.15003
2901.96	-0.25	2901.96	-0.15003
2901.96	-0.25	2901.96	-0.15003
2901.96	-0.25	2901.96	-0.15003
2901.96	-0.25	2901.96	-0.15003
2901.96	-0.25	2901.96	-0.15003
2901.96	-0.25	2901.96	-0.15003
2901.96	-0.25	2901.96	-0.15003
2901.96	-0.25	2901.96	-0.15003
2901.96	-0.25	2901.96	-0.15003
2901.96	-0.25	2901.96	-0.15003
2901.96	-0.25	2901.96	-0.15003
2901.96	-0.25	2901.96	-0.15003
2901.96	-0.25	2901.96	-0.15003
2901.96	-0.25	2901.96	-0.15003
2901.96	-0.25	2901.96	-0.15003
2901.96	-0.25	2901.96	-0.15003
2901.96	-0.25	2901.96	-0.15003
2901.96	-0.25	2901.96	-0.15003
2901.96	-0.25	2901.96	-0.15003
2901.96	-0.25	2901.96	-0.15003
2901.96	-0.25	2901.96	-0.15003
2901.96	-0.25	2901.96	-0.15003
2901.96	-0.25	2901.96	-0.15003
2901.96	-0.25	2901.96	-0.15003
2901.96	-0.25	2901.96	-0.15004
2901.96	-0.25	2901.96	-0.15004
2901.96	-0.25	2901.96	-0.15004
2901.96	-0.25	2901.96	-0.15004
2901.96	-0.25	2901.96	-0.15004
2901.96	-0.25	2901.96	-0.15004
2901.96	-0.25	2901.96	-0.15004
2901.96	-0.25	2901.96	-0.15004
2901.96	-0.25	2901.96	-0.15004
2901.96	-0.25	2901.96	-0.15004
2901.96	-0.25	2901.96	-0.15004
2901.96	-0.25	2901.96	-0.15004
2901.96	-0.25	2901.96	-0.15004
2901.96	-0.25	2901.96	-0.15004
2901.96	-0.25	2901.96	-0.15004
2901.96	-0.25	2901.96	-0.15004
2901.96	-0.25	2901.96	-0.15004
2901.96	-0.25	2901.96	-0.15004
2901.96	-0.25	2901.96	-0.15004
2901.96	-0.25	2901.96	-0.15004
2901.96	-0.25	2901.96	-0.15004
2901.96	-0.25	2901.96	-0.15004
2901.96	-0.25	2901.96	-0.15004
2901.96	-0.25	2901.96	-0.15004
2901.96	-0.25	2901.96	-0.15004
2901.96	-0.25	2901.96	-0.15004
2901.96	-0.25	2901.96	-0.15004
2901.96	-0.25	2901.96	-0.15004
2901.96	-0.25	2901.96	-0.15004
2901.96	-0.25	2901.96	-0.15004
2901.96	-0.25	2901.96	-0.15004
2901.96	-0.25	2901.96	-0.15004
2901.96	-0.25	2901.96	-0.15004
2901.96	-0.25	2901.96	-0.15004
2901.96	-0.25	2901.96	-0.15004
2901.96	-0.25	2901.96	-0.15004
2901.96	-0.25	2901.96	-0.15004
2901.96	-0.25	2901.96	-0.15004
2901.96	-0.25	2901.96	-0.15004
2901.96	-0.25	2901.96	-0.15004
2901.96	-0.25	2901.96	-0.15004
2901.96	-0.25	2901.96	-0.15004
2901.96	-0.25	2901.96	-0.15004
2901.96	-0.25	2901.96	-0.15004
2901.96	-0.25	2901.96	-0.15004
2901.96	-0.25	2901.96	-0.15004
2901.96	-0.25	2901.96	-0.15004
2901.96	-0.25	2901.96	-0.15004
2901.96	-0.25	2901.96	-0.15004
2901.96	-0.25	2901.96	-0.15004
2901.96	-0.25	2901.96	-0.15005
2901.96	-0.25	2901.96	-0.15005
2901.96	-0.25	2901.96	-0.15005
2901.96	-0.25	2901.96	-0.15005
2901.96	-0.25	2901.96	-0.15005
2901.96	-0.25	2901.96	-0.15005
2901.96	-0.25	2901.96	-0.15005
2901.96	-0.25	2901.96	-0.15005
2901.96	-0.25	2901.96	-0.15005
2901.96	-0.25	2901.96	-0.15005
2901.96	-0.25	2901.96	-0.15005
2901.96	-0.25	2901.96	-0.15005
2901.96	-0.25	2901.96	-0.15005
2901.96	-0.25	2901.96	-0.15005
2901.96	-0.25	2901.96	-0.15005
2901.97	-0.25	2901.97	-0.15005
2901.97	-0.25	2901.97	-0.15005
2901.97	-0.25	2901.97	-0.15005
2901.97	-0.25	2901.97	-0.15005
2901.97	-0.25	2901.97	-0.15005
2901.97	-0.25	2901.97	-0.15005
2901.97	-0.25	2901.97	-0.15005
2901.97	-0.25	2901.97	-0.15005
2901.97	-0.25	2901.97	-0.15005
2901.97	-0.25	2901.97	-0.15005
2901.97	-0.25	2901.97	-0.15005
2901.97	-0.25	2901.97	-0.15005
2901.97	-0.25	2901.97	-0.15006
2901.97	-0.25	2901.97	-0.15006
2901.97	-0.25	2901.97	-0.15006
2901.97	-0.25	2901.97	-0.15006
2901.97	-0.25	2901.97	-0.15006
2901.97	-0.25	2901.97	-0.15006
2901.97	-0.25	2901.97	-0.15006
2901.97	-0.25	2901.97	-0.15006
2901.97	-0.25	2901.97	-0.15006
2901.97	-0.25	2901.97	-0.15006
2901.97	-0.25	2901.97	-0.15006
2901.97	-0.25	2901.97	-0.15006
2901.97	-0.25	2901.97	-0.15006
2901.97	-0.25	2901.97	-0.15006
2901.97	-0.25	2901.97	-0.15006
2901.97	-0.24999	2901.97	-0.15006
2901.97	-0.24999	2901.97	-0.15006
2901.97	-0.24999	2901.97	-0.15006
2901.97	-0.24999	2901.97	-0.15006
2901.97	-0.24999	2901.97	-0.15006
2901.97	-0.24999	2901.97	-0.15006
2901.97	-0.24999	2901.97	-0.15006
2901.97	-0.24999	2901.97	-0.15007
2901.97	-0.24999	2901.97	-0.15007
2901.97	-0.24999	2901.97	-0.15007
2901.97	-0.24999	2901.97	-0.15007
2901.97	-0.24999	2901.97	-0.15007
2901.97	-0.24999	2901.97	-0.15007
2901.97	-0.24998	2901.97	-0.15007
2901.97	-0.24998	2901.97	-0.15007
2901.97	-0.24998	2901.97	-0.15007
2901.97	-0.24998	2901.97	-0.15007
2901.97	-0.24998	2901.97	-0.15007
2901.97	-0.24998	2901.97	-0.15007
2901.97	-0.24998	2901.97	-0.15007
2901.97	-0.24997	2901.97	-0.15007
2901.97	-0.24997	2901.97	-0.15007
2901.97	-0.24997	2901.97	-0.15007
2901.97	-0.24997	2901.97	-0.15007
2901.97	-0.24997	2901.97	-0.15006
2901.97	-0.24996	2901.97	-0.15006
2901.97	-0.24996	2901.97	-0.15006
2901.97	-0.24996	2901.97	-0.15006
2901.97	-0.24996	2901.97	-0.15006
2901.97	-0.24995	2901.97	-0.15006
2901.97	-0.24995	2901.97	-0.15006
2901.97	-0.24995	2901.97	-0.15006
2901.97	-0.24994	2901.97	-0.15006
2901.97	-0.24994	2901.97	-0.15006
2901.97	-0.24994	2901.97	-0.15005
2901.97	-0.24993	2901.97	-0.15005
2901.97	-0.24993	2901.97	-0.15005
2901.97	-0.24993	2901.97	-0.15005
2901.97	-0.24992	2901.97	-0.15005
2901.97	-0.24992	2901.97	-0.15004
2901.97	-0.24992	2901.97	-0.15004
2901.97	-0.24991	2901.97	-0.15004
2901.97	-0.24991	2901.97	-0.15004
2901.97	-0.2499	2901.97	-0.15003
2901.97	-0.2499	2901.97	-0.15003
2901.97	-0.24989	2901.97	-0.15003
2901.97	-0.24989	2901.97	-0.15002
2901.97	-0.24989	2901.97	-0.15002
2901.97	-0.24988	2901.97	-0.15002
2901.97	-0.24988	2901.97	-0.15001
2901.97	-0.24987	2901.97	-0.15001
2901.97	-0.24987	2901.97	-0.15001
2901.97	-0.24986	2901.97	-0.15
2901.97	-0.24986	2901.97	-0.15
2901.97	-0.24985	2901.97	-0.14999
2901.97	-0.24985	2901.97	-0.14999
2901.97	-0.24984	2901.97	-0.14998
2901.97	-0.24984	2901.97	-0.14998
2901.97	-0.24983	2901.97	-0.14997
2901.97	-0.24983	2901.97	-0.14997
2901.97	-0.24982	2901.97	-0.14996
2901.97	-0.24982	2901.97	-0.14996
2901.97	-0.24981	2901.97	-0.14995
2901.97	-0.24981	2901.97	-0.14995
2901.97	-0.2498	2901.97	-0.14994
2901.97	-0.2498	2901.97	-0.14994
2901.97	-0.2498	2901.97	-0.14993
2901.97	-0.24979	2901.97	-0.14993
2901.97	-0.24979	2901.97	-0.14992
2901.97	-0.24978	2901.97	-0.14992
2901.97	-0.24978	2901.97	-0.14991
2901.97	-0.24978	2901.97	-0.14991
2901.97	-0.24977	2901.97	-0.1499
2901.97	-0.24977	2901.97	-0.1499
2901.98	-0.24977	2901.98	-0.14989
2901.98	-0.24976	2901.98	-0.14988
2901.98	-0.24976	2901.98	-0.14988
2901.98	-0.24976	2901.98	-0.14987
2901.98	-0.24976	2901.98	-0.14987
2901.98	-0.24975	2901.98	-0.14986
2901.98	-0.24975	2901.98	-0.14986
2901.98	-0.24975	2901.98	-0.14986
2901.98	-0.24975	2901.98	-0.14985
2901.98	-0.24975	2901.98	-0.14985
2901.98	-0.24975	2901.98	-0.14984
2901.98	-0.24975	2901.98	-0.14984
2901.98	-0.24975	2901.98	-0.14984
2901.98	-0.24975	2901.98	-0.14983
2901.98	-0.24975	2901.98	-0.14983
2901.98	-0.24975	2901.98	-0.14982
2901.98	-0.24975	2901.98	-0.14982
2901.98	-0.24975	2901.98	-0.14982
2901.98	-0.24975	2901.98	-0.14982
2901.98	-0.24975	2901.98	-0.14981
2901.98	-0.24976	2901.98	-0.14981
2901.98	-0.24976	2901.98	-0.14981
2901.98	-0.24976	2901.98	-0.14981
2901.98	-0.24976	2901.98	-0.14981
2901.98	-0.24977	2901.98	-0.14981
2901.98	-0.24977	2901.98	-0.14981
2901.98	-0.24977	2901.98	-0.1498
2901.98	-0.24978	2901.98	-0.1498
2901.98	-0.24978	2901.98	-0.1498
2901.98	-0.24978	2901.98	-0.1498
2901.98	-0.24979	2901.98	-0.1498
2901.98	-0.24979	2901.98	-0.1498
2901.98	-0.24979	2901.98	-0.14981
2901.98	-0.2498	2901.98	-0.14981
2901.98	-0.2498	2901.98	-0.14981
2901.98	-0.24981	2901.98	-0.14981
2901.98	-0.24981	2901.98	-0.14981
2901.98	-0.24982	2901.98	-0.14981
2901.98	-0.24982	2901.98	-0.14981
2901.98	-0.24983	2901.98	-0.14982
2901.98	-0.24983	2901.98	-0.14982
2901.98	-0.24984	2901.98	-0.14982
2901.98	-0.24984	2901.98	-0.14982
2901.98	-0.24985	2901.98	-0.14982
2901.98	-0.24985	2901.98	-0.14983
2901.98	-0.24986	2901.98	-0.14983
2901.98	-0.24986	2901.98	-0.14983
2901.98	-0.24987	2901.98	-0.14984
2901.98	-0.24987	2901.98	-0.14984
2901.98	-0.24988	2901.98	-0.14984
2901.98	-0.24988	2901.98	-0.14984
2901.98	-0.24989	2901.98	-0.14985
2901.98	-0.24989	2901.98	-0.14985
2901.98	-0.24989	2901.98	-0.14985
2901.98	-0.2499	2901.98	-0.14986
2901.98	-0.2499	2901.98	-0.14986
2901.98	-0.24991	2901.98	-0.14986
2901.98	-0.24991	2901.98	-0.14987
2901.98	-0.24992	2901.98	-0.14987
2901.98	-0.24992	2901.98	-0.14987
2901.98	-0.24992	2901.98	-0.14988
2901.98	-0.24993	2901.98	-0.14988
2901.98	-0.24993	2901.98	-0.14988
2901.98	-0.24994	2901.98	-0.14989
2901.98	-0.24994	2901.98	-0.14989
2901.98	-0.24994	2901.98	-0.14989
2901.98	-0.24995	2901.98	-0.1499
2901.98	-0.24995	2901.98	-0.1499
2901.98	-0.24995	2901.98	-0.1499
2901.98	-0.24995	2901.98	-0.14991
2901.98	-0.24996	2901.98	-0.14991
2901.98	-0.24996	2901.98	-0.14991
2901.98	-0.24996	2901.98	-0.14992
2901.98	-0.24997	2901.98	-0.14992
2901.98	-0.24997	2901.98	-0.14992
2901.98	-0.24997	2901.98	-0.14992
2901.98	-0.24997	2901.98	-0.14993
2901.98	-0.24997	2901.98	-0.14993
2901.98	-0.24998	2901.98	-0.14993
2901.98	-0.24998	2901.98	-0.14993
2901.98	-0.24998	2901.98	-0.14994
2901.98	-0.24998	2901.98	-0.14994
2901.98	-0.24998	2901.98	-0.14994
2901.98	-0.24998	2901.98	-0.14994
2901.98	-0.24999	2901.98	-0.14995
2901.98	-0.24999	2901.98	-0.14995
2901.98	-0.24999	2901.98	-0.14995
2901.98	-0.24999	2901.98	-0.14995
2901.98	-0.24999	2901.98	-0.14995
2901.98	-0.24999	2901.98	-0.14995
2901.98	-0.24999	2901.98	-0.14996
2901.98	-0.24999	2901.98	-0.14996
2901.98	-0.24999	2901.98	-0.14996
2901.98	-0.24999	2901.98	-0.14996
2901.98	-0.25	2901.98	-0.14996
2901.98	-0.25	2901.98	-0.14996
2901.98	-0.25	2901.98	-0.14997
2901.98	-0.25	2901.98	-0.14997
2901.98	-0.25	2901.98	-0.14997
2901.99	-0.25	2901.99	-0.14997
2901.99	-0.25	2901.99	-0.14997
2901.99	-0.25	2901.99	-0.14997
2901.99	-0.25	2901.99	-0.14997
2901.99	-0.25	2901.99	-0.14997
2901.99	-0.25	2901.99	-0.14997
2901.99	-0.25	2901.99	-0.14998
2901.99	-0.25	2901.99	-0.14998
2901.99	-0.25	2901.99	-0.14998
2901.99	-0.25	2901.99	-0.14998
2901.99	-0.25	2901.99	-0.14998
2901.99	-0.25	2901.99	-0.14998
2901.99	-0.25	2901.99	-0.14998
2901.99	-0.25	2901.99	-0.14998
2901.99	-0.25	2901.99	-0.14998
2901.99	-0.25	2901.99	-0.14998
2901.99	-0.25	2901.99	-0.14998
2901.99	-0.25	2901.99	-0.14998
2901.99	-0.25	2901.99	-0.14998
2901.99	-0.25	2901.99	-0.14999
2901.99	-0.25	2901.99	-0.14999
2901.99	-0.25	2901.99	-0.14999
2901.99	-0.25	2901.99	-0.14999
2901.99	-0.25	2901.99	-0.14999
2901.99	-0.25	2901.99	-0.14999
2901.99	-0.25	2901.99	-0.14999
2901.99	-0.25	2901.99	-0.14999
2901.99	-0.25	2901.99	-0.14999
2901.99	-0.25	2901.99	-0.14999
2901.99	-0.25	2901.99	-0.14999
2901.99	-0.25	2901.99	-0.14999
2901.99	-0.25	2901.99	-0.14999
2901.99	-0.25	2901.99	-0.14999
2901.99	-0.25	2901.99	-0.14999
2901.99	-0.25	2901.99	-0.14999
2901.99	-0.25	2901.99	-0.14999
2901.99	-0.25	2901.99	-0.14999
2901.99	-0.25	2901.99	-0.14999
2901.99	-0.25	2901.99	-0.14999
2901.99	-0.25	2901.99	-0.14999
2901.99	-0.25	2901.99	-0.14999
2901.99	-0.25	2901.99	-0.14999
2901.99	-0.25	2901.99	-0.14999
2901.99	-0.25	2901.99	-0.15
2901.99	-0.25	2901.99	-0.15
2901.99	-0.25	2901.99	-0.15
2901.99	-0.25	2901.99	-0.15
2901.99	-0.25	2901.99	-0.15
2901.99	-0.25	2901.99	-0.15
2901.99	-0.25	2901.99	-0.15
2901.99	-0.25	2901.99	-0.15
2901.99	-0.25	2901.99	-0.15
2901.99	-0.25	2901.99	-0.15
2901.99	-0.25	2901.99	-0.15
2901.99	-0.25	2901.99	-0.15
2901.99	-0.25	2901.99	-0.15
2901.99	-0.25	2901.99	-0.15
2901.99	-0.25	2901.99	-0.15
2901.99	-0.25	2901.99	-0.15
2901.99	-0.25	2901.99	-0.15
2901.99	-0.25	2901.99	-0.15
2901.99	-0.25	2901.99	-0.15
2901.99	-0.25	2901.99	-0.15
2901.99	-0.25	2901.99	-0.15
2901.99	-0.25	2901.99	-0.15
2901.99	-0.25	2901.99	-0.15
2901.99	-0.25	2901.99	-0.15
2901.99	-0.25	2901.99	-0.15
2901.99	-0.25	2901.99	-0.15
2901.99	-0.25	2901.99	-0.15
2901.99	-0.25	2901.99	-0.15
2901.99	-0.25	2901.99	-0.15
2901.99	-0.25	2901.99	-0.15
2901.99	-0.25	2901.99	-0.15
2901.99	-0.25	2901.99	-0.15
2901.99	-0.25	2901.99	-0.15
2901.99	-0.25	2901.99	-0.15
2901.99	-0.25	2901.99	-0.15
2901.99	-0.25	2901.99	-0.15
2901.99	-0.25	2901.99	-0.15
2901.99	-0.25	2901.99	-0.15
2901.99	-0.25	2901.99	-0.15
2901.99	-0.25	2901.99	-0.15
2901.99	-0.25	2901.99	-0.15
2901.99	-0.25	2901.99	-0.15
2901.99	-0.25	2901.99	-0.15
2901.99	-0.25	2901.99	-0.15001
2901.99	-0.25	2901.99	-0.15001
2901.99	-0.25	2901.99	-0.15001
2901.99	-0.25	2901.99	-0.15001
2901.99	-0.25	2901.99	-0.15001
2901.99	-0.25	2901.99	-0.15001
2901.99	-0.25	2901.99	-0.15001
2901.99	-0.25	2901.99	-0.15001
2901.99	-0.25	2901.99	-0.15001
2901.99	-0.25	2901.99	-0.15001
2901.99	-0.25	2901.99	-0.15001
2901.99	-0.25	2901.99	-0.15001
2901.99	-0.25	2901.99	-0.15001
2901.99	-0.25	2901.99	-0.15001
2901.99	-0.25	2901.99	-0.15001
2902	-0.25	2902	-0.15001
2902	-0.25	2902	-0.15001
2902	-0.25	2902	-0.15001
2902	-0.25	2902	-0.15001
2902	-0.25	2902	-0.15001
2902	-0.25	2902	-0.15001
2902	-0.25	2902	-0.15001
2902	-0.25	2902	-0.15001
2902	-0.25	2902	-0.15001
2902	-0.25	2902	-0.15001
2902	-0.25	2902	-0.15001
2902	-0.25	2902	-0.15001
2902	-0.25	2902	-0.15001
2902	-0.25	2902	-0.15001
2902	-0.25	2902	-0.15001
2902	-0.25	2902	-0.15001
2902	-0.25	2902	-0.15001
2902	-0.25	2902	-0.15001
2902	-0.25	2902	-0.15001
2902	-0.25	2902	-0.15001
2902	-0.25	2902	-0.15001
2902	-0.25	2902	-0.15001
2902	-0.25	2902	-0.15001
2902	-0.25	2902	-0.15001
2902	-0.25	2902	-0.15001
2902	-0.25	2902	-0.15001
2902	-0.25	2902	-0.15001
2902	-0.25	2902	-0.15001
2902	-0.25	2902	-0.15001
2902	-0.25	2902	-0.15001
2902	-0.25	2902	-0.15001
2902	-0.25	2902	-0.15001
2902	-0.25	2902	-0.15001
2902	-0.25	2902	-0.15001
2902	-0.25	2902	-0.15001
2902	-0.25	2902	-0.15002
2902	-0.25	2902	-0.15002
2902	-0.25	2902	-0.15002
2902	-0.25	2902	-0.15002
2902	-0.25	2902	-0.15002
2902	-0.25	2902	-0.15002
2902	-0.25	2902	-0.15002
2902	-0.25	2902	-0.15002
2902	-0.25	2902	-0.15002
2902	-0.25	2902	-0.15002
2902	-0.25	2902	-0.15002
2902	-0.25	2902	-0.15002
2902	-0.25	2902	-0.15002
2902	-0.25	2902	-0.15002
2902	-0.25	2902	-0.15002
2902	-0.25	2902	-0.15002
2902	-0.25	2902	-0.15002
2902	-0.25	2902	-0.15002
2902	-0.25	2902	-0.15002
2902	-0.25	2902	-0.15002
2902	-0.25	2902	-0.15002
2902	-0.25	2902	-0.15002
2902	-0.25	2902	-0.15002
2902	-0.25	2902	-0.15002
2902	-0.25	2902	-0.15002
2902	-0.25	2902	-0.15002
2902	-0.25	2902	-0.15002
2902	-0.25	2902	-0.15002
2902	-0.25	2902	-0.15002
2902	-0.25	2902	-0.15002
2902	-0.25	2902	-0.15002
2902	-0.25	2902	-0.15002
2902	-0.25	2902	-0.15002
2902	-0.25	2902	-0.15002
2902	-0.25	2902	-0.15002
2902	-0.25	2902	-0.15002
2902	-0.25	2902	-0.15002
2902	-0.25	2902	-0.15002
2902	-0.25	2902	-0.15002
2902	-0.25	2902	-0.15002
2902	-0.25	2902	-0.15002
2902	-0.25	2902	-0.15002
2902	-0.25	2902	-0.15003
2902	-0.25	2902	-0.15003
2902	-0.25	2902	-0.15003
2902	-0.25	2902	-0.15003
2902	-0.25	2902	-0.15003
2902	-0.25	2902	-0.15003
2902	-0.25	2902	-0.15003
2902	-0.25	2902	-0.15003
2902	-0.25	2902	-0.15003
2902	-0.25	2902	-0.15003
2902	-0.25	2902	-0.15003
2902	-0.25	2902	-0.15003
2902	-0.25	2902	-0.15003
2902	-0.25	2902	-0.15003
2902	-0.25	2902	-0.15003
2902	-0.25	2902	-0.15003
2902	-0.25	2902	-0.15003
2902	-0.25	2902	-0.15003
2902	-0.25	2902	-0.15003
2902	-0.25	2902	-0.15003
2902	-0.25	2902	-0.15003
2902	-0.25	2902	-0.15003
2902.01	-0.25	2902.01	-0.15003
2902.01	-0.25	2902.01	-0.15003
2902.01	-0.25	2902.01	-0.15003
2902.01	-0.25	2902.01	-0.15003
2902.01	-0.25	2902.01	-0.15003
2902.01	-0.25	2902.01	-0.15003
2902.01	-0.25	2902.01	-0.15004
2902.01	-0.25	2902.01	-0.15004
2902.01	-0.25	2902.01	-0.15004
2902.01	-0.25	2902.01	-0.15004
2902.01	-0.25	2902.01	-0.15004
2902.01	-0.25	2902.01	-0.15004
2902.01	-0.25	2902.01	-0.15004
2902.01	-0.25	2902.01	-0.15004
2902.01	-0.25	2902.01	-0.15004
2902.01	-0.25	2902.01	-0.15004
2902.01	-0.25	2902.01	-0.15004
2902.01	-0.25	2902.01	-0.15004
2902.01	-0.25	2902.01	-0.15004
2902.01	-0.25	2902.01	-0.15004
2902.01	-0.25	2902.01	-0.15004
2902.01	-0.25	2902.01	-0.15004
2902.01	-0.25	2902.01	-0.15004
2902.01	-0.25	2902.01	-0.15004
2902.01	-0.25	2902.01	-0.15004
2902.01	-0.25	2902.01	-0.15004
2902.01	-0.25	2902.01	-0.15004
2902.01	-0.25	2902.01	-0.15005
2902.01	-0.25	2902.01	-0.15005
2902.01	-0.25	2902.01	-0.15005
2902.01	-0.25	2902.01	-0.15005
2902.01	-0.24999	2902.01	-0.15005
2902.01	-0.24999	2902.01	-0.15005
2902.01	-0.24999	2902.01	-0.15005
2902.01	-0.24999	2902.01	-0.15005
2902.01	-0.24999	2902.01	-0.15005
2902.01	-0.24999	2902.01	-0.15005
2902.01	-0.24999	2902.01	-0.15005
2902.01	-0.24999	2902.01	-0.15005
2902.01	-0.24999	2902.01	-0.15005
2902.01	-0.24999	2902.01	-0.15005
2902.01	-0.24999	2902.01	-0.15005
2902.01	-0.24999	2902.01	-0.15005
2902.01	-0.24999	2902.01	-0.15005
2902.01	-0.24999	2902.01	-0.15005
2902.01	-0.24998	2902.01	-0.15005
2902.01	-0.24998	2902.01	-0.15005
2902.01	-0.24998	2902.01	-0.15005
2902.01	-0.24998	2902.01	-0.15005
2902.01	-0.24998	2902.01	-0.15005
2902.01	-0.24998	2902.01	-0.15006
2902.01	-0.24998	2902.01	-0.15006
2902.01	-0.24997	2902.01	-0.15006
2902.01	-0.24997	2902.01	-0.15006
2902.01	-0.24997	2902.01	-0.15005
2902.01	-0.24997	2902.01	-0.15005
2902.01	-0.24997	2902.01	-0.15005
2902.01	-0.24996	2902.01	-0.15005
2902.01	-0.24996	2902.01	-0.15005
2902.01	-0.24996	2902.01	-0.15005
2902.01	-0.24996	2902.01	-0.15005
2902.01	-0.24995	2902.01	-0.15005
2902.01	-0.24995	2902.01	-0.15005
2902.01	-0.24995	2902.01	-0.15005
2902.01	-0.24994	2902.01	-0.15005
2902.01	-0.24994	2902.01	-0.15005
2902.01	-0.24994	2902.01	-0.15005
2902.01	-0.24994	2902.01	-0.15005
2902.01	-0.24993	2902.01	-0.15004
2902.01	-0.24993	2902.01	-0.15004
2902.01	-0.24992	2902.01	-0.15004
2902.01	-0.24992	2902.01	-0.15004
2902.01	-0.24992	2902.01	-0.15004
2902.01	-0.24991	2902.01	-0.15004
2902.01	-0.24991	2902.01	-0.15003
2902.01	-0.24991	2902.01	-0.15003
2902.01	-0.2499	2902.01	-0.15003
2902.01	-0.2499	2902.01	-0.15003
2902.01	-0.24989	2902.01	-0.15002
2902.01	-0.24989	2902.01	-0.15002
2902.01	-0.24988	2902.01	-0.15002
2902.01	-0.24988	2902.01	-0.15002
2902.01	-0.24987	2902.01	-0.15001
2902.01	-0.24987	2902.01	-0.15001
2902.01	-0.24987	2902.01	-0.15001
2902.01	-0.24986	2902.01	-0.15
2902.01	-0.24986	2902.01	-0.15
2902.01	-0.24985	2902.01	-0.14999
2902.01	-0.24985	2902.01	-0.14999
2902.01	-0.24984	2902.01	-0.14999
2902.01	-0.24984	2902.01	-0.14998
2902.01	-0.24983	2902.01	-0.14998
2902.01	-0.24983	2902.01	-0.14997
2902.01	-0.24982	2902.01	-0.14997
2902.01	-0.24982	2902.01	-0.14997
2902.01	-0.24982	2902.01	-0.14996
2902.01	-0.24981	2902.01	-0.14996
2902.01	-0.24981	2902.01	-0.14995
2902.01	-0.2498	2902.01	-0.14995
2902.01	-0.2498	2902.01	-0.14994
2902.01	-0.2498	2902.01	-0.14994
2902.02	-0.24979	2902.02	-0.14993
2902.02	-0.24979	2902.02	-0.14993
2902.02	-0.24979	2902.02	-0.14992
2902.02	-0.24978	2902.02	-0.14992
2902.02	-0.24978	2902.02	-0.14992
2902.02	-0.24978	2902.02	-0.14991
2902.02	-0.24978	2902.02	-0.14991
2902.02	-0.24978	2902.02	-0.1499
2902.02	-0.24977	2902.02	-0.1499
2902.02	-0.24977	2902.02	-0.14989
2902.02	-0.24977	2902.02	-0.14989
2902.02	-0.24977	2902.02	-0.14989
2902.02	-0.24977	2902.02	-0.14988
2902.02	-0.24977	2902.02	-0.14988
2902.02	-0.24977	2902.02	-0.14987
2902.02	-0.24977	2902.02	-0.14987
2902.02	-0.24977	2902.02	-0.14987
2902.02	-0.24977	2902.02	-0.14986
2902.02	-0.24977	2902.02	-0.14986
2902.02	-0.24977	2902.02	-0.14986
2902.02	-0.24977	2902.02	-0.14986
2902.02	-0.24977	2902.02	-0.14985
2902.02	-0.24977	2902.02	-0.14985
2902.02	-0.24977	2902.02	-0.14985
2902.02	-0.24978	2902.02	-0.14985
2902.02	-0.24978	2902.02	-0.14985
2902.02	-0.24978	2902.02	-0.14984
2902.02	-0.24978	2902.02	-0.14984
2902.02	-0.24979	2902.02	-0.14984
2902.02	-0.24979	2902.02	-0.14984
2902.02	-0.24979	2902.02	-0.14984
2902.02	-0.2498	2902.02	-0.14984
2902.02	-0.2498	2902.02	-0.14984
2902.02	-0.2498	2902.02	-0.14984
2902.02	-0.24981	2902.02	-0.14984
2902.02	-0.24981	2902.02	-0.14984
2902.02	-0.24982	2902.02	-0.14984
2902.02	-0.24982	2902.02	-0.14984
2902.02	-0.24982	2902.02	-0.14984
2902.02	-0.24983	2902.02	-0.14984
2902.02	-0.24983	2902.02	-0.14984
2902.02	-0.24984	2902.02	-0.14984
2902.02	-0.24984	2902.02	-0.14985
2902.02	-0.24985	2902.02	-0.14985
2902.02	-0.24985	2902.02	-0.14985
2902.02	-0.24986	2902.02	-0.14985
2902.02	-0.24986	2902.02	-0.14985
2902.02	-0.24987	2902.02	-0.14985
2902.02	-0.24987	2902.02	-0.14986
2902.02	-0.24987	2902.02	-0.14986
2902.02	-0.24988	2902.02	-0.14986
2902.02	-0.24988	2902.02	-0.14986
2902.02	-0.24989	2902.02	-0.14987
2902.02	-0.24989	2902.02	-0.14987
2902.02	-0.2499	2902.02	-0.14987
2902.02	-0.2499	2902.02	-0.14987
2902.02	-0.24991	2902.02	-0.14988
2902.02	-0.24991	2902.02	-0.14988
2902.02	-0.24991	2902.02	-0.14988
2902.02	-0.24992	2902.02	-0.14989
2902.02	-0.24992	2902.02	-0.14989
2902.02	-0.24993	2902.02	-0.14989
2902.02	-0.24993	2902.02	-0.14989
2902.02	-0.24993	2902.02	-0.1499
2902.02	-0.24994	2902.02	-0.1499
2902.02	-0.24994	2902.02	-0.1499
2902.02	-0.24994	2902.02	-0.14991
2902.02	-0.24995	2902.02	-0.14991
2902.02	-0.24995	2902.02	-0.14991
2902.02	-0.24995	2902.02	-0.14991
2902.02	-0.24996	2902.02	-0.14992
2902.02	-0.24996	2902.02	-0.14992
2902.02	-0.24996	2902.02	-0.14992
2902.02	-0.24996	2902.02	-0.14993
2902.02	-0.24997	2902.02	-0.14993
2902.02	-0.24997	2902.02	-0.14993
2902.02	-0.24997	2902.02	-0.14993
2902.02	-0.24997	2902.02	-0.14994
2902.02	-0.24998	2902.02	-0.14994
2902.02	-0.24998	2902.02	-0.14994
2902.02	-0.24998	2902.02	-0.14994
2902.02	-0.24998	2902.02	-0.14994
2902.02	-0.24998	2902.02	-0.14995
2902.02	-0.24998	2902.02	-0.14995
2902.02	-0.24999	2902.02	-0.14995
2902.02	-0.24999	2902.02	-0.14995
2902.02	-0.24999	2902.02	-0.14996
2902.02	-0.24999	2902.02	-0.14996
2902.02	-0.24999	2902.02	-0.14996
2902.02	-0.24999	2902.02	-0.14996
2902.02	-0.24999	2902.02	-0.14996
2902.02	-0.24999	2902.02	-0.14996
2902.02	-0.25	2902.02	-0.14997
2902.02	-0.25	2902.02	-0.14997
2902.02	-0.25	2902.02	-0.14997
2902.02	-0.25	2902.02	-0.14997
2902.02	-0.25	2902.02	-0.14997
2902.02	-0.25	2902.02	-0.14997
2902.02	-0.25	2902.02	-0.14998
2902.03	-0.25	2902.03	-0.14998
2902.03	-0.25	2902.03	-0.14998
2902.03	-0.25	2902.03	-0.14998
2902.03	-0.25	2902.03	-0.14998
2902.03	-0.25	2902.03	-0.14998
2902.03	-0.25	2902.03	-0.14998
2902.03	-0.25	2902.03	-0.14998
2902.03	-0.25	2902.03	-0.14999
2902.03	-0.25	2902.03	-0.14999
2902.03	-0.25	2902.03	-0.14999
2902.03	-0.25	2902.03	-0.14999
2902.03	-0.25	2902.03	-0.14999
2902.03	-0.25	2902.03	-0.14999
2902.03	-0.25	2902.03	-0.14999
2902.03	-0.25	2902.03	-0.14999
2902.03	-0.25	2902.03	-0.14999
2902.03	-0.25	2902.03	-0.14999
2902.03	-0.25	2902.03	-0.15
2902.03	-0.25	2902.03	-0.15
2902.03	-0.25	2902.03	-0.15
2902.03	-0.25	2902.03	-0.15
2902.03	-0.25	2902.03	-0.15
2902.03	-0.25	2902.03	-0.15
2902.03	-0.25	2902.03	-0.15
2902.03	-0.25	2902.03	-0.15
2902.03	-0.25	2902.03	-0.15
2902.03	-0.25	2902.03	-0.15
2902.03	-0.25	2902.03	-0.15
2902.03	-0.25	2902.03	-0.15
2902.03	-0.25	2902.03	-0.15
2902.03	-0.25	2902.03	-0.15001
2902.03	-0.25	2902.03	-0.15001
2902.03	-0.25	2902.03	-0.15001
2902.03	-0.25	2902.03	-0.15001
2902.03	-0.25	2902.03	-0.15001
2902.03	-0.25	2902.03	-0.15001
2902.03	-0.25	2902.03	-0.15001
2902.03	-0.25	2902.03	-0.15001
2902.03	-0.25	2902.03	-0.15001
2902.03	-0.25	2902.03	-0.15001
2902.03	-0.25	2902.03	-0.15001
2902.03	-0.25	2902.03	-0.15001
2902.03	-0.25	2902.03	-0.15001
2902.03	-0.25	2902.03	-0.15002
2902.03	-0.25	2902.03	-0.15002
2902.03	-0.25	2902.03	-0.15002
2902.03	-0.25	2902.03	-0.15002
2902.03	-0.25	2902.03	-0.15002
2902.03	-0.25	2902.03	-0.15002
2902.03	-0.25	2902.03	-0.15002
2902.03	-0.25	2902.03	-0.15002
2902.03	-0.25	2902.03	-0.15002
2902.03	-0.25	2902.03	-0.15002
2902.03	-0.25	2902.03	-0.15002
2902.03	-0.25	2902.03	-0.15002
2902.03	-0.25	2902.03	-0.15002
2902.03	-0.24999	2902.03	-0.15002
2902.03	-0.24999	2902.03	-0.15003
2902.03	-0.24999	2902.03	-0.15003
2902.03	-0.24999	2902.03	-0.15003
2902.03	-0.24999	2902.03	-0.15003
2902.03	-0.24999	2902.03	-0.15003
2902.03	-0.24999	2902.03	-0.15003
2902.03	-0.24999	2902.03	-0.15003
2902.03	-0.24999	2902.03	-0.15003
2902.03	-0.24999	2902.03	-0.15003
2902.03	-0.24999	2902.03	-0.15003
2902.03	-0.24999	2902.03	-0.15003
2902.03	-0.24998	2902.03	-0.15003
2902.03	-0.24998	2902.03	-0.15003
2902.03	-0.24998	2902.03	-0.15003
2902.03	-0.24998	2902.03	-0.15003
2902.03	-0.24998	2902.03	-0.15003
2902.03	-0.24998	2902.03	-0.15003
2902.03	-0.24998	2902.03	-0.15003
2902.03	-0.24997	2902.03	-0.15003
2902.03	-0.24997	2902.03	-0.15003
2902.03	-0.24997	2902.03	-0.15003
2902.03	-0.24997	2902.03	-0.15003
2902.03	-0.24997	2902.03	-0.15003
2902.03	-0.24996	2902.03	-0.15003
2902.03	-0.24996	2902.03	-0.15003
2902.03	-0.24996	2902.03	-0.15003
2902.03	-0.24996	2902.03	-0.15003
2902.03	-0.24995	2902.03	-0.15003
2902.03	-0.24995	2902.03	-0.15003
2902.03	-0.24995	2902.03	-0.15003
2902.03	-0.24995	2902.03	-0.15003
2902.03	-0.24994	2902.03	-0.15003
2902.03	-0.24994	2902.03	-0.15003
2902.03	-0.24994	2902.03	-0.15003
2902.03	-0.24993	2902.03	-0.15003
2902.03	-0.24993	2902.03	-0.15003
2902.03	-0.24993	2902.03	-0.15003
2902.03	-0.24992	2902.03	-0.15002
2902.03	-0.24992	2902.03	-0.15002
2902.03	-0.24991	2902.03	-0.15002
2902.03	-0.24991	2902.03	-0.15002
2902.03	-0.24991	2902.03	-0.15002
2902.03	-0.2499	2902.03	-0.15001
2902.03	-0.2499	2902.03	-0.15001
2902.04	-0.24989	2902.04	-0.15001
2902.04	-0.24989	2902.04	-0.15001
2902.04	-0.24988	2902.04	-0.15001
2902.04	-0.24988	2902.04	-0.15
2902.04	-0.24987	2902.04	-0.15
2902.04	-0.24987	2902.04	-0.15
2902.04	-0.24986	2902.04	-0.14999
2902.04	-0.24986	2902.04	-0.14999
2902.04	-0.24986	2902.04	-0.14999
2902.04	-0.24985	2902.04	-0.14998
2902.04	-0.24985	2902.04	-0.14998
2902.04	-0.24984	2902.04	-0.14998
2902.04	-0.24984	2902.04	-0.14997
2902.04	-0.24983	2902.04	-0.14997
2902.04	-0.24983	2902.04	-0.14996
2902.04	-0.24982	2902.04	-0.14996
2902.04	-0.24982	2902.04	-0.14996
2902.04	-0.24981	2902.04	-0.14995
2902.04	-0.24981	2902.04	-0.14995
2902.04	-0.24981	2902.04	-0.14994
2902.04	-0.2498	2902.04	-0.14994
2902.04	-0.2498	2902.04	-0.14993
2902.04	-0.24979	2902.04	-0.14993
2902.04	-0.24979	2902.04	-0.14993
2902.04	-0.24979	2902.04	-0.14992
2902.04	-0.24978	2902.04	-0.14992
2902.04	-0.24978	2902.04	-0.14991
2902.04	-0.24978	2902.04	-0.14991
2902.04	-0.24977	2902.04	-0.1499
2902.04	-0.24977	2902.04	-0.1499
2902.04	-0.24977	2902.04	-0.14989
2902.04	-0.24977	2902.04	-0.14989
2902.04	-0.24976	2902.04	-0.14988
2902.04	-0.24976	2902.04	-0.14988
2902.04	-0.24976	2902.04	-0.14988
2902.04	-0.24976	2902.04	-0.14987
2902.04	-0.24976	2902.04	-0.14987
2902.04	-0.24976	2902.04	-0.14986
2902.04	-0.24976	2902.04	-0.14986
2902.04	-0.24976	2902.04	-0.14986
2902.04	-0.24976	2902.04	-0.14985
2902.04	-0.24976	2902.04	-0.14985
2902.04	-0.24976	2902.04	-0.14985
2902.04	-0.24976	2902.04	-0.14984
2902.04	-0.24976	2902.04	-0.14984
2902.04	-0.24976	2902.04	-0.14984
2902.04	-0.24976	2902.04	-0.14984
2902.04	-0.24976	2902.04	-0.14983
2902.04	-0.24977	2902.04	-0.14983
2902.04	-0.24977	2902.04	-0.14983
2902.04	-0.24977	2902.04	-0.14983
2902.04	-0.24977	2902.04	-0.14983
2902.04	-0.24978	2902.04	-0.14982
2902.04	-0.24978	2902.04	-0.14982
2902.04	-0.24978	2902.04	-0.14982
2902.04	-0.24979	2902.04	-0.14982
2902.04	-0.24979	2902.04	-0.14982
2902.04	-0.24979	2902.04	-0.14982
2902.04	-0.2498	2902.04	-0.14982
2902.04	-0.2498	2902.04	-0.14982
2902.04	-0.24981	2902.04	-0.14982
2902.04	-0.24981	2902.04	-0.14982
2902.04	-0.24981	2902.04	-0.14982
2902.04	-0.24982	2902.04	-0.14982
2902.04	-0.24982	2902.04	-0.14982
2902.04	-0.24983	2902.04	-0.14982
2902.04	-0.24983	2902.04	-0.14983
2902.04	-0.24984	2902.04	-0.14983
2902.04	-0.24984	2902.04	-0.14983
2902.04	-0.24985	2902.04	-0.14983
2902.04	-0.24985	2902.04	-0.14983
2902.04	-0.24986	2902.04	-0.14983
2902.04	-0.24986	2902.04	-0.14984
2902.04	-0.24987	2902.04	-0.14984
2902.04	-0.24987	2902.04	-0.14984
2902.04	-0.24988	2902.04	-0.14984
2902.04	-0.24988	2902.04	-0.14984
2902.04	-0.24989	2902.04	-0.14985
2902.04	-0.24989	2902.04	-0.14985
2902.04	-0.2499	2902.04	-0.14985
2902.04	-0.2499	2902.04	-0.14985
2902.04	-0.24991	2902.04	-0.14986
2902.04	-0.24991	2902.04	-0.14986
2902.04	-0.24992	2902.04	-0.14986
2902.04	-0.24992	2902.04	-0.14987
2902.04	-0.24992	2902.04	-0.14987
2902.04	-0.24993	2902.04	-0.14987
2902.04	-0.24993	2902.04	-0.14988
2902.04	-0.24994	2902.04	-0.14988
2902.04	-0.24994	2902.04	-0.14988
2902.04	-0.24995	2902.04	-0.14988
2902.04	-0.24995	2902.04	-0.14989
2902.04	-0.24995	2902.04	-0.14989
2902.04	-0.24996	2902.04	-0.14989
2902.04	-0.24996	2902.04	-0.1499
2902.04	-0.24996	2902.04	-0.1499
2902.04	-0.24997	2902.04	-0.1499
2902.04	-0.24997	2902.04	-0.14991
2902.04	-0.24997	2902.04	-0.14991
2902.05	-0.24997	2902.05	-0.14991
2902.05	-0.24998	2902.05	-0.14991
2902.05	-0.24998	2902.05	-0.14992
2902.05	-0.24998	2902.05	-0.14992
2902.05	-0.24998	2902.05	-0.14992
2902.05	-0.24999	2902.05	-0.14993
2902.05	-0.24999	2902.05	-0.14993
2902.05	-0.24999	2902.05	-0.14993
2902.05	-0.24999	2902.05	-0.14993
2902.05	-0.24999	2902.05	-0.14994
2902.05	-0.25	2902.05	-0.14994
2902.05	-0.25	2902.05	-0.14994
2902.05	-0.25	2902.05	-0.14994
2902.05	-0.25	2902.05	-0.14995
2902.05	-0.25	2902.05	-0.14995
2902.05	-0.25	2902.05	-0.14995
2902.05	-0.25	2902.05	-0.14995
2902.05	-0.25001	2902.05	-0.14996
2902.05	-0.25001	2902.05	-0.14996
2902.05	-0.25001	2902.05	-0.14996
2902.05	-0.25001	2902.05	-0.14996
2902.05	-0.25001	2902.05	-0.14996
2902.05	-0.25001	2902.05	-0.14997
2902.05	-0.25001	2902.05	-0.14997
2902.05	-0.25001	2902.05	-0.14997
2902.05	-0.25001	2902.05	-0.14997
2902.05	-0.25001	2902.05	-0.14997
2902.05	-0.25001	2902.05	-0.14997
2902.05	-0.25001	2902.05	-0.14998
2902.05	-0.25001	2902.05	-0.14998
2902.05	-0.25001	2902.05	-0.14998
2902.05	-0.25001	2902.05	-0.14998
2902.05	-0.25001	2902.05	-0.14998
2902.05	-0.25001	2902.05	-0.14998
2902.05	-0.25001	2902.05	-0.14998
2902.05	-0.25001	2902.05	-0.14999
2902.05	-0.25001	2902.05	-0.14999
2902.05	-0.25001	2902.05	-0.14999
2902.05	-0.25001	2902.05	-0.14999
2902.05	-0.25001	2902.05	-0.14999
2902.05	-0.25001	2902.05	-0.14999
2902.05	-0.25001	2902.05	-0.14999
2902.05	-0.25001	2902.05	-0.14999
2902.05	-0.25001	2902.05	-0.15
2902.05	-0.25001	2902.05	-0.15
2902.05	-0.25001	2902.05	-0.15
2902.05	-0.25	2902.05	-0.15
2902.05	-0.25	2902.05	-0.15
2902.05	-0.25	2902.05	-0.15
2902.05	-0.25	2902.05	-0.15
2902.05	-0.25	2902.05	-0.15
2902.05	-0.25	2902.05	-0.15
2902.05	-0.25	2902.05	-0.15
2902.05	-0.25	2902.05	-0.15
2902.05	-0.25	2902.05	-0.15
2902.05	-0.24999	2902.05	-0.15
2902.05	-0.24999	2902.05	-0.15
2902.05	-0.24999	2902.05	-0.15
2902.05	-0.24999	2902.05	-0.15
2902.05	-0.24999	2902.05	-0.15
2902.05	-0.24999	2902.05	-0.15
2902.05	-0.24998	2902.05	-0.15
2902.05	-0.24998	2902.05	-0.15001
2902.05	-0.24998	2902.05	-0.15001
2902.05	-0.24998	2902.05	-0.15
2902.05	-0.24998	2902.05	-0.15
2902.05	-0.24997	2902.05	-0.15
2902.05	-0.24997	2902.05	-0.15
2902.05	-0.24997	2902.05	-0.15
2902.05	-0.24997	2902.05	-0.15
2902.05	-0.24997	2902.05	-0.15
2902.05	-0.24996	2902.05	-0.15
2902.05	-0.24996	2902.05	-0.15
2902.05	-0.24996	2902.05	-0.15
2902.05	-0.24996	2902.05	-0.15
2902.05	-0.24995	2902.05	-0.15
2902.05	-0.24995	2902.05	-0.15
2902.05	-0.24995	2902.05	-0.15
2902.05	-0.24994	2902.05	-0.15
2902.05	-0.24994	2902.05	-0.15
2902.05	-0.24994	2902.05	-0.14999
2902.05	-0.24994	2902.05	-0.14999
2902.05	-0.24993	2902.05	-0.14999
2902.05	-0.24993	2902.05	-0.14999
2902.05	-0.24993	2902.05	-0.14999
2902.05	-0.24992	2902.05	-0.14999
2902.05	-0.24992	2902.05	-0.14999
2902.05	-0.24992	2902.05	-0.14998
2902.05	-0.24992	2902.05	-0.14998
2902.05	-0.24991	2902.05	-0.14998
2902.05	-0.24991	2902.05	-0.14998
2902.05	-0.24991	2902.05	-0.14998
2902.05	-0.2499	2902.05	-0.14997
2902.05	-0.2499	2902.05	-0.14997
2902.05	-0.2499	2902.05	-0.14997
2902.05	-0.24989	2902.05	-0.14997
2902.05	-0.24989	2902.05	-0.14997
2902.05	-0.24989	2902.05	-0.14996
2902.05	-0.24989	2902.05	-0.14996
2902.05	-0.24988	2902.05	-0.14996
2902.05	-0.24988	2902.05	-0.14996
2902.06	-0.24988	2902.06	-0.14995
2902.06	-0.24988	2902.06	-0.14995
2902.06	-0.24987	2902.06	-0.14995
2902.06	-0.24987	2902.06	-0.14995
2902.06	-0.24987	2902.06	-0.14994
2902.06	-0.24987	2902.06	-0.14994
2902.06	-0.24986	2902.06	-0.14994
2902.06	-0.24986	2902.06	-0.14994
2902.06	-0.24986	2902.06	-0.14993
2902.06	-0.24986	2902.06	-0.14993
2902.06	-0.24986	2902.06	-0.14993
2902.06	-0.24986	2902.06	-0.14993
2902.06	-0.24986	2902.06	-0.14992
2902.06	-0.24985	2902.06	-0.14992
2902.06	-0.24985	2902.06	-0.14992
2902.06	-0.24985	2902.06	-0.14992
2902.06	-0.24985	2902.06	-0.14991
2902.06	-0.24985	2902.06	-0.14991
2902.06	-0.24985	2902.06	-0.14991
2902.06	-0.24985	2902.06	-0.14991
2902.06	-0.24985	2902.06	-0.14991
2902.06	-0.24985	2902.06	-0.1499
2902.06	-0.24985	2902.06	-0.1499
2902.06	-0.24985	2902.06	-0.1499
2902.06	-0.24985	2902.06	-0.1499
2902.06	-0.24985	2902.06	-0.1499
2902.06	-0.24985	2902.06	-0.1499
2902.06	-0.24986	2902.06	-0.1499
2902.06	-0.24986	2902.06	-0.14989
2902.06	-0.24986	2902.06	-0.14989
2902.06	-0.24986	2902.06	-0.14989
2902.06	-0.24986	2902.06	-0.14989
2902.06	-0.24986	2902.06	-0.14989
2902.06	-0.24987	2902.06	-0.14989
2902.06	-0.24987	2902.06	-0.14989
2902.06	-0.24987	2902.06	-0.14989
2902.06	-0.24987	2902.06	-0.14989
2902.06	-0.24987	2902.06	-0.14989
2902.06	-0.24988	2902.06	-0.14989
2902.06	-0.24988	2902.06	-0.14989
2902.06	-0.24988	2902.06	-0.14989
2902.06	-0.24988	2902.06	-0.14989
2902.06	-0.24989	2902.06	-0.14989
2902.06	-0.24989	2902.06	-0.14989
2902.06	-0.24989	2902.06	-0.14989
2902.06	-0.2499	2902.06	-0.14989
2902.06	-0.2499	2902.06	-0.1499
2902.06	-0.2499	2902.06	-0.1499
2902.06	-0.2499	2902.06	-0.1499
2902.06	-0.24991	2902.06	-0.1499
2902.06	-0.24991	2902.06	-0.1499
2902.06	-0.24991	2902.06	-0.1499
2902.06	-0.24992	2902.06	-0.1499
2902.06	-0.24992	2902.06	-0.14991
2902.06	-0.24992	2902.06	-0.14991
2902.06	-0.24992	2902.06	-0.14991
2902.06	-0.24993	2902.06	-0.14991
2902.06	-0.24993	2902.06	-0.14991
2902.06	-0.24993	2902.06	-0.14992
2902.06	-0.24994	2902.06	-0.14992
2902.06	-0.24994	2902.06	-0.14992
2902.06	-0.24994	2902.06	-0.14992
2902.06	-0.24994	2902.06	-0.14992
2902.06	-0.24995	2902.06	-0.14993
2902.06	-0.24995	2902.06	-0.14993
2902.06	-0.24995	2902.06	-0.14993
2902.06	-0.24995	2902.06	-0.14993
2902.06	-0.24995	2902.06	-0.14993
2902.06	-0.24996	2902.06	-0.14994
2902.06	-0.24996	2902.06	-0.14994
2902.06	-0.24996	2902.06	-0.14994
2902.06	-0.24996	2902.06	-0.14994
2902.06	-0.24996	2902.06	-0.14995
2902.06	-0.24996	2902.06	-0.14995
2902.06	-0.24996	2902.06	-0.14995
2902.06	-0.24997	2902.06	-0.14995
2902.06	-0.24997	2902.06	-0.14995
2902.06	-0.24997	2902.06	-0.14996
2902.06	-0.24997	2902.06	-0.14996
2902.06	-0.24997	2902.06	-0.14996
2902.06	-0.24997	2902.06	-0.14996
2902.06	-0.24997	2902.06	-0.14996
2902.06	-0.24997	2902.06	-0.14997
2902.06	-0.24997	2902.06	-0.14997
2902.06	-0.24997	2902.06	-0.14997
2902.06	-0.24997	2902.06	-0.14997
2902.06	-0.24997	2902.06	-0.14997
2902.06	-0.24997	2902.06	-0.14998
2902.06	-0.24997	2902.06	-0.14998
2902.06	-0.24997	2902.06	-0.14998
2902.06	-0.24996	2902.06	-0.14998
2902.06	-0.24996	2902.06	-0.14998
2902.06	-0.24996	2902.06	-0.14998
2902.06	-0.24996	2902.06	-0.14998
2902.06	-0.24996	2902.06	-0.14998
2902.06	-0.24996	2902.06	-0.14998
2902.06	-0.24995	2902.06	-0.14998
2902.06	-0.24995	2902.06	-0.14998
2902.06	-0.24995	2902.06	-0.14999
2902.07	-0.24995	2902.07	-0.14999
2902.07	-0.24994	2902.07	-0.14999
2902.07	-0.24994	2902.07	-0.14999
2902.07	-0.24994	2902.07	-0.14999
2902.07	-0.24994	2902.07	-0.14998
2902.07	-0.24993	2902.07	-0.14998
2902.07	-0.24993	2902.07	-0.14998
2902.07	-0.24992	2902.07	-0.14998
2902.07	-0.24992	2902.07	-0.14998
2902.07	-0.24992	2902.07	-0.14998
2902.07	-0.24991	2902.07	-0.14998
2902.07	-0.24991	2902.07	-0.14998
2902.07	-0.24991	2902.07	-0.14998
2902.07	-0.2499	2902.07	-0.14998
2902.07	-0.2499	2902.07	-0.14997
2902.07	-0.24989	2902.07	-0.14997
2902.07	-0.24989	2902.07	-0.14997
2902.07	-0.24988	2902.07	-0.14997
2902.07	-0.24988	2902.07	-0.14997
2902.07	-0.24987	2902.07	-0.14996
2902.07	-0.24987	2902.07	-0.14996
2902.07	-0.24987	2902.07	-0.14996
2902.07	-0.24986	2902.07	-0.14995
2902.07	-0.24986	2902.07	-0.14995
2902.07	-0.24985	2902.07	-0.14995
2902.07	-0.24985	2902.07	-0.14995
2902.07	-0.24984	2902.07	-0.14994
2902.07	-0.24984	2902.07	-0.14994
2902.07	-0.24983	2902.07	-0.14994
2902.07	-0.24983	2902.07	-0.14993
2902.07	-0.24982	2902.07	-0.14993
2902.07	-0.24982	2902.07	-0.14992
2902.07	-0.24982	2902.07	-0.14992
2902.07	-0.24981	2902.07	-0.14992
2902.07	-0.24981	2902.07	-0.14991
2902.07	-0.2498	2902.07	-0.14991
2902.07	-0.2498	2902.07	-0.1499
2902.07	-0.2498	2902.07	-0.1499
2902.07	-0.24979	2902.07	-0.1499
2902.07	-0.24979	2902.07	-0.14989
2902.07	-0.24979	2902.07	-0.14989
2902.07	-0.24978	2902.07	-0.14988
2902.07	-0.24978	2902.07	-0.14988
2902.07	-0.24978	2902.07	-0.14988
2902.07	-0.24978	2902.07	-0.14987
2902.07	-0.24977	2902.07	-0.14987
2902.07	-0.24977	2902.07	-0.14986
2902.07	-0.24977	2902.07	-0.14986
2902.07	-0.24977	2902.07	-0.14986
2902.07	-0.24977	2902.07	-0.14985
2902.07	-0.24977	2902.07	-0.14985
2902.07	-0.24977	2902.07	-0.14984
2902.07	-0.24977	2902.07	-0.14984
2902.07	-0.24977	2902.07	-0.14984
2902.07	-0.24977	2902.07	-0.14983
2902.07	-0.24977	2902.07	-0.14983
2902.07	-0.24977	2902.07	-0.14983
2902.07	-0.24977	2902.07	-0.14983
2902.07	-0.24977	2902.07	-0.14982
2902.07	-0.24977	2902.07	-0.14982
2902.07	-0.24977	2902.07	-0.14982
2902.07	-0.24977	2902.07	-0.14982
2902.07	-0.24978	2902.07	-0.14981
2902.07	-0.24978	2902.07	-0.14981
2902.07	-0.24978	2902.07	-0.14981
2902.07	-0.24978	2902.07	-0.14981
2902.07	-0.24979	2902.07	-0.14981
2902.07	-0.24979	2902.07	-0.14981
2902.07	-0.24979	2902.07	-0.14981
2902.07	-0.2498	2902.07	-0.14981
2902.07	-0.2498	2902.07	-0.14981
2902.07	-0.2498	2902.07	-0.1498
2902.07	-0.24981	2902.07	-0.1498
2902.07	-0.24981	2902.07	-0.1498
2902.07	-0.24982	2902.07	-0.1498
2902.07	-0.24982	2902.07	-0.14981
2902.07	-0.24982	2902.07	-0.14981
2902.07	-0.24983	2902.07	-0.14981
2902.07	-0.24983	2902.07	-0.14981
2902.07	-0.24984	2902.07	-0.14981
2902.07	-0.24984	2902.07	-0.14981
2902.07	-0.24985	2902.07	-0.14981
2902.07	-0.24985	2902.07	-0.14981
2902.07	-0.24986	2902.07	-0.14981
2902.07	-0.24986	2902.07	-0.14982
2902.07	-0.24987	2902.07	-0.14982
2902.07	-0.24987	2902.07	-0.14982
2902.07	-0.24988	2902.07	-0.14982
2902.07	-0.24988	2902.07	-0.14982
2902.07	-0.24988	2902.07	-0.14982
2902.07	-0.24989	2902.07	-0.14983
2902.07	-0.24989	2902.07	-0.14983
2902.07	-0.2499	2902.07	-0.14983
2902.07	-0.2499	2902.07	-0.14983
2902.07	-0.24991	2902.07	-0.14984
2902.07	-0.24991	2902.07	-0.14984
2902.07	-0.24992	2902.07	-0.14984
2902.07	-0.24992	2902.07	-0.14984
2902.07	-0.24992	2902.07	-0.14985
2902.07	-0.24993	2902.07	-0.14985
2902.07	-0.24993	2902.07	-0.14985
2902.08	-0.24993	2902.08	-0.14986
2902.08	-0.24994	2902.08	-0.14986
2902.08	-0.24994	2902.08	-0.14986
2902.08	-0.24995	2902.08	-0.14986
2902.08	-0.24995	2902.08	-0.14987
2902.08	-0.24995	2902.08	-0.14987
2902.08	-0.24995	2902.08	-0.14987
2902.08	-0.24996	2902.08	-0.14987
2902.08	-0.24996	2902.08	-0.14988
2902.08	-0.24996	2902.08	-0.14988
2902.08	-0.24997	2902.08	-0.14988
2902.08	-0.24997	2902.08	-0.14989
2902.08	-0.24997	2902.08	-0.14989
2902.08	-0.24997	2902.08	-0.14989
2902.08	-0.24998	2902.08	-0.14989
2902.08	-0.24998	2902.08	-0.1499
2902.08	-0.24998	2902.08	-0.1499
2902.08	-0.24998	2902.08	-0.1499
2902.08	-0.24998	2902.08	-0.1499
2902.08	-0.24998	2902.08	-0.14991
2902.08	-0.24999	2902.08	-0.14991
2902.08	-0.24999	2902.08	-0.14991
2902.08	-0.24999	2902.08	-0.14991
2902.08	-0.24999	2902.08	-0.14991
2902.08	-0.24999	2902.08	-0.14992
2902.08	-0.24999	2902.08	-0.14992
2902.08	-0.24999	2902.08	-0.14992
2902.08	-0.24999	2902.08	-0.14992
2902.08	-0.25	2902.08	-0.14993
2902.08	-0.25	2902.08	-0.14993
2902.08	-0.25	2902.08	-0.14993
2902.08	-0.25	2902.08	-0.14993
2902.08	-0.25	2902.08	-0.14993
2902.08	-0.25	2902.08	-0.14994
2902.08	-0.25	2902.08	-0.14994
2902.08	-0.25	2902.08	-0.14994
2902.08	-0.25	2902.08	-0.14994
2902.08	-0.25	2902.08	-0.14994
2902.08	-0.25	2902.08	-0.14994
2902.08	-0.25	2902.08	-0.14995
2902.08	-0.25	2902.08	-0.14995
2902.08	-0.25	2902.08	-0.14995
2902.08	-0.25	2902.08	-0.14995
2902.08	-0.25	2902.08	-0.14995
2902.08	-0.25	2902.08	-0.14995
2902.08	-0.25	2902.08	-0.14995
2902.08	-0.25	2902.08	-0.14996
2902.08	-0.25	2902.08	-0.14996
2902.08	-0.25	2902.08	-0.14996
2902.08	-0.25	2902.08	-0.14996
2902.08	-0.24999	2902.08	-0.14996
2902.08	-0.24999	2902.08	-0.14996
2902.08	-0.24999	2902.08	-0.14996
2902.08	-0.24999	2902.08	-0.14996
2902.08	-0.24999	2902.08	-0.14996
2902.08	-0.24999	2902.08	-0.14997
2902.08	-0.24999	2902.08	-0.14997
2902.08	-0.24999	2902.08	-0.14997
2902.08	-0.24999	2902.08	-0.14997
2902.08	-0.24998	2902.08	-0.14997
2902.08	-0.24998	2902.08	-0.14997
2902.08	-0.24998	2902.08	-0.14997
2902.08	-0.24998	2902.08	-0.14997
2902.08	-0.24998	2902.08	-0.14997
2902.08	-0.24998	2902.08	-0.14997
2902.08	-0.24997	2902.08	-0.14997
2902.08	-0.24997	2902.08	-0.14997
2902.08	-0.24997	2902.08	-0.14997
2902.08	-0.24997	2902.08	-0.14997
2902.08	-0.24996	2902.08	-0.14997
2902.08	-0.24996	2902.08	-0.14997
2902.08	-0.24996	2902.08	-0.14997
2902.08	-0.24996	2902.08	-0.14997
2902.08	-0.24995	2902.08	-0.14997
2902.08	-0.24995	2902.08	-0.14997
2902.08	-0.24995	2902.08	-0.14997
2902.08	-0.24994	2902.08	-0.14997
2902.08	-0.24994	2902.08	-0.14997
2902.08	-0.24994	2902.08	-0.14997
2902.08	-0.24993	2902.08	-0.14997
2902.08	-0.24993	2902.08	-0.14997
2902.08	-0.24993	2902.08	-0.14997
2902.08	-0.24992	2902.08	-0.14996
2902.08	-0.24992	2902.08	-0.14996
2902.08	-0.24991	2902.08	-0.14996
2902.08	-0.24991	2902.08	-0.14996
2902.08	-0.24991	2902.08	-0.14996
2902.08	-0.2499	2902.08	-0.14996
2902.08	-0.2499	2902.08	-0.14996
2902.08	-0.24989	2902.08	-0.14995
2902.08	-0.24989	2902.08	-0.14995
2902.08	-0.24989	2902.08	-0.14995
2902.08	-0.24988	2902.08	-0.14995
2902.08	-0.24988	2902.08	-0.14994
2902.08	-0.24987	2902.08	-0.14994
2902.08	-0.24987	2902.08	-0.14994
2902.08	-0.24986	2902.08	-0.14994
2902.08	-0.24986	2902.08	-0.14993
2902.08	-0.24985	2902.08	-0.14993
2902.09	-0.24985	2902.09	-0.14993
2902.09	-0.24985	2902.09	-0.14992
2902.09	-0.24984	2902.09	-0.14992
2902.09	-0.24984	2902.09	-0.14992
2902.09	-0.24983	2902.09	-0.14991
2902.09	-0.24983	2902.09	-0.14991
2902.09	-0.24983	2902.09	-0.14991
2902.09	-0.24982	2902.09	-0.1499
2902.09	-0.24982	2902.09	-0.1499
2902.09	-0.24982	2902.09	-0.1499
2902.09	-0.24981	2902.09	-0.14989
2902.09	-0.24981	2902.09	-0.14989
2902.09	-0.24981	2902.09	-0.14988
2902.09	-0.2498	2902.09	-0.14988
2902.09	-0.2498	2902.09	-0.14988
2902.09	-0.2498	2902.09	-0.14987
2902.09	-0.24979	2902.09	-0.14987
2902.09	-0.24979	2902.09	-0.14987
2902.09	-0.24979	2902.09	-0.14986
2902.09	-0.24979	2902.09	-0.14986
2902.09	-0.24979	2902.09	-0.14986
2902.09	-0.24979	2902.09	-0.14985
2902.09	-0.24978	2902.09	-0.14985
2902.09	-0.24978	2902.09	-0.14985
2902.09	-0.24978	2902.09	-0.14984
2902.09	-0.24978	2902.09	-0.14984
2902.09	-0.24978	2902.09	-0.14984
2902.09	-0.24978	2902.09	-0.14983
2902.09	-0.24978	2902.09	-0.14983
2902.09	-0.24978	2902.09	-0.14983
2902.09	-0.24978	2902.09	-0.14982
2902.09	-0.24978	2902.09	-0.14982
2902.09	-0.24978	2902.09	-0.14982
2902.09	-0.24979	2902.09	-0.14982
2902.09	-0.24979	2902.09	-0.14982
2902.09	-0.24979	2902.09	-0.14981
2902.09	-0.24979	2902.09	-0.14981
2902.09	-0.24979	2902.09	-0.14981
2902.09	-0.24979	2902.09	-0.14981
2902.09	-0.2498	2902.09	-0.14981
2902.09	-0.2498	2902.09	-0.14981
2902.09	-0.2498	2902.09	-0.14981
2902.09	-0.2498	2902.09	-0.14981
2902.09	-0.24981	2902.09	-0.1498
2902.09	-0.24981	2902.09	-0.1498
2902.09	-0.24981	2902.09	-0.1498
2902.09	-0.24982	2902.09	-0.1498
2902.09	-0.24982	2902.09	-0.1498
2902.09	-0.24982	2902.09	-0.1498
2902.09	-0.24983	2902.09	-0.1498
2902.09	-0.24983	2902.09	-0.1498
2902.09	-0.24983	2902.09	-0.14981
2902.09	-0.24984	2902.09	-0.14981
2902.09	-0.24984	2902.09	-0.14981
2902.09	-0.24984	2902.09	-0.14981
2902.09	-0.24985	2902.09	-0.14981
2902.09	-0.24985	2902.09	-0.14981
2902.09	-0.24985	2902.09	-0.14981
2902.09	-0.24986	2902.09	-0.14981
2902.09	-0.24986	2902.09	-0.14981
2902.09	-0.24986	2902.09	-0.14982
2902.09	-0.24987	2902.09	-0.14982
2902.09	-0.24987	2902.09	-0.14982
2902.09	-0.24987	2902.09	-0.14982
2902.09	-0.24988	2902.09	-0.14982
2902.09	-0.24988	2902.09	-0.14982
2902.09	-0.24988	2902.09	-0.14983
2902.09	-0.24989	2902.09	-0.14983
2902.09	-0.24989	2902.09	-0.14983
2902.09	-0.24989	2902.09	-0.14983
2902.09	-0.24989	2902.09	-0.14983
2902.09	-0.24989	2902.09	-0.14984
2902.09	-0.2499	2902.09	-0.14984
2902.09	-0.2499	2902.09	-0.14984
2902.09	-0.2499	2902.09	-0.14984
2902.09	-0.2499	2902.09	-0.14984
2902.09	-0.2499	2902.09	-0.14984
2902.09	-0.2499	2902.09	-0.14985
2902.09	-0.24991	2902.09	-0.14985
2902.09	-0.24991	2902.09	-0.14985
2902.09	-0.24991	2902.09	-0.14985
2902.09	-0.24991	2902.09	-0.14985
2902.09	-0.24991	2902.09	-0.14985
2902.09	-0.24991	2902.09	-0.14985
2902.09	-0.24991	2902.09	-0.14985
2902.09	-0.24991	2902.09	-0.14986
2902.09	-0.24991	2902.09	-0.14986
2902.09	-0.24991	2902.09	-0.14986
2902.09	-0.24991	2902.09	-0.14986
2902.09	-0.24991	2902.09	-0.14986
2902.09	-0.24991	2902.09	-0.14986
2902.09	-0.24991	2902.09	-0.14986
2902.09	-0.24991	2902.09	-0.14986
2902.09	-0.2499	2902.09	-0.14986
2902.09	-0.2499	2902.09	-0.14986
2902.09	-0.2499	2902.09	-0.14986
2902.09	-0.2499	2902.09	-0.14986
2902.09	-0.2499	2902.09	-0.14986
2902.09	-0.2499	2902.09	-0.14986
2902.09	-0.2499	2902.09	-0.14986
2902.09	-0.2499	2902.09	-0.14986
2902.1	-0.24989	2902.1	-0.14986
2902.1	-0.24989	2902.1	-0.14986
2902.1	-0.24989	2902.1	-0.14986
2902.1	-0.24989	2902.1	-0.14985
2902.1	-0.24989	2902.1	-0.14985
2902.1	-0.24989	2902.1	-0.14985
2902.1	-0.24989	2902.1	-0.14985
2902.1	-0.24988	2902.1	-0.14985
2902.1	-0.24988	2902.1	-0.14985
2902.1	-0.24988	2902.1	-0.14985
2902.1	-0.24988	2902.1	-0.14985
2902.1	-0.24988	2902.1	-0.14984
2902.1	-0.24988	2902.1	-0.14984
2902.1	-0.24988	2902.1	-0.14984
2902.1	-0.24988	2902.1	-0.14984
2902.1	-0.24987	2902.1	-0.14984
2902.1	-0.24987	2902.1	-0.14984
2902.1	-0.24987	2902.1	-0.14984
2902.1	-0.24987	2902.1	-0.14983
2902.1	-0.24987	2902.1	-0.14983
2902.1	-0.24987	2902.1	-0.14983
2902.1	-0.24987	2902.1	-0.14983
2902.1	-0.24987	2902.1	-0.14983
2902.1	-0.24987	2902.1	-0.14983
2902.1	-0.24987	2902.1	-0.14983
2902.1	-0.24987	2902.1	-0.14982
2902.1	-0.24987	2902.1	-0.14982
2902.1	-0.24987	2902.1	-0.14982
2902.1	-0.24987	2902.1	-0.14982
2902.1	-0.24987	2902.1	-0.14982
2902.1	-0.24987	2902.1	-0.14982
2902.1	-0.24988	2902.1	-0.14982
2902.1	-0.24988	2902.1	-0.14982
2902.1	-0.24988	2902.1	-0.14982
2902.1	-0.24988	2902.1	-0.14982
2902.1	-0.24988	2902.1	-0.14982
2902.1	-0.24988	2902.1	-0.14981
2902.1	-0.24988	2902.1	-0.14981
2902.1	-0.24988	2902.1	-0.14981
2902.1	-0.24989	2902.1	-0.14981
2902.1	-0.24989	2902.1	-0.14981
2902.1	-0.24989	2902.1	-0.14981
2902.1	-0.24989	2902.1	-0.14981
2902.1	-0.24989	2902.1	-0.14981
2902.1	-0.2499	2902.1	-0.14981
2902.1	-0.2499	2902.1	-0.14981
2902.1	-0.2499	2902.1	-0.14981
2902.1	-0.2499	2902.1	-0.14981
2902.1	-0.24991	2902.1	-0.14982
2902.1	-0.24991	2902.1	-0.14982
2902.1	-0.24991	2902.1	-0.14982
2902.1	-0.24991	2902.1	-0.14982
2902.1	-0.24992	2902.1	-0.14982
2902.1	-0.24992	2902.1	-0.14982
2902.1	-0.24992	2902.1	-0.14982
2902.1	-0.24992	2902.1	-0.14982
2902.1	-0.24993	2902.1	-0.14982
2902.1	-0.24993	2902.1	-0.14982
2902.1	-0.24993	2902.1	-0.14983
2902.1	-0.24993	2902.1	-0.14983
2902.1	-0.24994	2902.1	-0.14983
2902.1	-0.24994	2902.1	-0.14983
2902.1	-0.24994	2902.1	-0.14983
2902.1	-0.24994	2902.1	-0.14983
2902.1	-0.24995	2902.1	-0.14983
2902.1	-0.24995	2902.1	-0.14984
2902.1	-0.24995	2902.1	-0.14984
2902.1	-0.24995	2902.1	-0.14984
2902.1	-0.24996	2902.1	-0.14984
2902.1	-0.24996	2902.1	-0.14984
2902.1	-0.24996	2902.1	-0.14984
2902.1	-0.24996	2902.1	-0.14985
2902.1	-0.24996	2902.1	-0.14985
2902.1	-0.24996	2902.1	-0.14985
2902.1	-0.24997	2902.1	-0.14985
2902.1	-0.24997	2902.1	-0.14985
2902.1	-0.24997	2902.1	-0.14985
2902.1	-0.24997	2902.1	-0.14986
2902.1	-0.24997	2902.1	-0.14986
2902.1	-0.24997	2902.1	-0.14986
2902.1	-0.24997	2902.1	-0.14986
2902.1	-0.24997	2902.1	-0.14986
2902.1	-0.24998	2902.1	-0.14986
2902.1	-0.24998	2902.1	-0.14987
2902.1	-0.24998	2902.1	-0.14987
2902.1	-0.24998	2902.1	-0.14987
2902.1	-0.24998	2902.1	-0.14987
2902.1	-0.24998	2902.1	-0.14987
2902.1	-0.24998	2902.1	-0.14987
2902.1	-0.24998	2902.1	-0.14987
2902.1	-0.24998	2902.1	-0.14988
2902.1	-0.24998	2902.1	-0.14988
2902.1	-0.24998	2902.1	-0.14988
2902.1	-0.24998	2902.1	-0.14988
2902.1	-0.24998	2902.1	-0.14988
2902.1	-0.24998	2902.1	-0.14988
2902.1	-0.24998	2902.1	-0.14988
2902.1	-0.24997	2902.1	-0.14988
2902.1	-0.24997	2902.1	-0.14988
2902.11	-0.24997	2902.11	-0.14988
2902.11	-0.24997	2902.11	-0.14988
2902.11	-0.24997	2902.11	-0.14989
2902.11	-0.24997	2902.11	-0.14989
2902.11	-0.24997	2902.11	-0.14989
2902.11	-0.24996	2902.11	-0.14989
2902.11	-0.24996	2902.11	-0.14989
2902.11	-0.24996	2902.11	-0.14989
2902.11	-0.24996	2902.11	-0.14989
2902.11	-0.24996	2902.11	-0.14989
2902.11	-0.24995	2902.11	-0.14989
2902.11	-0.24995	2902.11	-0.14989
2902.11	-0.24995	2902.11	-0.14988
2902.11	-0.24994	2902.11	-0.14988
2902.11	-0.24994	2902.11	-0.14988
2902.11	-0.24994	2902.11	-0.14988
2902.11	-0.24994	2902.11	-0.14988
2902.11	-0.24993	2902.11	-0.14988
2902.11	-0.24993	2902.11	-0.14988
2902.11	-0.24993	2902.11	-0.14988
2902.11	-0.24992	2902.11	-0.14988
2902.11	-0.24992	2902.11	-0.14987
2902.11	-0.24991	2902.11	-0.14987
2902.11	-0.24991	2902.11	-0.14987
2902.11	-0.24991	2902.11	-0.14987
2902.11	-0.2499	2902.11	-0.14987
2902.11	-0.2499	2902.11	-0.14986
2902.11	-0.2499	2902.11	-0.14986
2902.11	-0.24989	2902.11	-0.14986
2902.11	-0.24989	2902.11	-0.14986
2902.11	-0.24988	2902.11	-0.14985
2902.11	-0.24988	2902.11	-0.14985
2902.11	-0.24988	2902.11	-0.14985
2902.11	-0.24987	2902.11	-0.14984
2902.11	-0.24987	2902.11	-0.14984
2902.11	-0.24987	2902.11	-0.14984
2902.11	-0.24986	2902.11	-0.14983
2902.11	-0.24986	2902.11	-0.14983
2902.11	-0.24986	2902.11	-0.14983
2902.11	-0.24985	2902.11	-0.14982
2902.11	-0.24985	2902.11	-0.14982
2902.11	-0.24985	2902.11	-0.14981
2902.11	-0.24985	2902.11	-0.14981
2902.11	-0.24984	2902.11	-0.14981
2902.11	-0.24984	2902.11	-0.1498
2902.11	-0.24984	2902.11	-0.1498
2902.11	-0.24984	2902.11	-0.14979
2902.11	-0.24984	2902.11	-0.14979
2902.11	-0.24983	2902.11	-0.14979
2902.11	-0.24983	2902.11	-0.14978
2902.11	-0.24983	2902.11	-0.14978
2902.11	-0.24983	2902.11	-0.14978
2902.11	-0.24983	2902.11	-0.14977
2902.11	-0.24983	2902.11	-0.14977
2902.11	-0.24983	2902.11	-0.14976
2902.11	-0.24983	2902.11	-0.14976
2902.11	-0.24983	2902.11	-0.14976
2902.11	-0.24983	2902.11	-0.14975
2902.11	-0.24984	2902.11	-0.14975
2902.11	-0.24984	2902.11	-0.14975
2902.11	-0.24984	2902.11	-0.14975
2902.11	-0.24984	2902.11	-0.14974
2902.11	-0.24984	2902.11	-0.14974
2902.11	-0.24985	2902.11	-0.14974
2902.11	-0.24985	2902.11	-0.14974
2902.11	-0.24985	2902.11	-0.14973
2902.11	-0.24986	2902.11	-0.14973
2902.11	-0.24986	2902.11	-0.14973
2902.11	-0.24987	2902.11	-0.14973
2902.11	-0.24987	2902.11	-0.14973
2902.11	-0.24988	2902.11	-0.14973
2902.11	-0.24988	2902.11	-0.14973
2902.11	-0.24989	2902.11	-0.14973
2902.11	-0.24989	2902.11	-0.14973
2902.11	-0.2499	2902.11	-0.14973
2902.11	-0.2499	2902.11	-0.14973
2902.11	-0.24991	2902.11	-0.14973
2902.11	-0.24992	2902.11	-0.14973
2902.11	-0.24992	2902.11	-0.14973
2902.11	-0.24993	2902.11	-0.14973
2902.11	-0.24994	2902.11	-0.14973
2902.11	-0.24994	2902.11	-0.14973
2902.11	-0.24995	2902.11	-0.14974
2902.11	-0.24996	2902.11	-0.14974
2902.11	-0.24997	2902.11	-0.14974
2902.11	-0.24997	2902.11	-0.14974
2902.11	-0.24998	2902.11	-0.14975
2902.11	-0.24999	2902.11	-0.14975
2902.11	-0.25	2902.11	-0.14975
2902.11	-0.25	2902.11	-0.14976
2902.11	-0.25001	2902.11	-0.14976
2902.11	-0.25002	2902.11	-0.14976
2902.11	-0.25003	2902.11	-0.14977
2902.11	-0.25003	2902.11	-0.14977
2902.11	-0.25004	2902.11	-0.14978
2902.11	-0.25005	2902.11	-0.14978
2902.11	-0.25005	2902.11	-0.14979
2902.11	-0.25006	2902.11	-0.14979
2902.11	-0.25007	2902.11	-0.1498
2902.11	-0.25007	2902.11	-0.1498
2902.11	-0.25008	2902.11	-0.1498
2902.12	-0.25009	2902.12	-0.14981
2902.12	-0.25009	2902.12	-0.14981
2902.12	-0.2501	2902.12	-0.14982
2902.12	-0.2501	2902.12	-0.14983
2902.12	-0.25011	2902.12	-0.14983
2902.12	-0.25012	2902.12	-0.14984
2902.12	-0.25012	2902.12	-0.14984
2902.12	-0.25012	2902.12	-0.14985
2902.12	-0.25013	2902.12	-0.14985
2902.12	-0.25013	2902.12	-0.14986
2902.12	-0.25014	2902.12	-0.14986
2902.12	-0.25014	2902.12	-0.14987
2902.12	-0.25014	2902.12	-0.14987
2902.12	-0.25015	2902.12	-0.14987
2902.12	-0.25015	2902.12	-0.14988
2902.12	-0.25015	2902.12	-0.14988
2902.12	-0.25015	2902.12	-0.14989
2902.12	-0.25016	2902.12	-0.14989
2902.12	-0.25016	2902.12	-0.1499
2902.12	-0.25016	2902.12	-0.1499
2902.12	-0.25016	2902.12	-0.14991
2902.12	-0.25016	2902.12	-0.14991
2902.12	-0.25016	2902.12	-0.14991
2902.12	-0.25016	2902.12	-0.14992
2902.12	-0.25016	2902.12	-0.14992
2902.12	-0.25016	2902.12	-0.14992
2902.12	-0.25016	2902.12	-0.14993
2902.12	-0.25016	2902.12	-0.14993
2902.12	-0.25016	2902.12	-0.14993
2902.12	-0.25016	2902.12	-0.14994
2902.12	-0.25016	2902.12	-0.14994
2902.12	-0.25016	2902.12	-0.14994
2902.12	-0.25016	2902.12	-0.14994
2902.12	-0.25015	2902.12	-0.14995
2902.12	-0.25015	2902.12	-0.14995
2902.12	-0.25015	2902.12	-0.14995
2902.12	-0.25015	2902.12	-0.14995
2902.12	-0.25014	2902.12	-0.14995
2902.12	-0.25014	2902.12	-0.14995
2902.12	-0.25014	2902.12	-0.14995
2902.12	-0.25014	2902.12	-0.14996
2902.12	-0.25013	2902.12	-0.14996
2902.12	-0.25013	2902.12	-0.14996
2902.12	-0.25013	2902.12	-0.14996
2902.12	-0.25012	2902.12	-0.14996
2902.12	-0.25012	2902.12	-0.14996
2902.12	-0.25012	2902.12	-0.14996
2902.12	-0.25011	2902.12	-0.14996
2902.12	-0.25011	2902.12	-0.14996
2902.12	-0.2501	2902.12	-0.14996
2902.12	-0.2501	2902.12	-0.14996
2902.12	-0.2501	2902.12	-0.14996
2902.12	-0.25009	2902.12	-0.14996
2902.12	-0.25009	2902.12	-0.14995
2902.12	-0.25008	2902.12	-0.14995
2902.12	-0.25008	2902.12	-0.14995
2902.12	-0.25007	2902.12	-0.14995
2902.12	-0.25007	2902.12	-0.14995
2902.12	-0.25007	2902.12	-0.14995
2902.12	-0.25006	2902.12	-0.14995
2902.12	-0.25006	2902.12	-0.14994
2902.12	-0.25005	2902.12	-0.14994
2902.12	-0.25005	2902.12	-0.14994
2902.12	-0.25004	2902.12	-0.14994
2902.12	-0.25004	2902.12	-0.14994
2902.12	-0.25004	2902.12	-0.14993
2902.12	-0.25003	2902.12	-0.14993
2902.12	-0.25003	2902.12	-0.14993
2902.12	-0.25002	2902.12	-0.14993
2902.12	-0.25002	2902.12	-0.14992
2902.12	-0.25002	2902.12	-0.14992
2902.12	-0.25001	2902.12	-0.14992
2902.12	-0.25001	2902.12	-0.14992
2902.12	-0.25001	2902.12	-0.14991
2902.12	-0.25	2902.12	-0.14991
2902.12	-0.25	2902.12	-0.14991
2902.12	-0.25	2902.12	-0.14991
2902.12	-0.24999	2902.12	-0.1499
2902.12	-0.24999	2902.12	-0.1499
2902.12	-0.24999	2902.12	-0.1499
2902.12	-0.24998	2902.12	-0.14989
2902.12	-0.24998	2902.12	-0.14989
2902.12	-0.24998	2902.12	-0.14989
2902.12	-0.24998	2902.12	-0.14989
2902.12	-0.24998	2902.12	-0.14988
2902.12	-0.24997	2902.12	-0.14988
2902.12	-0.24997	2902.12	-0.14988
2902.12	-0.24997	2902.12	-0.14987
2902.12	-0.24997	2902.12	-0.14987
2902.12	-0.24997	2902.12	-0.14987
2902.12	-0.24997	2902.12	-0.14987
2902.12	-0.24997	2902.12	-0.14986
2902.12	-0.24997	2902.12	-0.14986
2902.12	-0.24997	2902.12	-0.14986
2902.12	-0.24997	2902.12	-0.14986
2902.12	-0.24997	2902.12	-0.14985
2902.12	-0.24997	2902.12	-0.14985
2902.12	-0.24997	2902.12	-0.14985
2902.12	-0.24997	2902.12	-0.14985
2902.12	-0.24997	2902.12	-0.14985
2902.13	-0.24997	2902.13	-0.14985
2902.13	-0.24997	2902.13	-0.14984
2902.13	-0.24997	2902.13	-0.14984
2902.13	-0.24997	2902.13	-0.14984
2902.13	-0.24997	2902.13	-0.14984
2902.13	-0.24998	2902.13	-0.14984
2902.13	-0.24998	2902.13	-0.14984
2902.13	-0.24998	2902.13	-0.14984
2902.13	-0.24998	2902.13	-0.14984
2902.13	-0.24998	2902.13	-0.14984
2902.13	-0.24999	2902.13	-0.14983
2902.13	-0.24999	2902.13	-0.14983
2902.13	-0.24999	2902.13	-0.14983
2902.13	-0.24999	2902.13	-0.14983
2902.13	-0.25	2902.13	-0.14983
2902.13	-0.25	2902.13	-0.14983
2902.13	-0.25	2902.13	-0.14983
2902.13	-0.25001	2902.13	-0.14983
2902.13	-0.25001	2902.13	-0.14983
2902.13	-0.25001	2902.13	-0.14983
2902.13	-0.25001	2902.13	-0.14984
2902.13	-0.25002	2902.13	-0.14984
2902.13	-0.25002	2902.13	-0.14984
2902.13	-0.25002	2902.13	-0.14984
2902.13	-0.25003	2902.13	-0.14984
2902.13	-0.25003	2902.13	-0.14984
2902.13	-0.25003	2902.13	-0.14984
2902.13	-0.25004	2902.13	-0.14984
2902.13	-0.25004	2902.13	-0.14984
2902.13	-0.25004	2902.13	-0.14984
2902.13	-0.25005	2902.13	-0.14985
2902.13	-0.25005	2902.13	-0.14985
2902.13	-0.25005	2902.13	-0.14985
2902.13	-0.25006	2902.13	-0.14985
2902.13	-0.25006	2902.13	-0.14985
2902.13	-0.25006	2902.13	-0.14985
2902.13	-0.25006	2902.13	-0.14985
2902.13	-0.25007	2902.13	-0.14986
2902.13	-0.25007	2902.13	-0.14986
2902.13	-0.25007	2902.13	-0.14986
2902.13	-0.25008	2902.13	-0.14986
2902.13	-0.25008	2902.13	-0.14986
2902.13	-0.25008	2902.13	-0.14987
2902.13	-0.25008	2902.13	-0.14987
2902.13	-0.25009	2902.13	-0.14987
2902.13	-0.25009	2902.13	-0.14987
2902.13	-0.25009	2902.13	-0.14987
2902.13	-0.25009	2902.13	-0.14987
2902.13	-0.2501	2902.13	-0.14988
2902.13	-0.2501	2902.13	-0.14988
2902.13	-0.2501	2902.13	-0.14988
2902.13	-0.2501	2902.13	-0.14988
2902.13	-0.25011	2902.13	-0.14988
2902.13	-0.25011	2902.13	-0.14989
2902.13	-0.25011	2902.13	-0.14989
2902.13	-0.25011	2902.13	-0.14989
2902.13	-0.25011	2902.13	-0.14989
2902.13	-0.25011	2902.13	-0.14989
2902.13	-0.25012	2902.13	-0.1499
2902.13	-0.25012	2902.13	-0.1499
2902.13	-0.25012	2902.13	-0.1499
2902.13	-0.25012	2902.13	-0.1499
2902.13	-0.25012	2902.13	-0.1499
2902.13	-0.25012	2902.13	-0.14991
2902.13	-0.25013	2902.13	-0.14991
2902.13	-0.25013	2902.13	-0.14991
2902.13	-0.25013	2902.13	-0.14991
2902.13	-0.25013	2902.13	-0.14991
2902.13	-0.25013	2902.13	-0.14992
2902.13	-0.25013	2902.13	-0.14992
[truncated: 21,506 more rows]

## Sheet: e-j for simulation
wavenumber	VCD-0.2 for Fig. 4e	wavenumber	ORD-0.1 for Fig. 4f	wavenumber	VCD-0.01 for Fig. 4g	wavenumber	ORD-0.01 for Fig. 4h	wavenumber	VCD-0.01 for Fig. 4i	wavenumber	ORD-0.01 for Fig. 4j
2889.19	-0.2	2889.19	-0.09999	2876.19	-0.01	2876.19	-0.01	2865.83	-0.01	2865.83	-0.01
2889.19	-0.2	2889.19	-0.09999	2876.19	-0.01	2876.19	-0.01	2865.83	-0.01	2865.83	-0.01
2889.19	-0.2	2889.19	-0.09999	2876.19	-0.01	2876.19	-0.01	2865.83	-0.01	2865.83	-0.01
2889.19	-0.2	2889.19	-0.09999	2876.19	-0.01	2876.19	-0.01	2865.83	-0.01	2865.83	-0.01
2889.19	-0.2	2889.19	-0.09999	2876.19	-0.01	2876.19	-0.01	2865.83	-0.01	2865.83	-0.01
2889.19	-0.2	2889.19	-0.09999	2876.19	-0.01	2876.19	-0.01	2865.83	-0.01	2865.83	-0.01
2889.19	-0.2	2889.19	-0.09999	2876.19	-0.01	2876.19	-0.01	2865.83	-0.01	2865.83	-0.01
2889.19	-0.2	2889.19	-0.09999	2876.19	-0.01	2876.19	-0.01	2865.83	-0.01	2865.83	-0.01
2889.19	-0.2	2889.19	-0.09999	2876.19	-0.01	2876.19	-0.01	2865.83	-0.01	2865.83	-0.01
2889.19	-0.2	2889.19	-0.09999	2876.19	-0.01	2876.19	-0.01	2865.83	-0.01	2865.83	-0.01
2889.19	-0.2	2889.19	-0.09999	2876.19	-0.01	2876.19	-0.01	2865.83	-0.01	2865.83	-0.01
2889.19	-0.2	2889.19	-0.09999	2876.19	-0.01	2876.19	-0.01	2865.83	-0.01	2865.83	-0.01
2889.19	-0.2	2889.19	-0.09999	2876.2	-0.01	2876.2	-0.01	2865.83	-0.01	2865.83	-0.01
2889.19	-0.2	2889.19	-0.09999	2876.2	-0.01	2876.2	-0.01	2865.83	-0.01	2865.83	-0.01
2889.19	-0.2	2889.19	-0.09999	2876.2	-0.01	2876.2	-0.01	2865.83	-0.01	2865.83	-0.01
2889.19	-0.2	2889.19	-0.09999	2876.2	-0.01	2876.2	-0.01	2865.83	-0.01	2865.83	-0.01
2889.19	-0.2	2889.19	-0.09999	2876.2	-0.01	2876.2	-0.01	2865.83	-0.01	2865.83	-0.01
2889.19	-0.2	2889.19	-0.09999	2876.2	-0.01	2876.2	-0.01	2865.83	-0.01	2865.83	-0.01
2889.19	-0.2	2889.19	-0.09999	2876.2	-0.01	2876.2	-0.01	2865.83	-0.01	2865.83	-0.01
2889.19	-0.2	2889.19	-0.09999	2876.2	-0.01	2876.2	-0.01	2865.83	-0.01	2865.83	-0.01
2889.19	-0.2	2889.19	-0.09999	2876.2	-0.01	2876.2	-0.01	2865.83	-0.01	2865.83	-0.01
2889.19	-0.2	2889.19	-0.09999	2876.2	-0.01	2876.2	-0.01	2865.83	-0.01	2865.83	-0.01
2889.2	-0.2	2889.2	-0.09999	2876.2	-0.01	2876.2	-0.01	2865.83	-0.01	2865.83	-0.01
2889.2	-0.2	2889.2	-0.09999	2876.2	-0.01	2876.2	-0.01	2865.83	-0.01	2865.83	-0.01
2889.2	-0.2	2889.2	-0.09999	2876.2	-0.01	2876.2	-0.01	2865.83	-0.01	2865.83	-0.01
2889.2	-0.2	2889.2	-0.09999	2876.2	-0.01	2876.2	-0.01	2865.83	-0.01	2865.83	-0.01
2889.2	-0.2	2889.2	-0.09999	2876.2	-0.01	2876.2	-0.01	2865.83	-0.01	2865.83	-0.01
2889.2	-0.2	2889.2	-0.09999	2876.2	-0.01	2876.2	-0.01	2865.83	-0.01	2865.83	-0.01
2889.2	-0.2	2889.2	-0.1	2876.2	-0.01	2876.2	-0.01	2865.83	-0.01	2865.83	-0.01
2889.2	-0.2	2889.2	-0.1	2876.2	-0.01	2876.2	-0.01	2865.83	-0.01	2865.83	-0.01
2889.2	-0.2	2889.2	-0.1	2876.2	-0.01	2876.2	-0.01	2865.83	-0.01	2865.83	-0.01
2889.2	-0.2	2889.2	-0.1	2876.2	-0.01	2876.2	-0.01	2865.83	-0.01	2865.83	-0.01
2889.2	-0.2	2889.2	-0.1	2876.2	-0.01	2876.2	-0.01	2865.83	-0.01	2865.83	-0.01
2889.2	-0.2	2889.2	-0.1	2876.2	-0.01	2876.2	-0.01	2865.83	-0.01	2865.83	-0.01
2889.2	-0.2	2889.2	-0.1	2876.2	-0.01	2876.2	-0.01	2865.83	-0.01	2865.83	-0.01
2889.2	-0.2	2889.2	-0.1	2876.2	-0.01	2876.2	-0.01	2865.83	-0.01	2865.83	-0.01
2889.2	-0.2	2889.2	-0.1	2876.2	-0.01	2876.2	-0.01	2865.83	-0.01	2865.83	-0.01
2889.2	-0.2	2889.2	-0.1	2876.2	-0.01	2876.2	-0.01	2865.83	-0.01	2865.83	-0.01
2889.2	-0.2	2889.2	-0.1	2876.2	-0.01	2876.2	-0.01	2865.83	-0.01	2865.83	-0.01
2889.2	-0.2	2889.2	-0.1	2876.2	-0.01	2876.2	-0.01	2865.83	-0.01	2865.83	-0.01
2889.2	-0.2	2889.2	-0.1	2876.2	-0.01	2876.2	-0.01	2865.83	-0.01	2865.83	-0.01
2889.2	-0.2	2889.2	-0.1	2876.2	-0.01	2876.2	-0.01	2865.83	-0.01	2865.83	-0.01
2889.2	-0.2	2889.2	-0.1	2876.2	-0.01	2876.2	-0.01	2865.83	-0.01	2865.83	-0.01
2889.2	-0.2	2889.2	-0.1	2876.2	-0.01	2876.2	-0.01	2865.83	-0.01	2865.83	-0.01
2889.2	-0.2	2889.2	-0.1	2876.2	-0.01	2876.2	-0.01	2865.83	-0.01	2865.83	-0.01
2889.2	-0.2	2889.2	-0.1	2876.2	-0.01	2876.2	-0.01	2865.83	-0.01	2865.83	-0.01
2889.2	-0.2	2889.2	-0.1	2876.2	-0.01	2876.2	-0.01	2865.83	-0.01	2865.83	-0.01
2889.2	-0.2	2889.2	-0.1	2876.2	-0.01	2876.2	-0.01	2865.83	-0.01	2865.83	-0.01
2889.2	-0.2	2889.2	-0.1	2876.2	-0.01	2876.2	-0.01	2865.83	-0.01	2865.83	-0.01
2889.2	-0.2	2889.2	-0.1	2876.2	-0.01	2876.2	-0.01	2865.83	-0.01	2865.83	-0.01
2889.2	-0.2	2889.2	-0.1	2876.2	-0.01	2876.2	-0.01	2865.83	-0.01	2865.83	-0.01
2889.2	-0.2	2889.2	-0.1	2876.2	-0.01	2876.2	-0.01	2865.83	-0.01	2865.83	-0.01
2889.2	-0.2	2889.2	-0.1	2876.2	-0.01	2876.2	-0.01	2865.83	-0.01	2865.83	-0.01
2889.2	-0.2	2889.2	-0.1	2876.2	-0.01	2876.2	-0.01	2865.83	-0.01	2865.83	-0.01
2889.2	-0.2	2889.2	-0.1	2876.2	-0.01	2876.2	-0.01	2865.83	-0.01	2865.83	-0.01
2889.2	-0.2	2889.2	-0.1	2876.2	-0.01	2876.2	-0.01	2865.83	-0.01	2865.83	-0.01
2889.2	-0.2	2889.2	-0.1	2876.2	-0.01	2876.2	-0.01	2865.83	-0.01	2865.83	-0.01
2889.2	-0.2	2889.2	-0.1	2876.2	-0.01	2876.2	-0.01	2865.83	-0.01	2865.83	-0.01
2889.2	-0.2	2889.2	-0.1	2876.2	-0.01	2876.2	-0.01	2865.83	-0.01	2865.83	-0.01
2889.2	-0.2	2889.2	-0.1	2876.2	-0.01	2876.2	-0.01	2865.83	-0.01	2865.83	-0.01
2889.2	-0.2	2889.2	-0.1	2876.2	-0.01	2876.2	-0.01	2865.83	-0.01	2865.83	-0.01
2889.2	-0.2	2889.2	-0.1	2876.2	-0.01	2876.2	-0.01	2865.83	-0.01	2865.83	-0.01
2889.2	-0.2	2889.2	-0.1	2876.2	-0.01	2876.2	-0.01	2865.83	-0.01	2865.83	-0.01
2889.2	-0.2	2889.2	-0.1	2876.2	-0.01	2876.2	-0.01	2865.83	-0.01	2865.83	-0.01
2889.2	-0.2	2889.2	-0.1	2876.2	-0.01	2876.2	-0.01	2865.83	-0.01	2865.83	-0.01
2889.2	-0.2	2889.2	-0.1	2876.2	-0.01	2876.2	-0.01	2865.83	-0.01	2865.83	-0.01
2889.2	-0.2	2889.2	-0.1	2876.2	-0.01	2876.2	-0.01	2865.83	-0.01	2865.83	-0.01
2889.2	-0.2	2889.2	-0.1	2876.2	-0.01	2876.2	-0.01	2865.83	-0.01	2865.83	-0.01
2889.2	-0.2	2889.2	-0.1	2876.2	-0.01	2876.2	-0.01	2865.83	-0.01	2865.83	-0.01
2889.2	-0.2	2889.2	-0.1	2876.2	-0.01	2876.2	-0.01	2865.83	-0.01	2865.83	-0.01
2889.2	-0.2	2889.2	-0.1	2876.2	-0.01	2876.2	-0.01	2865.83	-0.01	2865.83	-0.01
2889.2	-0.2	2889.2	-0.1	2876.2	-0.01	2876.2	-0.01	2865.83	-0.01	2865.83	-0.01
2889.2	-0.2	2889.2	-0.1	2876.2	-0.01	2876.2	-0.01	2865.83	-0.01	2865.83	-0.01
2889.2	-0.2	2889.2	-0.1	2876.2	-0.01	2876.2	-0.01	2865.84	-0.01	2865.84	-0.01
2889.2	-0.2	2889.2	-0.1	2876.2	-0.01	2876.2	-0.01	2865.84	-0.01	2865.84	-0.01
2889.2	-0.2	2889.2	-0.1	2876.2	-0.01	2876.2	-0.01	2865.84	-0.01	2865.84	-0.01
2889.2	-0.2	2889.2	-0.1	2876.2	-0.01	2876.2	-0.01	2865.84	-0.01	2865.84	-0.01
2889.2	-0.2	2889.2	-0.1	2876.2	-0.01	2876.2	-0.01	2865.84	-0.01	2865.84	-0.01
2889.2	-0.2	2889.2	-0.1	2876.2	-0.01	2876.2	-0.01	2865.84	-0.01	2865.84	-0.01
2889.2	-0.2	2889.2	-0.1	2876.2	-0.01	2876.2	-0.01	2865.84	-0.01	2865.84	-0.01
2889.2	-0.2	2889.2	-0.1	2876.2	-0.01	2876.2	-0.01	2865.84	-0.01	2865.84	-0.01
2889.2	-0.2	2889.2	-0.1	2876.2	-0.01	2876.2	-0.01	2865.84	-0.01	2865.84	-0.01
2889.2	-0.2	2889.2	-0.1	2876.2	-0.01	2876.2	-0.01	2865.84	-0.01	2865.84	-0.01
2889.2	-0.2	2889.2	-0.1	2876.2	-0.01	2876.2	-0.01	2865.84	-0.01	2865.84	-0.01
2889.2	-0.2	2889.2	-0.1	2876.2	-0.01	2876.2	-0.01	2865.84	-0.01	2865.84	-0.01
2889.2	-0.2	2889.2	-0.1	2876.2	-0.01	2876.2	-0.01	2865.84	-0.01	2865.84	-0.01
2889.2	-0.2	2889.2	-0.1	2876.2	-0.01	2876.2	-0.01	2865.84	-0.01	2865.84	-0.01
2889.2	-0.2	2889.2	-0.1	2876.2	-0.01	2876.2	-0.01	2865.84	-0.01	2865.84	-0.01
2889.2	-0.2	2889.2	-0.1	2876.2	-0.01	2876.2	-0.01	2865.84	-0.01	2865.84	-0.01
2889.2	-0.2	2889.2	-0.1	2876.2	-0.01	2876.2	-0.01	2865.84	-0.01	2865.84	-0.01
2889.2	-0.2	2889.2	-0.1	2876.2	-0.01	2876.2	-0.01	2865.84	-0.01	2865.84	-0.01
2889.2	-0.2	2889.2	-0.1	2876.2	-0.01	2876.2	-0.01	2865.84	-0.01	2865.84	-0.01
2889.2	-0.2	2889.2	-0.09999	2876.2	-0.01	2876.2	-0.01	2865.84	-0.01	2865.84	-0.01
2889.2	-0.2	2889.2	-0.09999	2876.2	-0.01	2876.2	-0.01	2865.84	-0.01	2865.84	-0.01
2889.2	-0.2	2889.2	-0.09999	2876.2	-0.01	2876.2	-0.01	2865.84	-0.01	2865.84	-0.01
2889.2	-0.2	2889.2	-0.09999	2876.2	-0.01	2876.2	-0.01	2865.84	-0.01	2865.84	-0.01
2889.2	-0.2	2889.2	-0.09999	2876.2	-0.01	2876.2	-0.01	2865.84	-0.01	2865.84	-0.01
2889.2	-0.2	2889.2	-0.09999	2876.2	-0.01	2876.2	-0.01	2865.84	-0.01	2865.84	-0.01
2889.2	-0.2	2889.2	-0.09999	2876.2	-0.01	2876.2	-0.01	2865.84	-0.01	2865.84	-0.01
2889.2	-0.2	2889.2	-0.09999	2876.2	-0.01	2876.2	-0.01	2865.84	-0.01	2865.84	-0.01
2889.2	-0.2	2889.2	-0.09999	2876.2	-0.01	2876.2	-0.01	2865.84	-0.01	2865.84	-0.01
2889.2	-0.2	2889.2	-0.09999	2876.2	-0.01	2876.2	-0.01	2865.84	-0.01	2865.84	-0.01
2889.2	-0.2	2889.2	-0.09999	2876.2	-0.01	2876.2	-0.01	2865.84	-0.01	2865.84	-0.01
2889.2	-0.2	2889.2	-0.09999	2876.2	-0.01	2876.2	-0.01	2865.84	-0.01	2865.84	-0.01
2889.2	-0.2	2889.2	-0.09999	2876.2	-0.01	2876.2	-0.01	2865.84	-0.01	2865.84	-0.01
2889.2	-0.2	2889.2	-0.09999	2876.2	-0.01	2876.2	-0.01	2865.84	-0.01	2865.84	-0.01
2889.2	-0.2	2889.2	-0.09999	2876.2	-0.01	2876.2	-0.01	2865.84	-0.01	2865.84	-0.01
2889.2	-0.2	2889.2	-0.09999	2876.2	-0.01	2876.2	-0.01	2865.84	-0.01	2865.84	-0.01
2889.2	-0.2	2889.2	-0.09999	2876.2	-0.01	2876.2	-0.01	2865.84	-0.01	2865.84	-0.01
2889.2	-0.2	2889.2	-0.09999	2876.2	-0.01	2876.2	-0.01	2865.84	-0.01	2865.84	-0.01
2889.2	-0.2	2889.2	-0.09999	2876.2	-0.01	2876.2	-0.01	2865.84	-0.01	2865.84	-0.01
2889.2	-0.2	2889.2	-0.09999	2876.2	-0.01	2876.2	-0.01	2865.84	-0.01	2865.84	-0.01
2889.2	-0.2	2889.2	-0.09999	2876.21	-0.01	2876.21	-0.01	2865.84	-0.01	2865.84	-0.01
2889.2	-0.2	2889.2	-0.09999	2876.21	-0.01	2876.21	-0.01	2865.84	-0.01	2865.84	-0.01
2889.2	-0.2	2889.2	-0.09999	2876.21	-0.01	2876.21	-0.01	2865.84	-0.01	2865.84	-0.01
2889.2	-0.2	2889.2	-0.09999	2876.21	-0.01	2876.21	-0.01	2865.84	-0.01	2865.84	-0.01
2889.2	-0.2	2889.2	-0.09999	2876.21	-0.01	2876.21	-0.01	2865.84	-0.01	2865.84	-0.01
2889.2	-0.2	2889.2	-0.09999	2876.21	-0.01	2876.21	-0.01	2865.84	-0.01	2865.84	-0.01
2889.2	-0.2	2889.2	-0.09999	2876.21	-0.01	2876.21	-0.01	2865.84	-0.01	2865.84	-0.01
2889.2	-0.2	2889.2	-0.09999	2876.21	-0.01	2876.21	-0.01	2865.84	-0.01	2865.84	-0.01
2889.2	-0.2	2889.2	-0.09999	2876.21	-0.01	2876.21	-0.01	2865.84	-0.01	2865.84	-0.01
2889.2	-0.2	2889.2	-0.09999	2876.21	-0.01	2876.21	-0.01	2865.84	-0.01	2865.84	-0.01
2889.2	-0.2	2889.2	-0.09999	2876.21	-0.01	2876.21	-0.01	2865.84	-0.01	2865.84	-0.01
2889.21	-0.2	2889.21	-0.09999	2876.21	-0.01	2876.21	-0.01	2865.84	-0.01	2865.84	-0.01
2889.21	-0.2	2889.21	-0.09999	2876.21	-0.01	2876.21	-0.01	2865.84	-0.01	2865.84	-0.01
2889.21	-0.2	2889.21	-0.09999	2876.21	-0.01	2876.21	-0.01	2865.84	-0.01	2865.84	-0.01
2889.21	-0.2	2889.21	-0.09999	2876.21	-0.01	2876.21	-0.01	2865.84	-0.01	2865.84	-0.01
2889.21	-0.2	2889.21	-0.09999	2876.21	-0.01	2876.21	-0.01	2865.84	-0.01	2865.84	-0.01
2889.21	-0.2	2889.21	-0.09999	2876.21	-0.01	2876.21	-0.01	2865.84	-0.01	2865.84	-0.01
2889.21	-0.2	2889.21	-0.09999	2876.21	-0.01	2876.21	-0.01	2865.84	-0.01	2865.84	-0.01
2889.21	-0.2	2889.21	-0.09999	2876.21	-0.01	2876.21	-0.01	2865.84	-0.01	2865.84	-0.01
2889.21	-0.2	2889.21	-0.09999	2876.21	-0.01	2876.21	-0.01	2865.84	-0.01	2865.84	-0.01
2889.21	-0.2	2889.21	-0.09999	2876.21	-0.01	2876.21	-0.01	2865.84	-0.01	2865.84	-0.01
2889.21	-0.2	2889.21	-0.09999	2876.21	-0.01	2876.21	-0.01	2865.84	-0.01	2865.84	-0.01
2889.21	-0.2	2889.21	-0.09999	2876.21	-0.01	2876.21	-0.01	2865.84	-0.01	2865.84	-0.01
2889.21	-0.2	2889.21	-0.09999	2876.21	-0.01	2876.21	-0.01	2865.84	-0.01	2865.84	-0.01
2889.21	-0.2	2889.21	-0.09999	2876.21	-0.01	2876.21	-0.01	2865.84	-0.01	2865.84	-0.01
2889.21	-0.2	2889.21	-0.09999	2876.21	-0.01	2876.21	-0.01	2865.84	-0.01	2865.84	-0.01
2889.21	-0.2	2889.21	-0.09999	2876.21	-0.01	2876.21	-0.01	2865.84	-0.01	2865.84	-0.01
2889.21	-0.2	2889.21	-0.09999	2876.21	-0.01	2876.21	-0.01	2865.84	-0.01	2865.84	-0.01
2889.21	-0.2	2889.21	-0.09999	2876.21	-0.01	2876.21	-0.01	2865.84	-0.01	2865.84	-0.01
2889.21	-0.2	2889.21	-0.09999	2876.21	-0.01	2876.21	-0.01	2865.84	-0.01	2865.84	-0.01
2889.21	-0.2	2889.21	-0.09999	2876.21	-0.01	2876.21	-0.01	2865.84	-0.01	2865.84	-0.01
2889.21	-0.2	2889.21	-0.09999	2876.21	-0.01	2876.21	-0.01	2865.84	-0.01	2865.84	-0.01
2889.21	-0.2	2889.21	-0.09999	2876.21	-0.01	2876.21	-0.01	2865.84	-0.01	2865.84	-0.01
2889.21	-0.2	2889.21	-0.09999	2876.21	-0.01	2876.21	-0.01	2865.84	-0.01	2865.84	-0.01
2889.21	-0.2	2889.21	-0.09999	2876.21	-0.01	2876.21	-0.01	2865.84	-0.01	2865.84	-0.01
2889.21	-0.2	2889.21	-0.09999	2876.21	-0.01	2876.21	-0.01	2865.84	-0.01	2865.84	-0.01
2889.21	-0.2	2889.21	-0.09999	2876.21	-0.01	2876.21	-0.01	2865.84	-0.01	2865.84	-0.01
2889.21	-0.2	2889.21	-0.09999	2876.21	-0.01	2876.21	-0.01	2865.84	-0.01	2865.84	-0.01
2889.21	-0.2	2889.21	-0.09999	2876.21	-0.01	2876.21	-0.01	2865.84	-0.01	2865.84	-0.01
2889.21	-0.2	2889.21	-0.09999	2876.21	-0.01	2876.21	-0.01	2865.84	-0.01	2865.84	-0.01
2889.21	-0.2	2889.21	-0.09999	2876.21	-0.01	2876.21	-0.01	2865.84	-0.01	2865.84	-0.01
2889.21	-0.2	2889.21	-0.09999	2876.21	-0.01	2876.21	-0.01	2865.84	-0.01	2865.84	-0.01
2889.21	-0.2	2889.21	-0.09999	2876.21	-0.01	2876.21	-0.01	2865.84	-0.01	2865.84	-0.01
2889.21	-0.2	2889.21	-0.09999	2876.21	-0.01	2876.21	-0.01	2865.84	-0.01	2865.84	-0.01
2889.21	-0.2	2889.21	-0.09999	2876.21	-0.01	2876.21	-0.01	2865.84	-0.01	2865.84	-0.01
2889.21	-0.2	2889.21	-0.09999	2876.21	-0.01	2876.21	-0.01	2865.84	-0.01	2865.84	-0.01
2889.21	-0.2	2889.21	-0.09999	2876.21	-0.01	2876.21	-0.01	2865.84	-0.01	2865.84	-0.01
2889.21	-0.2	2889.21	-0.09999	2876.21	-0.01	2876.21	-0.01	2865.84	-0.01	2865.84	-0.01
2889.21	-0.2	2889.21	-0.09999	2876.21	-0.01	2876.21	-0.01	2865.84	-0.01	2865.84	-0.01
2889.21	-0.2	2889.21	-0.09999	2876.21	-0.01	2876.21	-0.01	2865.84	-0.01	2865.84	-0.01
2889.21	-0.2	2889.21	-0.09999	2876.21	-0.01	2876.21	-0.01	2865.84	-0.01	2865.84	-0.01
2889.21	-0.2	2889.21	-0.09999	2876.21	-0.01	2876.21	-0.01	2865.84	-0.01	2865.84	-0.01
2889.21	-0.2	2889.21	-0.09999	2876.21	-0.01	2876.21	-0.01	2865.84	-0.01	2865.84	-0.01
2889.21	-0.2	2889.21	-0.09999	2876.21	-0.01	2876.21	-0.01	2865.84	-0.01	2865.84	-0.01
2889.21	-0.2	2889.21	-0.09999	2876.21	-0.01	2876.21	-0.01	2865.84	-0.01	2865.84	-0.01
2889.21	-0.2	2889.21	-0.09999	2876.21	-0.01	2876.21	-0.01	2865.84	-0.01	2865.84	-0.01
2889.21	-0.2	2889.21	-0.09999	2876.21	-0.01	2876.21	-0.01	2865.84	-0.01	2865.84	-0.01
2889.21	-0.2	2889.21	-0.09999	2876.21	-0.01	2876.21	-0.01	2865.84	-0.01	2865.84	-0.01
2889.21	-0.2	2889.21	-0.09999	2876.21	-0.01	2876.21	-0.01	2865.84	-0.01	2865.84	-0.01
2889.21	-0.2	2889.21	-0.09999	2876.21	-0.01	2876.21	-0.01	2865.84	-0.01	2865.84	-0.01
2889.21	-0.2	2889.21	-0.09999	2876.21	-0.01	2876.21	-0.01	2865.84	-0.01	2865.84	-0.01
2889.21	-0.2	2889.21	-0.09999	2876.21	-0.01	2876.21	-0.01	2865.85	-0.01	2865.85	-0.01
2889.21	-0.2	2889.21	-0.09999	2876.21	-0.01	2876.21	-0.01	2865.85	-0.01	2865.85	-0.01
2889.21	-0.2	2889.21	-0.09999	2876.21	-0.01	2876.21	-0.01	2865.85	-0.01	2865.85	-0.01
2889.21	-0.2	2889.21	-0.09999	2876.21	-0.01	2876.21	-0.01	2865.85	-0.01	2865.85	-0.01
2889.21	-0.2	2889.21	-0.09999	2876.21	-0.01	2876.21	-0.01	2865.85	-0.01	2865.85	-0.01
2889.21	-0.2	2889.21	-0.09999	2876.21	-0.01	2876.21	-0.01	2865.85	-0.01	2865.85	-0.01
2889.21	-0.2	2889.21	-0.09999	2876.21	-0.01	2876.21	-0.01	2865.85	-0.01	2865.85	-0.01
2889.21	-0.2	2889.21	-0.09999	2876.21	-0.01	2876.21	-0.01	2865.85	-0.01	2865.85	-0.01
2889.21	-0.2	2889.21	-0.09999	2876.21	-0.01	2876.21	-0.01	2865.85	-0.01	2865.85	-0.01
2889.21	-0.2	2889.21	-0.09999	2876.21	-0.01	2876.21	-0.01	2865.85	-0.01	2865.85	-0.01
2889.21	-0.2	2889.21	-0.09999	2876.21	-0.01	2876.21	-0.01	2865.85	-0.01	2865.85	-0.01
2889.21	-0.2	2889.21	-0.09999	2876.21	-0.01	2876.21	-0.01	2865.85	-0.01	2865.85	-0.01
2889.21	-0.2	2889.21	-0.09999	2876.21	-0.01	2876.21	-0.01	2865.85	-0.01	2865.85	-0.01
2889.21	-0.2	2889.21	-0.09999	2876.21	-0.01	2876.21	-0.01	2865.85	-0.01	2865.85	-0.01
2889.21	-0.2	2889.21	-0.09999	2876.21	-0.01	2876.21	-0.01	2865.85	-0.01	2865.85	-0.01
2889.21	-0.2	2889.21	-0.09999	2876.21	-0.01	2876.21	-0.01	2865.85	-0.01	2865.85	-0.01
2889.21	-0.2	2889.21	-0.09999	2876.21	-0.01	2876.21	-0.01	2865.85	-0.01	2865.85	-0.01
2889.21	-0.2	2889.21	-0.09999	2876.21	-0.01	2876.21	-0.01	2865.85	-0.01	2865.85	-0.01
2889.21	-0.2	2889.21	-0.09999	2876.21	-0.01	2876.21	-0.01	2865.85	-0.01	2865.85	-0.01
2889.21	-0.2	2889.21	-0.09999	2876.21	-0.01	2876.21	-0.01	2865.85	-0.01	2865.85	-0.01
2889.21	-0.2	2889.21	-0.09999	2876.21	-0.01	2876.21	-0.01	2865.85	-0.01	2865.85	-0.01
2889.21	-0.2	2889.21	-0.09999	2876.21	-0.01	2876.21	-0.01	2865.85	-0.01	2865.85	-0.01
2889.21	-0.2	2889.21	-0.09999	2876.21	-0.01	2876.21	-0.01	2865.85	-0.01	2865.85	-0.01
2889.21	-0.2	2889.21	-0.09999	2876.21	-0.01	2876.21	-0.01	2865.85	-0.01	2865.85	-0.01
2889.21	-0.2	2889.21	-0.09999	2876.21	-0.01	2876.21	-0.01	2865.85	-0.01	2865.85	-0.01
2889.21	-0.2	2889.21	-0.09999	2876.21	-0.01	2876.21	-0.01	2865.85	-0.01	2865.85	-0.01
2889.21	-0.2	2889.21	-0.09999	2876.21	-0.01	2876.21	-0.01	2865.85	-0.01	2865.85	-0.01
2889.21	-0.2	2889.21	-0.09999	2876.21	-0.01	2876.21	-0.01	2865.85	-0.01	2865.85	-0.01
2889.21	-0.2	2889.21	-0.09999	2876.21	-0.01	2876.21	-0.01	2865.85	-0.01	2865.85	-0.01
2889.21	-0.2	2889.21	-0.09999	2876.21	-0.01	2876.21	-0.01	2865.85	-0.01	2865.85	-0.01
2889.21	-0.2	2889.21	-0.09999	2876.21	-0.01	2876.21	-0.01	2865.85	-0.01	2865.85	-0.01
2889.21	-0.2	2889.21	-0.09999	2876.21	-0.01	2876.21	-0.01	2865.85	-0.01	2865.85	-0.01
2889.21	-0.2	2889.21	-0.09999	2876.21	-0.01	2876.21	-0.01	2865.85	-0.01	2865.85	-0.01
2889.21	-0.2	2889.21	-0.09999	2876.21	-0.01	2876.21	-0.01	2865.85	-0.01	2865.85	-0.01
2889.21	-0.2	2889.21	-0.09999	2876.21	-0.01	2876.21	-0.01	2865.85	-0.01	2865.85	-0.01
2889.21	-0.2	2889.21	-0.09999	2876.21	-0.01	2876.21	-0.01	2865.85	-0.01	2865.85	-0.01
2889.21	-0.2	2889.21	-0.09999	2876.21	-0.01	2876.21	-0.01	2865.85	-0.01	2865.85	-0.01
2889.21	-0.2	2889.21	-0.09999	2876.21	-0.01	2876.21	-0.01	2865.85	-0.01	2865.85	-0.01
2889.21	-0.2	2889.21	-0.09999	2876.21	-0.01	2876.21	-0.01	2865.85	-0.01	2865.85	-0.01
2889.21	-0.2	2889.21	-0.09999	2876.22	-0.01	2876.22	-0.01	2865.85	-0.01	2865.85	-0.01
2889.21	-0.2	2889.21	-0.09999	2876.22	-0.01	2876.22	-0.01	2865.85	-0.01	2865.85	-0.01
2889.21	-0.2	2889.21	-0.09999	2876.22	-0.01	2876.22	-0.01	2865.85	-0.01	2865.85	-0.01
2889.21	-0.2	2889.21	-0.09999	2876.22	-0.01	2876.22	-0.01	2865.85	-0.01	2865.85	-0.01
2889.21	-0.2	2889.21	-0.09999	2876.22	-0.01	2876.22	-0.01	2865.85	-0.01	2865.85	-0.01
2889.21	-0.2	2889.21	-0.09999	2876.22	-0.01	2876.22	-0.01	2865.85	-0.01	2865.85	-0.01
2889.21	-0.2	2889.21	-0.09999	2876.22	-0.01	2876.22	-0.01	2865.85	-0.01	2865.85	-0.01
2889.21	-0.2	2889.21	-0.09999	2876.22	-0.01	2876.22	-0.01	2865.85	-0.01	2865.85	-0.01
2889.21	-0.2	2889.21	-0.09999	2876.22	-0.01	2876.22	-0.01	2865.85	-0.01	2865.85	-0.01
2889.21	-0.2	2889.21	-0.09999	2876.22	-0.01	2876.22	-0.01	2865.85	-0.01	2865.85	-0.01
2889.22	-0.2	2889.22	-0.09999	2876.22	-0.01	2876.22	-0.01	2865.85	-0.01	2865.85	-0.01
2889.22	-0.2	2889.22	-0.09999	2876.22	-0.01	2876.22	-0.01	2865.85	-0.01	2865.85	-0.01
2889.22	-0.2	2889.22	-0.09999	2876.22	-0.01	2876.22	-0.01	2865.85	-0.01	2865.85	-0.01
2889.22	-0.2	2889.22	-0.09999	2876.22	-0.01	2876.22	-0.01	2865.85	-0.01	2865.85	-0.01
2889.22	-0.2	2889.22	-0.09999	2876.22	-0.01	2876.22	-0.01	2865.85	-0.01	2865.85	-0.01
2889.22	-0.2	2889.22	-0.1	2876.22	-0.01	2876.22	-0.01	2865.85	-0.01	2865.85	-0.01
2889.22	-0.2	2889.22	-0.1	2876.22	-0.01	2876.22	-0.01	2865.85	-0.01	2865.85	-0.01
2889.22	-0.2	2889.22	-0.1	2876.22	-0.01	2876.22	-0.01	2865.85	-0.01	2865.85	-0.01
2889.22	-0.2	2889.22	-0.1	2876.22	-0.01	2876.22	-0.01	2865.85	-0.01	2865.85	-0.01
2889.22	-0.2	2889.22	-0.1	2876.22	-0.01	2876.22	-0.01	2865.85	-0.01	2865.85	-0.01
2889.22	-0.2	2889.22	-0.1	2876.22	-0.01	2876.22	-0.01	2865.85	-0.01	2865.85	-0.01
2889.22	-0.2	2889.22	-0.1	2876.22	-0.01	2876.22	-0.01	2865.85	-0.01	2865.85	-0.01
2889.22	-0.2	2889.22	-0.1	2876.22	-0.01	2876.22	-0.01	2865.85	-0.01	2865.85	-0.01
2889.22	-0.2	2889.22	-0.1	2876.22	-0.01	2876.22	-0.01	2865.85	-0.01	2865.85	-0.01
2889.22	-0.2	2889.22	-0.1	2876.22	-0.01	2876.22	-0.01	2865.85	-0.01	2865.85	-0.01
2889.22	-0.2	2889.22	-0.1	2876.22	-0.01	2876.22	-0.01	2865.85	-0.01	2865.85	-0.01
2889.22	-0.2	2889.22	-0.1	2876.22	-0.01	2876.22	-0.01	2865.85	-0.01	2865.85	-0.01
2889.22	-0.2	2889.22	-0.1	2876.22	-0.01	2876.22	-0.01	2865.85	-0.01	2865.85	-0.01
2889.22	-0.2	2889.22	-0.1	2876.22	-0.01	2876.22	-0.01	2865.85	-0.01	2865.85	-0.01
2889.22	-0.2	2889.22	-0.1	2876.22	-0.01	2876.22	-0.01	2865.85	-0.01	2865.85	-0.01
2889.22	-0.2	2889.22	-0.1	2876.22	-0.01	2876.22	-0.01	2865.85	-0.01	2865.85	-0.01
2889.22	-0.2	2889.22	-0.1	2876.22	-0.01	2876.22	-0.01	2865.85	-0.01	2865.85	-0.01
2889.22	-0.2	2889.22	-0.1	2876.22	-0.01	2876.22	-0.01	2865.85	-0.01	2865.85	-0.01
2889.22	-0.2	2889.22	-0.1	2876.22	-0.01	2876.22	-0.01	2865.85	-0.01	2865.85	-0.01
2889.22	-0.2	2889.22	-0.1	2876.22	-0.01	2876.22	-0.01	2865.85	-0.01	2865.85	-0.01
2889.22	-0.2	2889.22	-0.1	2876.22	-0.01	2876.22	-0.01	2865.85	-0.01	2865.85	-0.01
2889.22	-0.2	2889.22	-0.1	2876.22	-0.01	2876.22	-0.01	2865.85	-0.01	2865.85	-0.01
2889.22	-0.2	2889.22	-0.1	2876.22	-0.01	2876.22	-0.01	2865.85	-0.01	2865.85	-0.01
2889.22	-0.2	2889.22	-0.1	2876.22	-0.01	2876.22	-0.01	2865.85	-0.01	2865.85	-0.01
2889.22	-0.2	2889.22	-0.1	2876.22	-0.01	2876.22	-0.01	2865.85	-0.01	2865.85	-0.01
2889.22	-0.2	2889.22	-0.1	2876.22	-0.01	2876.22	-0.01	2865.85	-0.01	2865.85	-0.01
2889.22	-0.2	2889.22	-0.1	2876.22	-0.01	2876.22	-0.01	2865.85	-0.01	2865.85	-0.01
2889.22	-0.2	2889.22	-0.1	2876.22	-0.01	2876.22	-0.01	2865.85	-0.01	2865.85	-0.01
2889.22	-0.2	2889.22	-0.1	2876.22	-0.01	2876.22	-0.01	2865.85	-0.01	2865.85	-0.01
2889.22	-0.2	2889.22	-0.1	2876.22	-0.01	2876.22	-0.01	2865.85	-0.01	2865.85	-0.01
2889.22	-0.2	2889.22	-0.1	2876.22	-0.01	2876.22	-0.01	2865.85	-0.01	2865.85	-0.01
2889.22	-0.2	2889.22	-0.1	2876.22	-0.01	2876.22	-0.01	2865.85	-0.01	2865.85	-0.01
2889.22	-0.2	2889.22	-0.1	2876.22	-0.01	2876.22	-0.01	2865.85	-0.01	2865.85	-0.01
2889.22	-0.2	2889.22	-0.1	2876.22	-0.01	2876.22	-0.01	2865.85	-0.01	2865.85	-0.01
2889.22	-0.2	2889.22	-0.1	2876.22	-0.01	2876.22	-0.01	2865.85	-0.01	2865.85	-0.01
2889.22	-0.2	2889.22	-0.1	2876.22	-0.01	2876.22	-0.01	2865.85	-0.01	2865.85	-0.01
2889.22	-0.2	2889.22	-0.1	2876.22	-0.01	2876.22	-0.01	2865.85	-0.01	2865.85	-0.01
2889.22	-0.2	2889.22	-0.1	2876.22	-0.01	2876.22	-0.01	2865.85	-0.01	2865.85	-0.01
2889.22	-0.2	2889.22	-0.1	2876.22	-0.01	2876.22	-0.01	2865.85	-0.01	2865.85	-0.01
2889.22	-0.2	2889.22	-0.1	2876.22	-0.01	2876.22	-0.01	2865.85	-0.01	2865.85	-0.01
2889.22	-0.2	2889.22	-0.1	2876.22	-0.01	2876.22	-0.01	2865.85	-0.01	2865.85	-0.01
2889.22	-0.2	2889.22	-0.1	2876.22	-0.01	2876.22	-0.01	2865.85	-0.01	2865.85	-0.01
2889.22	-0.2	2889.22	-0.1	2876.22	-0.01	2876.22	-0.01	2865.85	-0.01	2865.85	-0.01
2889.22	-0.2	2889.22	-0.1	2876.22	-0.01	2876.22	-0.01	2865.85	-0.01	2865.85	-0.01
2889.22	-0.2	2889.22	-0.1	2876.22	-0.01	2876.22	-0.01	2865.85	-0.01	2865.85	-0.01
2889.22	-0.2	2889.22	-0.1	2876.22	-0.01	2876.22	-0.01	2865.85	-0.01	2865.85	-0.01
2889.22	-0.2	2889.22	-0.1	2876.22	-0.01	2876.22	-0.01	2865.86	-0.01	2865.86	-0.01
2889.22	-0.2	2889.22	-0.1	2876.22	-0.01	2876.22	-0.01	2865.86	-0.01	2865.86	-0.01
2889.22	-0.2	2889.22	-0.1	2876.22	-0.01	2876.22	-0.01	2865.86	-0.01	2865.86	-0.01
2889.22	-0.2	2889.22	-0.09999	2876.22	-0.01	2876.22	-0.01	2865.86	-0.01	2865.86	-0.01
2889.22	-0.2	2889.22	-0.09999	2876.22	-0.01	2876.22	-0.01	2865.86	-0.01	2865.86	-0.01
2889.22	-0.2	2889.22	-0.09999	2876.22	-0.01	2876.22	-0.01	2865.86	-0.01	2865.86	-0.01
2889.22	-0.2	2889.22	-0.09999	2876.22	-0.01	2876.22	-0.01	2865.86	-0.01	2865.86	-0.01
2889.22	-0.2	2889.22	-0.09999	2876.22	-0.01	2876.22	-0.01	2865.86	-0.01	2865.86	-0.01
2889.22	-0.2	2889.22	-0.09999	2876.22	-0.01	2876.22	-0.01	2865.86	-0.01	2865.86	-0.01
2889.22	-0.2	2889.22	-0.09999	2876.22	-0.01	2876.22	-0.01	2865.86	-0.01	2865.86	-0.01
2889.22	-0.2	2889.22	-0.09999	2876.22	-0.01	2876.22	-0.01	2865.86	-0.01	2865.86	-0.01
2889.22	-0.2	2889.22	-0.09999	2876.22	-0.01	2876.22	-0.01	2865.86	-0.01	2865.86	-0.01
2889.22	-0.2	2889.22	-0.09999	2876.22	-0.01	2876.22	-0.01	2865.86	-0.01	2865.86	-0.01
2889.22	-0.2	2889.22	-0.09999	2876.22	-0.01	2876.22	-0.01	2865.86	-0.01	2865.86	-0.01
2889.22	-0.2	2889.22	-0.09999	2876.22	-0.01	2876.22	-0.01	2865.86	-0.01	2865.86	-0.01
2889.22	-0.2	2889.22	-0.09999	2876.22	-0.01	2876.22	-0.01	2865.86	-0.01	2865.86	-0.01
2889.22	-0.2	2889.22	-0.09999	2876.22	-0.01	2876.22	-0.01	2865.86	-0.01	2865.86	-0.01
2889.22	-0.2	2889.22	-0.09999	2876.22	-0.01	2876.22	-0.01	2865.86	-0.01	2865.86	-0.01
2889.22	-0.2	2889.22	-0.09999	2876.22	-0.01	2876.22	-0.01	2865.86	-0.01	2865.86	-0.01
2889.22	-0.2	2889.22	-0.09999	2876.22	-0.01	2876.22	-0.01	2865.86	-0.01	2865.86	-0.01
2889.22	-0.2	2889.22	-0.09999	2876.22	-0.01	2876.22	-0.01	2865.86	-0.01	2865.86	-0.01
2889.22	-0.2	2889.22	-0.09999	2876.22	-0.01	2876.22	-0.01	2865.86	-0.01	2865.86	-0.01
2889.22	-0.2	2889.22	-0.09999	2876.22	-0.01	2876.22	-0.01	2865.86	-0.01	2865.86	-0.01
2889.22	-0.2	2889.22	-0.09999	2876.22	-0.01	2876.22	-0.01	2865.86	-0.01	2865.86	-0.01
2889.22	-0.2	2889.22	-0.09999	2876.22	-0.01	2876.22	-0.01	2865.86	-0.01	2865.86	-0.01
2889.22	-0.2	2889.22	-0.09999	2876.22	-0.01	2876.22	-0.01	2865.86	-0.01	2865.86	-0.01
2889.22	-0.2	2889.22	-0.09999	2876.22	-0.01	2876.22	-0.01	2865.86	-0.01	2865.86	-0.01
2889.22	-0.2	2889.22	-0.09999	2876.22	-0.01	2876.22	-0.01	2865.86	-0.01	2865.86	-0.01
2889.22	-0.2	2889.22	-0.09999	2876.22	-0.01	2876.22	-0.01	2865.86	-0.01	2865.86	-0.01
2889.22	-0.2	2889.22	-0.09999	2876.22	-0.01	2876.22	-0.01	2865.86	-0.01	2865.86	-0.01
2889.22	-0.2	2889.22	-0.09999	2876.22	-0.01	2876.22	-0.01	2865.86	-0.01	2865.86	-0.01
2889.22	-0.2	2889.22	-0.09999	2876.22	-0.01	2876.22	-0.01	2865.86	-0.01	2865.86	-0.01
2889.22	-0.2	2889.22	-0.09999	2876.22	-0.01	2876.22	-0.01	2865.86	-0.01	2865.86	-0.01
2889.22	-0.2	2889.22	-0.09999	2876.22	-0.01	2876.22	-0.01	2865.86	-0.01	2865.86	-0.01
2889.22	-0.2	2889.22	-0.09999	2876.22	-0.01	2876.22	-0.01	2865.86	-0.01	2865.86	-0.01
2889.22	-0.2	2889.22	-0.09999	2876.22	-0.01	2876.22	-0.01	2865.86	-0.01	2865.86	-0.01
2889.22	-0.2	2889.22	-0.09999	2876.22	-0.01	2876.22	-0.01	2865.86	-0.01	2865.86	-0.01
2889.22	-0.2	2889.22	-0.09999	2876.22	-0.01	2876.22	-0.01	2865.86	-0.01	2865.86	-0.01
2889.22	-0.2	2889.22	-0.09999	2876.22	-0.01	2876.22	-0.01	2865.86	-0.01	2865.86	-0.01
2889.22	-0.2	2889.22	-0.09999	2876.23	-0.01	2876.23	-0.01	2865.86	-0.01	2865.86	-0.01
2889.22	-0.2	2889.22	-0.09999	2876.23	-0.01	2876.23	-0.01	2865.86	-0.01	2865.86	-0.01
2889.22	-0.2	2889.22	-0.09999	2876.23	-0.01	2876.23	-0.01	2865.86	-0.01	2865.86	-0.01
2889.22	-0.2	2889.22	-0.09999	2876.23	-0.01	2876.23	-0.01	2865.86	-0.01	2865.86	-0.01
2889.22	-0.2	2889.22	-0.09999	2876.23	-0.01	2876.23	-0.01	2865.86	-0.01	2865.86	-0.01
2889.22	-0.2	2889.22	-0.09999	2876.23	-0.01	2876.23	-0.01	2865.86	-0.01	2865.86	-0.01
2889.22	-0.2	2889.22	-0.09999	2876.23	-0.01	2876.23	-0.01	2865.86	-0.01	2865.86	-0.01
2889.22	-0.2	2889.22	-0.09999	2876.23	-0.01	2876.23	-0.01	2865.86	-0.01	2865.86	-0.01
2889.22	-0.2	2889.22	-0.09999	2876.23	-0.01	2876.23	-0.01	2865.86	-0.01	2865.86	-0.01
2889.22	-0.2	2889.22	-0.09999	2876.23	-0.01	2876.23	-0.01	2865.86	-0.01	2865.86	-0.01
2889.22	-0.2	2889.22	-0.09999	2876.23	-0.01	2876.23	-0.01	2865.86	-0.01	2865.86	-0.01
2889.23	-0.2	2889.23	-0.09999	2876.23	-0.01	2876.23	-0.01	2865.86	-0.01	2865.86	-0.01
2889.23	-0.2	2889.23	-0.09999	2876.23	-0.01	2876.23	-0.01	2865.86	-0.01	2865.86	-0.01
2889.23	-0.2	2889.23	-0.09999	2876.23	-0.01	2876.23	-0.01	2865.86	-0.01	2865.86	-0.01
2889.23	-0.2	2889.23	-0.09999	2876.23	-0.01	2876.23	-0.01	2865.86	-0.01	2865.86	-0.01
2889.23	-0.2	2889.23	-0.09999	2876.23	-0.01	2876.23	-0.01	2865.86	-0.01	2865.86	-0.01
2889.23	-0.2	2889.23	-0.09999	2876.23	-0.01	2876.23	-0.01	2865.86	-0.01	2865.86	-0.01
2889.23	-0.2	2889.23	-0.09999	2876.23	-0.01	2876.23	-0.01	2865.86	-0.01	2865.86	-0.01
2889.23	-0.2	2889.23	-0.09999	2876.23	-0.01	2876.23	-0.01	2865.86	-0.01	2865.86	-0.01
2889.23	-0.2	2889.23	-0.09999	2876.23	-0.01	2876.23	-0.01	2865.86	-0.01	2865.86	-0.01
2889.23	-0.2	2889.23	-0.09999	2876.23	-0.01	2876.23	-0.01	2865.86	-0.01	2865.86	-0.01
2889.23	-0.2	2889.23	-0.09999	2876.23	-0.01	2876.23	-0.01	2865.86	-0.01	2865.86	-0.01
2889.23	-0.2	2889.23	-0.09999	2876.23	-0.01	2876.23	-0.01	2865.86	-0.01	2865.86	-0.01
2889.23	-0.2	2889.23	-0.09999	2876.23	-0.01	2876.23	-0.01	2865.86	-0.01	2865.86	-0.01
2889.23	-0.2	2889.23	-0.09999	2876.23	-0.01	2876.23	-0.01	2865.86	-0.01	2865.86	-0.01
2889.23	-0.2	2889.23	-0.09999	2876.23	-0.01	2876.23	-0.01	2865.86	-0.01	2865.86	-0.01
2889.23	-0.2	2889.23	-0.09999	2876.23	-0.01	2876.23	-0.01	2865.86	-0.01	2865.86	-0.01
2889.23	-0.2	2889.23	-0.09999	2876.23	-0.01	2876.23	-0.01	2865.86	-0.01	2865.86	-0.01
2889.23	-0.2	2889.23	-0.09999	2876.23	-0.01	2876.23	-0.01	2865.86	-0.01	2865.86	-0.01
2889.23	-0.2	2889.23	-0.09999	2876.23	-0.01	2876.23	-0.01	2865.86	-0.01	2865.86	-0.01
2889.23	-0.2	2889.23	-0.09999	2876.23	-0.01	2876.23	-0.01	2865.86	-0.01	2865.86	-0.01
2889.23	-0.2	2889.23	-0.09999	2876.23	-0.01	2876.23	-0.01	2865.86	-0.01	2865.86	-0.01
2889.23	-0.2	2889.23	-0.09999	2876.23	-0.01	2876.23	-0.01	2865.86	-0.01	2865.86	-0.01
2889.23	-0.2	2889.23	-0.09999	2876.23	-0.01	2876.23	-0.01	2865.86	-0.01	2865.86	-0.01
2889.23	-0.2	2889.23	-0.09999	2876.23	-0.01	2876.23	-0.01	2865.86	-0.01	2865.86	-0.01
2889.23	-0.2	2889.23	-0.09999	2876.23	-0.01	2876.23	-0.01	2865.86	-0.01	2865.86	-0.01
2889.23	-0.2	2889.23	-0.09999	2876.23	-0.01	2876.23	-0.01	2865.86	-0.01	2865.86	-0.01
2889.23	-0.2	2889.23	-0.09999	2876.23	-0.01	2876.23	-0.01	2865.86	-0.01	2865.86	-0.01
2889.23	-0.2	2889.23	-0.09999	2876.23	-0.01	2876.23	-0.01	2865.86	-0.01	2865.86	-0.01
2889.23	-0.2	2889.23	-0.09999	2876.23	-0.01	2876.23	-0.01	2865.86	-0.01	2865.86	-0.01
2889.23	-0.2	2889.23	-0.09999	2876.23	-0.01	2876.23	-0.01	2865.86	-0.01	2865.86	-0.01
2889.23	-0.2	2889.23	-0.09999	2876.23	-0.01	2876.23	-0.01	2865.86	-0.01	2865.86	-0.01
2889.23	-0.2	2889.23	-0.09999	2876.23	-0.01	2876.23	-0.01	2865.86	-0.01	2865.86	-0.01
2889.23	-0.2	2889.23	-0.09999	2876.23	-0.01	2876.23	-0.01	2865.86	-0.01	2865.86	-0.01
2889.23	-0.2	2889.23	-0.09999	2876.23	-0.01	2876.23	-0.01	2865.86	-0.01	2865.86	-0.01
2889.23	-0.2	2889.23	-0.09999	2876.23	-0.01	2876.23	-0.01	2865.86	-0.01	2865.86	-0.01
2889.23	-0.2	2889.23	-0.09999	2876.23	-0.01	2876.23	-0.01	2865.86	-0.01	2865.86	-0.01
2889.23	-0.2	2889.23	-0.09999	2876.23	-0.01	2876.23	-0.01	2865.86	-0.01	2865.86	-0.01
2889.23	-0.2	2889.23	-0.09999	2876.23	-0.01	2876.23	-0.01	2865.86	-0.01	2865.86	-0.01
2889.23	-0.2	2889.23	-0.09999	2876.23	-0.01	2876.23	-0.01	2865.86	-0.01	2865.86	-0.01
2889.23	-0.2	2889.23	-0.1	2876.23	-0.01	2876.23	-0.01	2865.86	-0.01	2865.86	-0.01
2889.23	-0.2	2889.23	-0.1	2876.23	-0.01	2876.23	-0.01	2865.86	-0.01	2865.86	-0.01
2889.23	-0.2	2889.23	-0.1	2876.23	-0.01	2876.23	-0.01	2865.86	-0.01	2865.86	-0.01
2889.23	-0.2	2889.23	-0.1	2876.23	-0.01	2876.23	-0.01	2865.86	-0.01	2865.86	-0.01
2889.23	-0.2	2889.23	-0.1	2876.23	-0.01	2876.23	-0.01	2865.86	-0.01	2865.86	-0.01
2889.23	-0.2	2889.23	-0.1	2876.23	-0.01	2876.23	-0.01	2865.86	-0.01	2865.86	-0.01
2889.23	-0.2	2889.23	-0.1	2876.23	-0.01	2876.23	-0.01	2865.86	-0.01	2865.86	-0.01
2889.23	-0.2	2889.23	-0.1	2876.23	-0.01	2876.23	-0.01	2865.86	-0.01	2865.86	-0.01
2889.23	-0.2	2889.23	-0.1	2876.23	-0.01	2876.23	-0.01	2865.86	-0.01	2865.86	-0.01
2889.23	-0.2	2889.23	-0.1	2876.23	-0.01	2876.23	-0.01	2865.86	-0.01	2865.86	-0.01
2889.23	-0.2	2889.23	-0.1	2876.23	-0.01	2876.23	-0.01	2865.86	-0.01	2865.86	-0.01
2889.23	-0.2	2889.23	-0.1	2876.23	-0.01	2876.23	-0.01	2865.87	-0.01	2865.87	-0.01
2889.23	-0.2	2889.23	-0.1	2876.23	-0.01	2876.23	-0.01	2865.87	-0.01	2865.87	-0.01
2889.23	-0.2	2889.23	-0.1	2876.23	-0.01	2876.23	-0.01	2865.87	-0.01	2865.87	-0.01
2889.23	-0.2	2889.23	-0.1	2876.23	-0.01	2876.23	-0.01	2865.87	-0.01	2865.87	-0.01
2889.23	-0.2	2889.23	-0.1	2876.23	-0.01	2876.23	-0.01	2865.87	-0.01	2865.87	-0.01
2889.23	-0.2	2889.23	-0.1	2876.23	-0.01	2876.23	-0.01	2865.87	-0.01	2865.87	-0.01
2889.23	-0.2	2889.23	-0.1	2876.23	-0.01	2876.23	-0.01	2865.87	-0.01	2865.87	-0.01
2889.23	-0.2	2889.23	-0.1	2876.23	-0.01	2876.23	-0.01	2865.87	-0.01	2865.87	-0.01
2889.23	-0.2	2889.23	-0.1	2876.23	-0.01	2876.23	-0.01	2865.87	-0.01	2865.87	-0.01
2889.23	-0.2	2889.23	-0.1	2876.23	-0.01	2876.23	-0.01	2865.87	-0.01	2865.87	-0.01
2889.23	-0.2	2889.23	-0.1	2876.23	-0.01	2876.23	-0.01	2865.87	-0.01	2865.87	-0.01
2889.23	-0.2	2889.23	-0.1	2876.23	-0.01	2876.23	-0.01	2865.87	-0.01	2865.87	-0.01
2889.23	-0.2	2889.23	-0.1	2876.23	-0.01	2876.23	-0.01	2865.87	-0.01	2865.87	-0.01
2889.23	-0.2	2889.23	-0.1	2876.23	-0.01	2876.23	-0.01	2865.87	-0.01	2865.87	-0.01
2889.23	-0.2	2889.23	-0.1	2876.23	-0.01	2876.23	-0.01	2865.87	-0.01	2865.87	-0.01
2889.23	-0.2	2889.23	-0.1	2876.23	-0.01	2876.23	-0.01	2865.87	-0.01	2865.87	-0.01
2889.23	-0.2	2889.23	-0.1	2876.23	-0.01	2876.23	-0.01	2865.87	-0.01	2865.87	-0.01
2889.23	-0.2	2889.23	-0.1	2876.23	-0.01	2876.23	-0.01	2865.87	-0.01	2865.87	-0.01
2889.23	-0.2	2889.23	-0.1	2876.23	-0.01	2876.23	-0.01	2865.87	-0.01	2865.87	-0.01
2889.23	-0.2	2889.23	-0.1	2876.23	-0.01	2876.23	-0.01	2865.87	-0.01	2865.87	-0.01
2889.23	-0.2	2889.23	-0.1	2876.23	-0.01	2876.23	-0.01	2865.87	-0.01	2865.87	-0.01
2889.23	-0.2	2889.23	-0.1	2876.23	-0.01	2876.23	-0.01	2865.87	-0.01	2865.87	-0.01
2889.23	-0.2	2889.23	-0.1	2876.23	-0.01	2876.23	-0.01	2865.87	-0.01	2865.87	-0.01
2889.23	-0.2	2889.23	-0.1	2876.23	-0.01	2876.23	-0.01	2865.87	-0.01	2865.87	-0.01
2889.23	-0.2	2889.23	-0.1	2876.23	-0.01	2876.23	-0.01	2865.87	-0.01	2865.87	-0.01
2889.23	-0.2	2889.23	-0.1	2876.23	-0.01	2876.23	-0.01	2865.87	-0.01	2865.87	-0.01
2889.23	-0.2	2889.23	-0.1	2876.23	-0.01	2876.23	-0.01	2865.87	-0.01	2865.87	-0.01
2889.23	-0.2	2889.23	-0.1	2876.23	-0.01	2876.23	-0.01	2865.87	-0.01	2865.87	-0.01
2889.23	-0.2	2889.23	-0.1	2876.23	-0.01	2876.23	-0.01	2865.87	-0.01	2865.87	-0.01
2889.23	-0.2	2889.23	-0.1	2876.23	-0.01	2876.23	-0.01	2865.87	-0.01	2865.87	-0.01
2889.23	-0.2	2889.23	-0.1	2876.23	-0.01	2876.23	-0.01	2865.87	-0.01	2865.87	-0.01
2889.23	-0.2	2889.23	-0.1	2876.23	-0.01	2876.23	-0.01	2865.87	-0.01	2865.87	-0.01
2889.23	-0.2	2889.23	-0.1	2876.23	-0.01	2876.23	-0.01	2865.87	-0.01	2865.87	-0.01
2889.23	-0.2	2889.23	-0.1	2876.23	-0.01	2876.23	-0.01	2865.87	-0.01	2865.87	-0.01
2889.23	-0.2	2889.23	-0.1	2876.23	-0.01	2876.23	-0.01	2865.87	-0.01	2865.87	-0.01
2889.23	-0.2	2889.23	-0.1	2876.23	-0.01	2876.23	-0.01	2865.87	-0.01	2865.87	-0.01
2889.23	-0.2	2889.23	-0.1	2876.23	-0.01	2876.23	-0.01	2865.87	-0.01	2865.87	-0.01
2889.23	-0.2	2889.23	-0.1	2876.23	-0.01	2876.23	-0.01	2865.87	-0.01	2865.87	-0.01
2889.23	-0.2	2889.23	-0.1	2876.23	-0.01	2876.23	-0.01	2865.87	-0.01	2865.87	-0.01
2889.23	-0.2	2889.23	-0.1	2876.24	-0.01	2876.24	-0.01	2865.87	-0.01	2865.87	-0.01
2889.23	-0.2	2889.23	-0.1	2876.24	-0.01	2876.24	-0.01	2865.87	-0.01	2865.87	-0.01
2889.23	-0.2	2889.23	-0.1	2876.24	-0.01	2876.24	-0.01	2865.87	-0.01	2865.87	-0.01
2889.23	-0.2	2889.23	-0.1	2876.24	-0.01	2876.24	-0.01	2865.87	-0.01	2865.87	-0.01
2889.23	-0.2	2889.23	-0.1	2876.24	-0.01	2876.24	-0.01	2865.87	-0.01	2865.87	-0.01
2889.23	-0.2	2889.23	-0.1	2876.24	-0.01	2876.24	-0.01	2865.87	-0.01	2865.87	-0.01
2889.23	-0.2	2889.23	-0.1	2876.24	-0.01	2876.24	-0.01	2865.87	-0.01	2865.87	-0.01
2889.23	-0.2	2889.23	-0.1	2876.24	-0.01	2876.24	-0.01	2865.87	-0.01	2865.87	-0.01
2889.23	-0.2	2889.23	-0.1	2876.24	-0.01	2876.24	-0.01	2865.87	-0.01	2865.87	-0.01
2889.23	-0.2	2889.23	-0.1	2876.24	-0.01	2876.24	-0.01	2865.87	-0.01	2865.87	-0.01
2889.24	-0.2	2889.24	-0.1	2876.24	-0.01	2876.24	-0.01	2865.87	-0.01	2865.87	-0.01
2889.24	-0.2	2889.24	-0.1	2876.24	-0.01	2876.24	-0.01	2865.87	-0.01	2865.87	-0.01
2889.24	-0.2	2889.24	-0.1	2876.24	-0.01	2876.24	-0.01	2865.87	-0.01	2865.87	-0.01
2889.24	-0.2	2889.24	-0.1	2876.24	-0.01	2876.24	-0.01	2865.87	-0.01	2865.87	-0.01
2889.24	-0.2	2889.24	-0.1	2876.24	-0.01	2876.24	-0.01	2865.87	-0.01	2865.87	-0.01
2889.24	-0.2	2889.24	-0.1	2876.24	-0.01	2876.24	-0.01	2865.87	-0.01	2865.87	-0.01
2889.24	-0.2	2889.24	-0.1	2876.24	-0.01	2876.24	-0.01	2865.87	-0.01	2865.87	-0.01
2889.24	-0.2	2889.24	-0.1	2876.24	-0.01	2876.24	-0.01	2865.87	-0.01	2865.87	-0.01
2889.24	-0.2	2889.24	-0.1	2876.24	-0.01	2876.24	-0.01	2865.87	-0.01	2865.87	-0.01
2889.24	-0.2	2889.24	-0.1	2876.24	-0.01	2876.24	-0.01	2865.87	-0.01	2865.87	-0.01
2889.24	-0.2	2889.24	-0.1	2876.24	-0.01	2876.24	-0.01	2865.87	-0.01	2865.87	-0.01
2889.24	-0.2	2889.24	-0.1	2876.24	-0.01	2876.24	-0.01	2865.87	-0.01	2865.87	-0.01
2889.24	-0.2	2889.24	-0.1	2876.24	-0.01	2876.24	-0.01	2865.87	-0.01	2865.87	-0.01
2889.24	-0.2	2889.24	-0.1	2876.24	-0.01	2876.24	-0.01	2865.87	-0.01	2865.87	-0.01
2889.24	-0.2	2889.24	-0.1	2876.24	-0.01	2876.24	-0.01	2865.87	-0.01	2865.87	-0.01
2889.24	-0.2	2889.24	-0.1	2876.24	-0.01	2876.24	-0.01	2865.87	-0.01	2865.87	-0.01
2889.24	-0.2	2889.24	-0.1	2876.24	-0.01	2876.24	-0.01	2865.87	-0.01	2865.87	-0.01
2889.24	-0.2	2889.24	-0.1	2876.24	-0.01	2876.24	-0.01	2865.87	-0.01	2865.87	-0.01
2889.24	-0.2	2889.24	-0.1	2876.24	-0.01	2876.24	-0.01	2865.87	-0.01	2865.87	-0.01
2889.24	-0.2	2889.24	-0.1	2876.24	-0.01	2876.24	-0.01	2865.87	-0.01	2865.87	-0.01
2889.24	-0.2	2889.24	-0.1	2876.24	-0.01	2876.24	-0.01	2865.87	-0.01	2865.87	-0.01
2889.24	-0.2	2889.24	-0.1	2876.24	-0.01	2876.24	-0.01	2865.87	-0.01	2865.87	-0.01
2889.24	-0.2	2889.24	-0.1	2876.24	-0.01	2876.24	-0.01	2865.87	-0.01	2865.87	-0.01
2889.24	-0.2	2889.24	-0.1	2876.24	-0.01	2876.24	-0.01	2865.87	-0.01	2865.87	-0.01
2889.24	-0.2	2889.24	-0.1	2876.24	-0.01	2876.24	-0.01	2865.87	-0.01	2865.87	-0.01
2889.24	-0.2	2889.24	-0.1	2876.24	-0.01	2876.24	-0.01	2865.87	-0.01	2865.87	-0.01
2889.24	-0.2	2889.24	-0.1	2876.24	-0.01	2876.24	-0.01	2865.87	-0.01	2865.87	-0.01
2889.24	-0.2	2889.24	-0.1	2876.24	-0.01	2876.24	-0.01	2865.87	-0.01	2865.87	-0.01
2889.24	-0.2	2889.24	-0.1	2876.24	-0.01	2876.24	-0.01	2865.87	-0.01	2865.87	-0.01
2889.24	-0.2	2889.24	-0.1	2876.24	-0.01	2876.24	-0.01	2865.87	-0.01	2865.87	-0.01
2889.24	-0.2	2889.24	-0.1	2876.24	-0.01	2876.24	-0.01	2865.87	-0.01	2865.87	-0.01
2889.24	-0.2	2889.24	-0.1	2876.24	-0.01	2876.24	-0.01	2865.87	-0.01	2865.87	-0.01
2889.24	-0.2	2889.24	-0.1	2876.24	-0.01	2876.24	-0.01	2865.87	-0.01	2865.87	-0.01
2889.24	-0.2	2889.24	-0.1	2876.24	-0.01	2876.24	-0.01	2865.87	-0.01	2865.87	-0.01
2889.24	-0.2	2889.24	-0.1	2876.24	-0.01	2876.24	-0.01	2865.87	-0.01	2865.87	-0.01
2889.24	-0.2	2889.24	-0.1	2876.24	-0.01	2876.24	-0.01	2865.87	-0.01	2865.87	-0.01
2889.24	-0.2	2889.24	-0.1	2876.24	-0.01	2876.24	-0.01	2865.87	-0.01	2865.87	-0.01
2889.24	-0.2	2889.24	-0.1	2876.24	-0.01	2876.24	-0.01	2865.87	-0.01	2865.87	-0.01
2889.24	-0.2	2889.24	-0.1	2876.24	-0.01	2876.24	-0.01	2865.87	-0.01	2865.87	-0.01
2889.24	-0.2	2889.24	-0.1	2876.24	-0.01	2876.24	-0.01	2865.87	-0.01	2865.87	-0.01
2889.24	-0.2	2889.24	-0.1	2876.24	-0.01	2876.24	-0.01	2865.87	-0.01	2865.87	-0.01
2889.24	-0.2	2889.24	-0.1	2876.24	-0.01	2876.24	-0.01	2865.87	-0.01	2865.87	-0.01
2889.24	-0.2	2889.24	-0.1	2876.24	-0.01	2876.24	-0.01	2865.87	-0.01	2865.87	-0.01
2889.24	-0.2	2889.24	-0.1	2876.24	-0.01	2876.24	-0.01	2865.87	-0.01	2865.87	-0.01
2889.24	-0.2	2889.24	-0.1	2876.24	-0.01	2876.24	-0.01	2865.87	-0.01	2865.87	-0.01
2889.24	-0.2	2889.24	-0.1	2876.24	-0.01	2876.24	-0.01	2865.87	-0.01	2865.87	-0.01
2889.24	-0.2	2889.24	-0.1	2876.24	-0.01	2876.24	-0.01	2865.87	-0.01	2865.87	-0.01
2889.24	-0.2	2889.24	-0.1	2876.24	-0.01	2876.24	-0.01	2865.87	-0.01	2865.87	-0.01
2889.24	-0.2	2889.24	-0.1	2876.24	-0.01	2876.24	-0.01	2865.87	-0.01	2865.87	-0.01
2889.24	-0.2	2889.24	-0.1	2876.24	-0.01	2876.24	-0.01	2865.87	-0.01	2865.87	-0.01
2889.24	-0.2	2889.24	-0.1	2876.24	-0.01	2876.24	-0.01	2865.87	-0.01	2865.87	-0.01
2889.24	-0.2	2889.24	-0.1	2876.24	-0.01	2876.24	-0.01	2865.88	-0.01	2865.88	-0.01
2889.24	-0.2	2889.24	-0.1	2876.24	-0.01	2876.24	-0.01	2865.88	-0.01	2865.88	-0.01
2889.24	-0.2	2889.24	-0.1	2876.24	-0.01	2876.24	-0.01	2865.88	-0.01	2865.88	-0.01
2889.24	-0.2	2889.24	-0.1	2876.24	-0.01	2876.24	-0.01	2865.88	-0.01	2865.88	-0.01
2889.24	-0.2	2889.24	-0.1	2876.24	-0.01	2876.24	-0.01	2865.88	-0.01	2865.88	-0.01
2889.24	-0.2	2889.24	-0.1	2876.24	-0.01	2876.24	-0.01	2865.88	-0.01	2865.88	-0.01
2889.24	-0.2	2889.24	-0.1	2876.24	-0.01	2876.24	-0.01	2865.88	-0.01	2865.88	-0.01
2889.24	-0.2	2889.24	-0.1	2876.24	-0.01	2876.24	-0.01	2865.88	-0.01	2865.88	-0.01
2889.24	-0.2	2889.24	-0.1	2876.24	-0.01	2876.24	-0.01	2865.88	-0.01	2865.88	-0.01
2889.24	-0.2	2889.24	-0.1	2876.24	-0.01	2876.24	-0.01	2865.88	-0.01	2865.88	-0.01
2889.24	-0.2	2889.24	-0.1	2876.24	-0.01	2876.24	-0.01	2865.88	-0.01	2865.88	-0.01
2889.24	-0.2	2889.24	-0.1	2876.24	-0.01	2876.24	-0.01	2865.88	-0.01	2865.88	-0.01
2889.24	-0.2	2889.24	-0.1	2876.24	-0.01	2876.24	-0.01	2865.88	-0.01	2865.88	-0.01
2889.24	-0.2	2889.24	-0.1	2876.24	-0.01	2876.24	-0.01	2865.88	-0.01	2865.88	-0.01
2889.24	-0.2	2889.24	-0.1	2876.24	-0.01	2876.24	-0.01	2865.88	-0.01	2865.88	-0.01
2889.24	-0.2	2889.24	-0.1	2876.24	-0.01	2876.24	-0.01	2865.88	-0.01	2865.88	-0.01
2889.24	-0.2	2889.24	-0.1	2876.24	-0.01	2876.24	-0.01	2865.88	-0.01	2865.88	-0.01
2889.24	-0.2	2889.24	-0.1	2876.24	-0.01	2876.24	-0.01	2865.88	-0.01	2865.88	-0.01
2889.24	-0.2	2889.24	-0.1	2876.24	-0.01	2876.24	-0.01	2865.88	-0.01	2865.88	-0.01
2889.24	-0.2	2889.24	-0.1	2876.24	-0.01	2876.24	-0.01	2865.88	-0.01	2865.88	-0.01
2889.24	-0.2	2889.24	-0.1	2876.24	-0.01	2876.24	-0.01	2865.88	-0.01	2865.88	-0.01
2889.24	-0.2	2889.24	-0.1	2876.24	-0.01	2876.24	-0.01	2865.88	-0.01	2865.88	-0.01
2889.24	-0.2	2889.24	-0.1	2876.24	-0.01	2876.24	-0.01	2865.88	-0.01	2865.88	-0.01
2889.24	-0.2	2889.24	-0.1	2876.24	-0.01	2876.24	-0.01	2865.88	-0.01	2865.88	-0.01
2889.24	-0.2	2889.24	-0.1	2876.24	-0.01	2876.24	-0.01	2865.88	-0.01	2865.88	-0.01
2889.24	-0.2	2889.24	-0.1	2876.24	-0.01	2876.24	-0.01	2865.88	-0.01	2865.88	-0.01
2889.24	-0.2	2889.24	-0.1	2876.24	-0.01	2876.24	-0.01	2865.88	-0.01	2865.88	-0.01
2889.24	-0.2	2889.24	-0.1	2876.24	-0.01	2876.24	-0.01	2865.88	-0.01	2865.88	-0.01
2889.24	-0.2	2889.24	-0.1	2876.24	-0.01	2876.24	-0.01	2865.88	-0.01	2865.88	-0.01
2889.24	-0.2	2889.24	-0.1	2876.24	-0.01	2876.24	-0.01	2865.88	-0.01	2865.88	-0.01
2889.24	-0.2	2889.24	-0.1	2876.24	-0.01	2876.24	-0.01	2865.88	-0.01	2865.88	-0.01
2889.24	-0.2	2889.24	-0.1	2876.24	-0.01	2876.24	-0.01	2865.88	-0.01	2865.88	-0.01
2889.24	-0.2	2889.24	-0.1	2876.24	-0.01	2876.24	-0.01	2865.88	-0.01	2865.88	-0.01
2889.24	-0.2	2889.24	-0.1	2876.24	-0.01	2876.24	-0.01	2865.88	-0.01	2865.88	-0.01
2889.24	-0.2	2889.24	-0.1	2876.24	-0.01	2876.24	-0.01	2865.88	-0.01	2865.88	-0.01
2889.24	-0.2	2889.24	-0.1	2876.24	-0.01	2876.24	-0.01	2865.88	-0.01	2865.88	-0.01
2889.24	-0.2	2889.24	-0.1	2876.24	-0.01	2876.24	-0.01	2865.88	-0.01	2865.88	-0.01
2889.24	-0.2	2889.24	-0.1	2876.24	-0.01	2876.24	-0.01	2865.88	-0.01	2865.88	-0.01
2889.24	-0.2	2889.24	-0.1	2876.24	-0.01	2876.24	-0.01	2865.88	-0.01	2865.88	-0.01
2889.24	-0.2	2889.24	-0.1	2876.25	-0.01	2876.25	-0.01	2865.88	-0.01	2865.88	-0.01
2889.24	-0.2	2889.24	-0.1	2876.25	-0.01	2876.25	-0.01	2865.88	-0.01	2865.88	-0.01
2889.24	-0.2	2889.24	-0.1	2876.25	-0.01	2876.25	-0.01	2865.88	-0.01	2865.88	-0.01
2889.24	-0.2	2889.24	-0.1	2876.25	-0.01	2876.25	-0.01	2865.88	-0.01	2865.88	-0.01
2889.24	-0.2	2889.24	-0.1	2876.25	-0.01	2876.25	-0.01	2865.88	-0.01	2865.88	-0.01
2889.24	-0.2	2889.24	-0.1	2876.25	-0.01	2876.25	-0.01	2865.88	-0.01	2865.88	-0.01
2889.24	-0.2	2889.24	-0.1	2876.25	-0.01	2876.25	-0.01	2865.88	-0.01	2865.88	-0.01
2889.24	-0.2	2889.24	-0.1	2876.25	-0.01	2876.25	-0.01	2865.88	-0.01	2865.88	-0.01
2889.24	-0.2	2889.24	-0.1	2876.25	-0.01	2876.25	-0.01	2865.88	-0.01	2865.88	-0.01
2889.24	-0.2	2889.24	-0.1	2876.25	-0.01	2876.25	-0.01	2865.88	-0.01	2865.88	-0.01
2889.24	-0.2	2889.24	-0.1	2876.25	-0.01	2876.25	-0.01	2865.88	-0.01	2865.88	-0.01
2889.25	-0.2	2889.25	-0.1	2876.25	-0.01	2876.25	-0.01	2865.88	-0.01	2865.88	-0.01
2889.25	-0.2	2889.25	-0.1	2876.25	-0.01	2876.25	-0.01	2865.88	-0.01	2865.88	-0.01
2889.25	-0.2	2889.25	-0.1	2876.25	-0.01	2876.25	-0.01	2865.88	-0.01	2865.88	-0.01
2889.25	-0.2	2889.25	-0.1	2876.25	-0.01	2876.25	-0.01	2865.88	-0.01	2865.88	-0.01
2889.25	-0.2	2889.25	-0.1	2876.25	-0.01	2876.25	-0.01	2865.88	-0.01	2865.88	-0.01
2889.25	-0.2	2889.25	-0.1	2876.25	-0.01	2876.25	-0.01	2865.88	-0.01	2865.88	-0.01
2889.25	-0.2	2889.25	-0.1	2876.25	-0.01	2876.25	-0.01	2865.88	-0.01	2865.88	-0.01001
2889.25	-0.2	2889.25	-0.1	2876.25	-0.01	2876.25	-0.01	2865.88	-0.01	2865.88	-0.01001
2889.25	-0.2	2889.25	-0.1	2876.25	-0.01	2876.25	-0.01	2865.88	-0.01	2865.88	-0.01001
2889.25	-0.2	2889.25	-0.1	2876.25	-0.01	2876.25	-0.01	2865.88	-0.01	2865.88	-0.01001
2889.25	-0.2	2889.25	-0.1	2876.25	-0.01	2876.25	-0.01	2865.88	-0.01	2865.88	-0.01001
2889.25	-0.2	2889.25	-0.1	2876.25	-0.01	2876.25	-0.01	2865.88	-0.01	2865.88	-0.01001
2889.25	-0.2	2889.25	-0.1	2876.25	-0.01	2876.25	-0.01	2865.88	-0.01	2865.88	-0.01001
2889.25	-0.2	2889.25	-0.1	2876.25	-0.01	2876.25	-0.01	2865.88	-0.01	2865.88	-0.01001
2889.25	-0.2	2889.25	-0.1	2876.25	-0.01	2876.25	-0.01	2865.88	-0.01	2865.88	-0.01001
2889.25	-0.2	2889.25	-0.1	2876.25	-0.01	2876.25	-0.01	2865.88	-0.01	2865.88	-0.01001
2889.25	-0.2	2889.25	-0.1	2876.25	-0.01	2876.25	-0.01	2865.88	-0.01	2865.88	-0.01001
2889.25	-0.2	2889.25	-0.1	2876.25	-0.01	2876.25	-0.01	2865.88	-0.01	2865.88	-0.01001
2889.25	-0.2	2889.25	-0.1	2876.25	-0.01	2876.25	-0.01	2865.88	-0.01	2865.88	-0.01001
2889.25	-0.2	2889.25	-0.1	2876.25	-0.01	2876.25	-0.01	2865.88	-0.01	2865.88	-0.01001
2889.25	-0.2	2889.25	-0.1	2876.25	-0.01	2876.25	-0.01	2865.88	-0.01	2865.88	-0.01001
2889.25	-0.2	2889.25	-0.1	2876.25	-0.01	2876.25	-0.01	2865.88	-0.01	2865.88	-0.01001
2889.25	-0.2	2889.25	-0.1	2876.25	-0.01	2876.25	-0.01	2865.88	-0.01	2865.88	-0.01001
2889.25	-0.2	2889.25	-0.1	2876.25	-0.01	2876.25	-0.01	2865.88	-0.01	2865.88	-0.01001
2889.25	-0.2	2889.25	-0.1	2876.25	-0.01	2876.25	-0.01	2865.88	-0.01	2865.88	-0.01001
2889.25	-0.2	2889.25	-0.1	2876.25	-0.01	2876.25	-0.01	2865.88	-0.01	2865.88	-0.01001
2889.25	-0.2	2889.25	-0.1	2876.25	-0.01	2876.25	-0.01	2865.88	-0.01	2865.88	-0.01001
2889.25	-0.2	2889.25	-0.1	2876.25	-0.01	2876.25	-0.01	2865.88	-0.01	2865.88	-0.01001
2889.25	-0.2	2889.25	-0.1	2876.25	-0.01	2876.25	-0.01	2865.88	-0.01	2865.88	-0.01001
2889.25	-0.2	2889.25	-0.1	2876.25	-0.01	2876.25	-0.01	2865.88	-0.01	2865.88	-0.01001
2889.25	-0.2	2889.25	-0.1	2876.25	-0.01	2876.25	-0.01	2865.88	-0.01	2865.88	-0.01001
2889.25	-0.2	2889.25	-0.1	2876.25	-0.01	2876.25	-0.01	2865.88	-0.01	2865.88	-0.01001
2889.25	-0.2	2889.25	-0.1	2876.25	-0.01	2876.25	-0.01	2865.88	-0.01	2865.88	-0.01001
2889.25	-0.2	2889.25	-0.1	2876.25	-0.01	2876.25	-0.01	2865.88	-0.01	2865.88	-0.01001
2889.25	-0.2	2889.25	-0.1	2876.25	-0.01	2876.25	-0.01	2865.88	-0.01	2865.88	-0.01001
2889.25	-0.2	2889.25	-0.1	2876.25	-0.01	2876.25	-0.01	2865.88	-0.01	2865.88	-0.01001
2889.25	-0.2	2889.25	-0.1	2876.25	-0.01	2876.25	-0.01	2865.88	-0.01	2865.88	-0.01001
2889.25	-0.2	2889.25	-0.1	2876.25	-0.01	2876.25	-0.01	2865.88	-0.01	2865.88	-0.01001
2889.25	-0.2	2889.25	-0.1	2876.25	-0.01	2876.25	-0.01	2865.88	-0.01	2865.88	-0.01001
2889.25	-0.2	2889.25	-0.1	2876.25	-0.01	2876.25	-0.01	2865.88	-0.01	2865.88	-0.01001
2889.25	-0.2	2889.25	-0.1	2876.25	-0.01	2876.25	-0.01	2865.88	-0.01	2865.88	-0.01001
2889.25	-0.2	2889.25	-0.1	2876.25	-0.01	2876.25	-0.01	2865.88	-0.01	2865.88	-0.01001
2889.25	-0.2	2889.25	-0.1	2876.25	-0.01	2876.25	-0.01	2865.88	-0.01	2865.88	-0.01001
2889.25	-0.2	2889.25	-0.1	2876.25	-0.01	2876.25	-0.01	2865.88	-0.01	2865.88	-0.01001
2889.25	-0.2	2889.25	-0.1	2876.25	-0.01	2876.25	-0.01	2865.88	-0.01	2865.88	-0.01001
2889.25	-0.2	2889.25	-0.1	2876.25	-0.01	2876.25	-0.01	2865.88	-0.01	2865.88	-0.01001
2889.25	-0.2	2889.25	-0.1	2876.25	-0.01	2876.25	-0.01	2865.88	-0.01	2865.88	-0.01001
2889.25	-0.2	2889.25	-0.1	2876.25	-0.01	2876.25	-0.01	2865.88	-0.01	2865.88	-0.01001
2889.25	-0.2	2889.25	-0.1	2876.25	-0.01	2876.25	-0.01	2865.88	-0.01	2865.88	-0.01001
2889.25	-0.2	2889.25	-0.1	2876.25	-0.01	2876.25	-0.01	2865.88	-0.01	2865.88	-0.01001
2889.25	-0.2	2889.25	-0.1	2876.25	-0.01	2876.25	-0.01	2865.89	-0.01	2865.89	-0.01001
2889.25	-0.2	2889.25	-0.1	2876.25	-0.01	2876.25	-0.01	2865.89	-0.01	2865.89	-0.01001
2889.25	-0.2	2889.25	-0.1	2876.25	-0.01	2876.25	-0.01	2865.89	-0.01	2865.89	-0.01001
2889.25	-0.2	2889.25	-0.1	2876.25	-0.01	2876.25	-0.01	2865.89	-0.01	2865.89	-0.01001
2889.25	-0.2	2889.25	-0.1	2876.25	-0.01	2876.25	-0.01	2865.89	-0.01	2865.89	-0.01001
2889.25	-0.2	2889.25	-0.1	2876.25	-0.01	2876.25	-0.01	2865.89	-0.01	2865.89	-0.01001
2889.25	-0.2	2889.25	-0.1	2876.25	-0.01	2876.25	-0.01	2865.89	-0.01	2865.89	-0.01001
2889.25	-0.2	2889.25	-0.1	2876.25	-0.01	2876.25	-0.01	2865.89	-0.01	2865.89	-0.01001
2889.25	-0.2	2889.25	-0.1	2876.25	-0.01	2876.25	-0.01	2865.89	-0.01	2865.89	-0.01001
2889.25	-0.2	2889.25	-0.1	2876.25	-0.01	2876.25	-0.01	2865.89	-0.01	2865.89	-0.01001
2889.25	-0.2	2889.25	-0.1	2876.25	-0.01	2876.25	-0.01	2865.89	-0.01	2865.89	-0.01001
2889.25	-0.2	2889.25	-0.1	2876.25	-0.01	2876.25	-0.01	2865.89	-0.01	2865.89	-0.01001
2889.25	-0.2	2889.25	-0.1	2876.25	-0.01	2876.25	-0.01	2865.89	-0.01	2865.89	-0.01001
2889.25	-0.2	2889.25	-0.1	2876.25	-0.01	2876.25	-0.01	2865.89	-0.01	2865.89	-0.01001
2889.25	-0.2	2889.25	-0.1	2876.25	-0.01	2876.25	-0.01	2865.89	-0.01	2865.89	-0.01001
2889.25	-0.2	2889.25	-0.1	2876.25	-0.01	2876.25	-0.01	2865.89	-0.01	2865.89	-0.01001
2889.25	-0.2	2889.25	-0.1	2876.25	-0.01	2876.25	-0.01	2865.89	-0.01	2865.89	-0.01001
2889.25	-0.2	2889.25	-0.1	2876.25	-0.01	2876.25	-0.01	2865.89	-0.01	2865.89	-0.01001
2889.25	-0.2	2889.25	-0.1	2876.25	-0.01	2876.25	-0.01	2865.89	-0.01	2865.89	-0.01001
2889.25	-0.2	2889.25	-0.1	2876.25	-0.01	2876.25	-0.01	2865.89	-0.01	2865.89	-0.01001
2889.25	-0.2	2889.25	-0.1	2876.25	-0.01	2876.25	-0.01	2865.89	-0.01	2865.89	-0.01001
2889.25	-0.2	2889.25	-0.1	2876.25	-0.01	2876.25	-0.01	2865.89	-0.01	2865.89	-0.01001
2889.25	-0.2	2889.25	-0.1	2876.25	-0.01	2876.25	-0.01	2865.89	-0.01	2865.89	-0.01001
2889.25	-0.2	2889.25	-0.1	2876.25	-0.01	2876.25	-0.01	2865.89	-0.01	2865.89	-0.01001
2889.25	-0.2	2889.25	-0.1	2876.25	-0.01	2876.25	-0.01	2865.89	-0.01	2865.89	-0.01001
2889.25	-0.2	2889.25	-0.1	2876.25	-0.01	2876.25	-0.01	2865.89	-0.01	2865.89	-0.01001
2889.25	-0.2	2889.25	-0.1	2876.25	-0.01	2876.25	-0.01	2865.89	-0.01	2865.89	-0.01001
2889.25	-0.2	2889.25	-0.1	2876.25	-0.01	2876.25	-0.01	2865.89	-0.01	2865.89	-0.01001
2889.25	-0.2	2889.25	-0.1	2876.25	-0.01	2876.25	-0.01	2865.89	-0.01	2865.89	-0.01001
2889.25	-0.2	2889.25	-0.1	2876.25	-0.01	2876.25	-0.01	2865.89	-0.01	2865.89	-0.01001
2889.25	-0.2	2889.25	-0.1	2876.25	-0.01	2876.25	-0.01	2865.89	-0.01	2865.89	-0.01001
2889.25	-0.2	2889.25	-0.1	2876.25	-0.01	2876.25	-0.01	2865.89	-0.01	2865.89	-0.01001
2889.25	-0.2	2889.25	-0.1	2876.25	-0.01	2876.25	-0.01	2865.89	-0.01	2865.89	-0.01001
2889.25	-0.2	2889.25	-0.1	2876.25	-0.01	2876.25	-0.01	2865.89	-0.01	2865.89	-0.01001
2889.25	-0.2	2889.25	-0.1	2876.25	-0.01	2876.25	-0.01	2865.89	-0.01	2865.89	-0.01001
2889.25	-0.2	2889.25	-0.1	2876.25	-0.01	2876.25	-0.01	2865.89	-0.01	2865.89	-0.01001
2889.25	-0.2	2889.25	-0.1	2876.25	-0.01	2876.25	-0.01	2865.89	-0.01	2865.89	-0.01001
2889.25	-0.2	2889.25	-0.1	2876.25	-0.01	2876.25	-0.01	2865.89	-0.01	2865.89	-0.01001
2889.25	-0.2	2889.25	-0.1	2876.25	-0.01	2876.25	-0.01	2865.89	-0.01	2865.89	-0.01001
2889.25	-0.2	2889.25	-0.1	2876.26	-0.01	2876.26	-0.01	2865.89	-0.01	2865.89	-0.01001
2889.25	-0.2	2889.25	-0.1	2876.26	-0.01	2876.26	-0.01	2865.89	-0.01	2865.89	-0.01001
2889.25	-0.2	2889.25	-0.1	2876.26	-0.01	2876.26	-0.01	2865.89	-0.01	2865.89	-0.01001
2889.25	-0.2	2889.25	-0.1	2876.26	-0.01	2876.26	-0.01	2865.89	-0.01	2865.89	-0.01001
2889.25	-0.2	2889.25	-0.1	2876.26	-0.01	2876.26	-0.01	2865.89	-0.01	2865.89	-0.01001
2889.25	-0.2	2889.25	-0.1	2876.26	-0.01	2876.26	-0.01	2865.89	-0.01	2865.89	-0.01001
2889.25	-0.2	2889.25	-0.1	2876.26	-0.01	2876.26	-0.01	2865.89	-0.01	2865.89	-0.01001
2889.25	-0.2	2889.25	-0.1	2876.26	-0.01	2876.26	-0.01	2865.89	-0.01	2865.89	-0.01001
2889.25	-0.2	2889.25	-0.1	2876.26	-0.01	2876.26	-0.01	2865.89	-0.01	2865.89	-0.01001
2889.25	-0.2	2889.25	-0.1	2876.26	-0.01	2876.26	-0.01	2865.89	-0.01	2865.89	-0.01001
2889.26	-0.2	2889.26	-0.1	2876.26	-0.01	2876.26	-0.01	2865.89	-0.01	2865.89	-0.01001
2889.26	-0.2	2889.26	-0.1	2876.26	-0.01	2876.26	-0.01	2865.89	-0.01	2865.89	-0.01001
2889.26	-0.2	2889.26	-0.1	2876.26	-0.01	2876.26	-0.01	2865.89	-0.01	2865.89	-0.01001
2889.26	-0.2	2889.26	-0.1	2876.26	-0.01	2876.26	-0.01	2865.89	-0.01	2865.89	-0.01001
2889.26	-0.2	2889.26	-0.1	2876.26	-0.01	2876.26	-0.01	2865.89	-0.01	2865.89	-0.01001
2889.26	-0.2	2889.26	-0.1	2876.26	-0.01	2876.26	-0.01	2865.89	-0.01	2865.89	-0.01001
2889.26	-0.2	2889.26	-0.1	2876.26	-0.01	2876.26	-0.01	2865.89	-0.01	2865.89	-0.01001
2889.26	-0.2	2889.26	-0.1	2876.26	-0.01	2876.26	-0.01	2865.89	-0.01	2865.89	-0.01001
2889.26	-0.2	2889.26	-0.1	2876.26	-0.01	2876.26	-0.01	2865.89	-0.01	2865.89	-0.01001
2889.26	-0.2	2889.26	-0.1	2876.26	-0.01	2876.26	-0.01	2865.89	-0.01	2865.89	-0.01001
2889.26	-0.2	2889.26	-0.1	2876.26	-0.01	2876.26	-0.01	2865.89	-0.01	2865.89	-0.01001
2889.26	-0.2	2889.26	-0.1	2876.26	-0.01	2876.26	-0.01	2865.89	-0.01	2865.89	-0.01001
2889.26	-0.2	2889.26	-0.1	2876.26	-0.01	2876.26	-0.01	2865.89	-0.01	2865.89	-0.01001
2889.26	-0.2	2889.26	-0.1	2876.26	-0.01	2876.26	-0.01	2865.89	-0.01	2865.89	-0.01001
2889.26	-0.2	2889.26	-0.1	2876.26	-0.01	2876.26	-0.01	2865.89	-0.01	2865.89	-0.01001
2889.26	-0.2	2889.26	-0.1	2876.26	-0.01	2876.26	-0.01	2865.89	-0.01	2865.89	-0.01001
2889.26	-0.2	2889.26	-0.1	2876.26	-0.01	2876.26	-0.01	2865.89	-0.01	2865.89	-0.01001
2889.26	-0.2	2889.26	-0.1	2876.26	-0.01	2876.26	-0.01	2865.89	-0.01	2865.89	-0.01001
2889.26	-0.2	2889.26	-0.1	2876.26	-0.01	2876.26	-0.01	2865.89	-0.01	2865.89	-0.01001
2889.26	-0.2	2889.26	-0.1	2876.26	-0.01	2876.26	-0.01	2865.89	-0.01	2865.89	-0.01001
2889.26	-0.2	2889.26	-0.1	2876.26	-0.01	2876.26	-0.01	2865.89	-0.01	2865.89	-0.01001
2889.26	-0.2	2889.26	-0.1	2876.26	-0.01	2876.26	-0.01	2865.89	-0.01	2865.89	-0.01001
2889.26	-0.2	2889.26	-0.1	2876.26	-0.01	2876.26	-0.01	2865.89	-0.01	2865.89	-0.01001
2889.26	-0.2	2889.26	-0.1	2876.26	-0.01	2876.26	-0.01	2865.89	-0.01	2865.89	-0.01001
2889.26	-0.2	2889.26	-0.1	2876.26	-0.01	2876.26	-0.01	2865.89	-0.01	2865.89	-0.01001
2889.26	-0.2	2889.26	-0.1	2876.26	-0.01	2876.26	-0.01	2865.89	-0.01	2865.89	-0.01001
2889.26	-0.2	2889.26	-0.1	2876.26	-0.01	2876.26	-0.01	2865.89	-0.01	2865.89	-0.01001
2889.26	-0.2	2889.26	-0.1	2876.26	-0.01	2876.26	-0.01	2865.89	-0.01	2865.89	-0.01001
2889.26	-0.2	2889.26	-0.1	2876.26	-0.01	2876.26	-0.01	2865.89	-0.01	2865.89	-0.01002
2889.26	-0.2	2889.26	-0.1	2876.26	-0.01	2876.26	-0.01	2865.89	-0.01	2865.89	-0.01002
2889.26	-0.2	2889.26	-0.1	2876.26	-0.01	2876.26	-0.01	2865.89	-0.01	2865.89	-0.01002
2889.26	-0.2	2889.26	-0.1	2876.26	-0.01	2876.26	-0.01	2865.89	-0.01	2865.89	-0.01002
2889.26	-0.2	2889.26	-0.1	2876.26	-0.01	2876.26	-0.01	2865.89	-0.01	2865.89	-0.01002
2889.26	-0.2	2889.26	-0.1	2876.26	-0.01	2876.26	-0.01	2865.89	-0.01	2865.89	-0.01002
2889.26	-0.2	2889.26	-0.1	2876.26	-0.01	2876.26	-0.01	2865.89	-0.01	2865.89	-0.01002
2889.26	-0.2	2889.26	-0.1	2876.26	-0.01	2876.26	-0.01	2865.89	-0.01	2865.89	-0.01002
2889.26	-0.2	2889.26	-0.1	2876.26	-0.01	2876.26	-0.01	2865.89	-0.01	2865.89	-0.01002
2889.26	-0.2	2889.26	-0.1	2876.26	-0.01	2876.26	-0.01	2865.89	-0.01	2865.89	-0.01002
2889.26	-0.2	2889.26	-0.1	2876.26	-0.01	2876.26	-0.01	2865.89	-0.01	2865.89	-0.01002
2889.26	-0.2	2889.26	-0.1	2876.26	-0.01	2876.26	-0.01	2865.89	-0.01	2865.89	-0.01002
2889.26	-0.2	2889.26	-0.1	2876.26	-0.01	2876.26	-0.01	2865.89	-0.01	2865.89	-0.01002
2889.26	-0.2	2889.26	-0.1	2876.26	-0.01	2876.26	-0.01	2865.89	-0.01	2865.89	-0.01002
2889.26	-0.2	2889.26	-0.1	2876.26	-0.01	2876.26	-0.01	2865.89	-0.01	2865.89	-0.01002
2889.26	-0.2	2889.26	-0.1	2876.26	-0.01	2876.26	-0.01	2865.89	-0.01	2865.89	-0.01002
2889.26	-0.2	2889.26	-0.1	2876.26	-0.01	2876.26	-0.01	2865.89	-0.01	2865.89	-0.01002
2889.26	-0.2	2889.26	-0.1	2876.26	-0.01	2876.26	-0.01	2865.89	-0.01	2865.89	-0.01002
2889.26	-0.2	2889.26	-0.1	2876.26	-0.01	2876.26	-0.01	2865.89	-0.01	2865.89	-0.01002
2889.26	-0.2	2889.26	-0.1	2876.26	-0.01	2876.26	-0.01	2865.89	-0.01	2865.89	-0.01002
2889.26	-0.2	2889.26	-0.1	2876.26	-0.01	2876.26	-0.01	2865.89	-0.01	2865.89	-0.01002
2889.26	-0.2	2889.26	-0.1	2876.26	-0.01	2876.26	-0.01	2865.89	-0.01	2865.89	-0.01002
2889.26	-0.2	2889.26	-0.1	2876.26	-0.01	2876.26	-0.01	2865.89	-0.01	2865.89	-0.01002
2889.26	-0.2	2889.26	-0.1	2876.26	-0.01	2876.26	-0.01	2865.9	-0.01	2865.9	-0.01002
2889.26	-0.2	2889.26	-0.1	2876.26	-0.01	2876.26	-0.01	2865.9	-0.01	2865.9	-0.01002
2889.26	-0.2	2889.26	-0.1	2876.26	-0.01	2876.26	-0.01	2865.9	-0.01	2865.9	-0.01002
2889.26	-0.2	2889.26	-0.1	2876.26	-0.01	2876.26	-0.01	2865.9	-0.01	2865.9	-0.01002
2889.26	-0.2	2889.26	-0.1	2876.26	-0.01	2876.26	-0.01	2865.9	-0.01	2865.9	-0.01002
2889.26	-0.2	2889.26	-0.1	2876.26	-0.01	2876.26	-0.01	2865.9	-0.01	2865.9	-0.01002
2889.26	-0.2	2889.26	-0.1	2876.26	-0.01	2876.26	-0.01	2865.9	-0.01	2865.9	-0.01002
2889.26	-0.2	2889.26	-0.1	2876.26	-0.01	2876.26	-0.01	2865.9	-0.01	2865.9	-0.01003
2889.26	-0.2	2889.26	-0.1	2876.26	-0.01	2876.26	-0.01	2865.9	-0.01	2865.9	-0.01003
2889.26	-0.2	2889.26	-0.1	2876.26	-0.01	2876.26	-0.01	2865.9	-0.01	2865.9	-0.01003
2889.26	-0.2	2889.26	-0.1	2876.26	-0.01	2876.26	-0.01	2865.9	-0.01	2865.9	-0.01003
2889.26	-0.2	2889.26	-0.1	2876.26	-0.01	2876.26	-0.01	2865.9	-0.01	2865.9	-0.01003
2889.26	-0.2	2889.26	-0.1	2876.26	-0.01	2876.26	-0.01	2865.9	-0.01	2865.9	-0.01003
2889.26	-0.2	2889.26	-0.1	2876.26	-0.01	2876.26	-0.01	2865.9	-0.01	2865.9	-0.01003
2889.26	-0.2	2889.26	-0.1	2876.26	-0.01	2876.26	-0.01	2865.9	-0.01	2865.9	-0.01003
2889.26	-0.2	2889.26	-0.1	2876.26	-0.01	2876.26	-0.01	2865.9	-0.01	2865.9	-0.01003
2889.26	-0.2	2889.26	-0.1	2876.26	-0.01	2876.26	-0.01	2865.9	-0.01	2865.9	-0.01003
2889.26	-0.2	2889.26	-0.1	2876.26	-0.01	2876.26	-0.01	2865.9	-0.01001	2865.9	-0.01003
2889.26	-0.2	2889.26	-0.1	2876.26	-0.01	2876.26	-0.01	2865.9	-0.01001	2865.9	-0.01003
2889.26	-0.2	2889.26	-0.1	2876.26	-0.01	2876.26	-0.01	2865.9	-0.01001	2865.9	-0.01003
2889.26	-0.2	2889.26	-0.1	2876.26	-0.01	2876.26	-0.01	2865.9	-0.01001	2865.9	-0.01003
2889.26	-0.2	2889.26	-0.1	2876.26	-0.01	2876.26	-0.01	2865.9	-0.01001	2865.9	-0.01003
2889.26	-0.2	2889.26	-0.1	2876.26	-0.01	2876.26	-0.01	2865.9	-0.01001	2865.9	-0.01004
2889.26	-0.2	2889.26	-0.1	2876.26	-0.01	2876.26	-0.01	2865.9	-0.01001	2865.9	-0.01004
2889.26	-0.2	2889.26	-0.1	2876.26	-0.01	2876.26	-0.01	2865.9	-0.01001	2865.9	-0.01004
2889.26	-0.2	2889.26	-0.1	2876.26	-0.01	2876.26	-0.01	2865.9	-0.01001	2865.9	-0.01004
2889.26	-0.2	2889.26	-0.1	2876.26	-0.01	2876.26	-0.01	2865.9	-0.01001	2865.9	-0.01004
2889.26	-0.2	2889.26	-0.1	2876.26	-0.01	2876.26	-0.01	2865.9	-0.01001	2865.9	-0.01004
2889.26	-0.2	2889.26	-0.1	2876.26	-0.01	2876.26	-0.01	2865.9	-0.01001	2865.9	-0.01004
2889.26	-0.2	2889.26	-0.1	2876.26	-0.01	2876.26	-0.01	2865.9	-0.01001	2865.9	-0.01004
2889.26	-0.2	2889.26	-0.1	2876.26	-0.01	2876.26	-0.01	2865.9	-0.01001	2865.9	-0.01004
2889.26	-0.2	2889.26	-0.1	2876.26	-0.01	2876.26	-0.01	2865.9	-0.01001	2865.9	-0.01005
2889.26	-0.2	2889.26	-0.1	2876.26	-0.01	2876.26	-0.01	2865.9	-0.01001	2865.9	-0.01005
2889.26	-0.2	2889.26	-0.1	2876.26	-0.01	2876.26	-0.01	2865.9	-0.01001	2865.9	-0.01005
2889.26	-0.2	2889.26	-0.1	2876.26	-0.01	2876.26	-0.01	2865.9	-0.01001	2865.9	-0.01005
2889.26	-0.2	2889.26	-0.1	2876.26	-0.01	2876.26	-0.01	2865.9	-0.01001	2865.9	-0.01005
2889.26	-0.2	2889.26	-0.1	2876.26	-0.01	2876.26	-0.01	2865.9	-0.01001	2865.9	-0.01005
2889.26	-0.2	2889.26	-0.1	2876.26	-0.01	2876.26	-0.01	2865.9	-0.01001	2865.9	-0.01005
2889.26	-0.2	2889.26	-0.1	2876.26	-0.01	2876.26	-0.01	2865.9	-0.01001	2865.9	-0.01006
2889.26	-0.2	2889.26	-0.1	2876.27	-0.01	2876.27	-0.01	2865.9	-0.01	2865.9	-0.01006
2889.26	-0.2	2889.26	-0.1	2876.27	-0.01	2876.27	-0.01	2865.9	-0.01	2865.9	-0.01006
2889.26	-0.2	2889.26	-0.1	2876.27	-0.01	2876.27	-0.01	2865.9	-0.01	2865.9	-0.01006
2889.26	-0.2	2889.26	-0.1	2876.27	-0.01	2876.27	-0.01	2865.9	-0.01	2865.9	-0.01006
2889.26	-0.2	2889.26	-0.1	2876.27	-0.01	2876.27	-0.01	2865.9	-0.01	2865.9	-0.01006
2889.26	-0.2	2889.26	-0.1	2876.27	-0.01	2876.27	-0.01	2865.9	-0.01	2865.9	-0.01007
2889.26	-0.2	2889.26	-0.1	2876.27	-0.01	2876.27	-0.01	2865.9	-0.01	2865.9	-0.01007
2889.26	-0.2	2889.26	-0.1	2876.27	-0.01	2876.27	-0.01	2865.9	-0.01	2865.9	-0.01007
2889.26	-0.2	2889.26	-0.1	2876.27	-0.01	2876.27	-0.01	2865.9	-0.01	2865.9	-0.01007
2889.26	-0.2	2889.26	-0.1	2876.27	-0.01	2876.27	-0.01	2865.9	-0.00999	2865.9	-0.01007
2889.26	-0.2	2889.26	-0.1	2876.27	-0.01	2876.27	-0.01	2865.9	-0.00999	2865.9	-0.01007
2889.27	-0.2	2889.27	-0.1	2876.27	-0.01	2876.27	-0.01	2865.9	-0.00999	2865.9	-0.01008
2889.27	-0.2	2889.27	-0.1	2876.27	-0.01	2876.27	-0.01	2865.9	-0.00999	2865.9	-0.01008
2889.27	-0.2	2889.27	-0.1	2876.27	-0.01	2876.27	-0.01	2865.9	-0.00999	2865.9	-0.01008
2889.27	-0.2	2889.27	-0.1	2876.27	-0.01	2876.27	-0.01	2865.9	-0.00998	2865.9	-0.01008
2889.27	-0.2	2889.27	-0.1	2876.27	-0.01	2876.27	-0.01	2865.9	-0.00998	2865.9	-0.01008
2889.27	-0.2	2889.27	-0.1	2876.27	-0.01	2876.27	-0.01	2865.9	-0.00998	2865.9	-0.01008
2889.27	-0.2	2889.27	-0.1	2876.27	-0.01	2876.27	-0.01	2865.9	-0.00997	2865.9	-0.01008
2889.27	-0.2	2889.27	-0.1	2876.27	-0.01	2876.27	-0.01	2865.9	-0.00997	2865.9	-0.01008
2889.27	-0.2	2889.27	-0.1	2876.27	-0.01	2876.27	-0.01	2865.9	-0.00996	2865.9	-0.01009
2889.27	-0.2	2889.27	-0.1	2876.27	-0.01	2876.27	-0.01	2865.9	-0.00996	2865.9	-0.01009
2889.27	-0.2	2889.27	-0.1	2876.27	-0.01	2876.27	-0.01	2865.9	-0.00995	2865.9	-0.01009
2889.27	-0.2	2889.27	-0.1	2876.27	-0.01	2876.27	-0.01	2865.9	-0.00995	2865.9	-0.01009
2889.27	-0.2	2889.27	-0.1	2876.27	-0.01	2876.27	-0.01	2865.9	-0.00994	2865.9	-0.01009
2889.27	-0.2	2889.27	-0.1	2876.27	-0.01	2876.27	-0.01	2865.9	-0.00993	2865.9	-0.01009
2889.27	-0.2	2889.27	-0.1	2876.27	-0.01	2876.27	-0.01	2865.9	-0.00993	2865.9	-0.01009
2889.27	-0.2	2889.27	-0.1	2876.27	-0.01	2876.27	-0.01	2865.9	-0.00992	2865.9	-0.01009
2889.27	-0.2	2889.27	-0.1	2876.27	-0.01	2876.27	-0.01	2865.9	-0.00991	2865.9	-0.01009
2889.27	-0.2	2889.27	-0.1	2876.27	-0.01	2876.27	-0.01	2865.9	-0.0099	2865.9	-0.01009
2889.27	-0.2	2889.27	-0.1	2876.27	-0.01	2876.27	-0.01	2865.9	-0.00989	2865.9	-0.01008
2889.27	-0.2	2889.27	-0.1	2876.27	-0.01	2876.27	-0.01	2865.9	-0.00988	2865.9	-0.01008
2889.27	-0.2	2889.27	-0.1	2876.27	-0.01	2876.27	-0.01	2865.9	-0.00987	2865.9	-0.01008
2889.27	-0.2	2889.27	-0.1	2876.27	-0.01	2876.27	-0.01	2865.9	-0.00986	2865.9	-0.01008
2889.27	-0.2	2889.27	-0.1	2876.27	-0.01	2876.27	-0.01	2865.9	-0.00985	2865.9	-0.01008
2889.27	-0.2	2889.27	-0.1	2876.27	-0.01	2876.27	-0.01	2865.9	-0.00984	2865.9	-0.01007
2889.27	-0.2	2889.27	-0.1	2876.27	-0.01	2876.27	-0.01	2865.9	-0.00982	2865.9	-0.01007
2889.27	-0.2	2889.27	-0.1	2876.27	-0.01	2876.27	-0.01	2865.9	-0.00981	2865.9	-0.01006
2889.27	-0.2	2889.27	-0.1	2876.27	-0.01	2876.27	-0.01	2865.9	-0.0098	2865.9	-0.01006
2889.27	-0.2	2889.27	-0.1	2876.27	-0.01	2876.27	-0.01	2865.9	-0.00978	2865.9	-0.01005
2889.27	-0.2	2889.27	-0.1	2876.27	-0.01	2876.27	-0.01	2865.9	-0.00977	2865.9	-0.01005
2889.27	-0.2	2889.27	-0.1	2876.27	-0.01	2876.27	-0.01	2865.9	-0.00975	2865.9	-0.01004
2889.27	-0.2	2889.27	-0.1	2876.27	-0.01	2876.27	-0.01	2865.9	-0.00973	2865.9	-0.01003
2889.27	-0.2	2889.27	-0.1	2876.27	-0.01	2876.27	-0.01	2865.9	-0.00972	2865.9	-0.01002
2889.27	-0.2	2889.27	-0.1	2876.27	-0.01	2876.27	-0.01	2865.9	-0.0097	2865.9	-0.01001
2889.27	-0.2	2889.27	-0.1	2876.27	-0.01	2876.27	-0.01	2865.9	-0.00968	2865.9	-0.01
2889.27	-0.2	2889.27	-0.1	2876.27	-0.01	2876.27	-0.01	2865.9	-0.00966	2865.9	-0.00999
2889.27	-0.2	2889.27	-0.1	2876.27	-0.01	2876.27	-0.01	2865.9	-0.00964	2865.9	-0.00998
2889.27	-0.2	2889.27	-0.1	2876.27	-0.01	2876.27	-0.01	2865.9	-0.00962	2865.9	-0.00997
2889.27	-0.2	2889.27	-0.1	2876.27	-0.01	2876.27	-0.01	2865.9	-0.0096	2865.9	-0.00996
2889.27	-0.2	2889.27	-0.1	2876.27	-0.01	2876.27	-0.01	2865.9	-0.00958	2865.9	-0.00994
2889.27	-0.2	2889.27	-0.1	2876.27	-0.01	2876.27	-0.01	2865.9	-0.00956	2865.9	-0.00993
2889.27	-0.2	2889.27	-0.1	2876.27	-0.01	2876.27	-0.01	2865.9	-0.00954	2865.9	-0.00991
2889.27	-0.2	2889.27	-0.1	2876.27	-0.01	2876.27	-0.01	2865.9	-0.00952	2865.9	-0.00989
2889.27	-0.2	2889.27	-0.1	2876.27	-0.01	2876.27	-0.01	2865.9	-0.0095	2865.9	-0.00988
2889.27	-0.2	2889.27	-0.1	2876.27	-0.01	2876.27	-0.01	2865.9	-0.00947	2865.9	-0.00986
2889.27	-0.2	2889.27	-0.1	2876.27	-0.01	2876.27	-0.01	2865.9	-0.00945	2865.9	-0.00984
2889.27	-0.2	2889.27	-0.1	2876.27	-0.01	2876.27	-0.01	2865.9	-0.00943	2865.9	-0.00982
2889.27	-0.2	2889.27	-0.1	2876.27	-0.01	2876.27	-0.01	2865.9	-0.00941	2865.9	-0.0098
2889.27	-0.2	2889.27	-0.1	2876.27	-0.01	2876.27	-0.01	2865.9	-0.00939	2865.9	-0.00978
2889.27	-0.2	2889.27	-0.1	2876.27	-0.01	2876.27	-0.01	2865.9	-0.00937	2865.9	-0.00976
2889.27	-0.2	2889.27	-0.1	2876.27	-0.01	2876.27	-0.01	2865.9	-0.00935	2865.9	-0.00973
2889.27	-0.2	2889.27	-0.1	2876.27	-0.01	2876.27	-0.01	2865.91	-0.00933	2865.91	-0.00971
2889.27	-0.2	2889.27	-0.1	2876.27	-0.01	2876.27	-0.01	2865.91	-0.00931	2865.91	-0.00969
2889.27	-0.2	2889.27	-0.1	2876.27	-0.01	2876.27	-0.01	2865.91	-0.0093	2865.91	-0.00966
2889.27	-0.2	2889.27	-0.1	2876.27	-0.01	2876.27	-0.01	2865.91	-0.00928	2865.91	-0.00964
2889.27	-0.2	2889.27	-0.1	2876.27	-0.01	2876.27	-0.01	2865.91	-0.00927	2865.91	-0.00961
2889.27	-0.2	2889.27	-0.1	2876.27	-0.01	2876.27	-0.01	2865.91	-0.00925	2865.91	-0.00959
2889.27	-0.2	2889.27	-0.1	2876.27	-0.01	2876.27	-0.01	2865.91	-0.00924	2865.91	-0.00956
2889.27	-0.2	2889.27	-0.1	2876.27	-0.01	2876.27	-0.01	2865.91	-0.00923	2865.91	-0.00954
2889.27	-0.2	2889.27	-0.1	2876.27	-0.01	2876.27	-0.01	2865.91	-0.00922	2865.91	-0.00951
2889.27	-0.2	2889.27	-0.1	2876.27	-0.01	2876.27	-0.01	2865.91	-0.00921	2865.91	-0.00948
2889.27	-0.2	2889.27	-0.1	2876.27	-0.01	2876.27	-0.01	2865.91	-0.00921	2865.91	-0.00946
2889.27	-0.2	2889.27	-0.1	2876.27	-0.01	2876.27	-0.01	2865.91	-0.00921	2865.91	-0.00943
2889.27	-0.2	2889.27	-0.1	2876.27	-0.01	2876.27	-0.01	2865.91	-0.00921	2865.91	-0.00941
2889.27	-0.2	2889.27	-0.1	2876.27	-0.01	2876.27	-0.01	2865.91	-0.00921	2865.91	-0.00939
2889.27	-0.2	2889.27	-0.1	2876.27	-0.01	2876.27	-0.01	2865.91	-0.00921	2865.91	-0.00936
2889.27	-0.2	2889.27	-0.1	2876.27	-0.01	2876.27	-0.01	2865.91	-0.00922	2865.91	-0.00934
2889.27	-0.2	2889.27	-0.1	2876.27	-0.01	2876.27	-0.01	2865.91	-0.00923	2865.91	-0.00932
2889.27	-0.2	2889.27	-0.1	2876.27	-0.01	2876.27	-0.01	2865.91	-0.00924	2865.91	-0.0093
2889.27	-0.2	2889.27	-0.1	2876.27	-0.01	2876.27	-0.01	2865.91	-0.00925	2865.91	-0.00928
2889.27	-0.2	2889.27	-0.1	2876.27	-0.01	2876.27	-0.01	2865.91	-0.00927	2865.91	-0.00926
2889.27	-0.2	2889.27	-0.1	2876.27	-0.01	2876.27	-0.01	2865.91	-0.00929	2865.91	-0.00924
2889.27	-0.2	2889.27	-0.1	2876.27	-0.01	2876.27	-0.01	2865.91	-0.00931	2865.91	-0.00923
2889.27	-0.2	2889.27	-0.1	2876.27	-0.01	2876.27	-0.01	2865.91	-0.00934	2865.91	-0.00921
2889.27	-0.2	2889.27	-0.1	2876.27	-0.01	2876.27	-0.01	2865.91	-0.00937	2865.91	-0.0092
2889.27	-0.2	2889.27	-0.1	2876.27	-0.01	2876.27	-0.01	2865.91	-0.0094	2865.91	-0.00919
2889.27	-0.2	2889.27	-0.1	2876.27	-0.01	2876.27	-0.01	2865.91	-0.00944	2865.91	-0.00918
2889.27	-0.2	2889.27	-0.1	2876.27	-0.01	2876.27	-0.01	2865.91	-0.00948	2865.91	-0.00918
2889.27	-0.2	2889.27	-0.1	2876.27	-0.01	2876.27	-0.01	2865.91	-0.00952	2865.91	-0.00918
2889.27	-0.2	2889.27	-0.1	2876.27	-0.01	2876.27	-0.01	2865.91	-0.00956	2865.91	-0.00918
2889.27	-0.2	2889.27	-0.1	2876.27	-0.01	2876.27	-0.01	2865.91	-0.00961	2865.91	-0.00918
2889.27	-0.2	2889.27	-0.1	2876.27	-0.01	2876.27	-0.01	2865.91	-0.00966	2865.91	-0.00918
2889.27	-0.2	2889.27	-0.1	2876.27	-0.01	2876.27	-0.01	2865.91	-0.00971	2865.91	-0.00919
2889.27	-0.2	2889.27	-0.1	2876.27	-0.01	2876.27	-0.01	2865.91	-0.00976	2865.91	-0.0092
2889.27	-0.2	2889.27	-0.1	2876.27	-0.01	2876.27	-0.01	2865.91	-0.00982	2865.91	-0.00921
2889.27	-0.2	2889.27	-0.1	2876.27	-0.01	2876.27	-0.01	2865.91	-0.00988	2865.91	-0.00922
2889.27	-0.2	2889.27	-0.1	2876.27	-0.01	2876.27	-0.01	2865.91	-0.00994	2865.91	-0.00924
2889.27	-0.2	2889.27	-0.1	2876.27	-0.01	2876.27	-0.01	2865.91	-0.01	2865.91	-0.00926
2889.27	-0.2	2889.27	-0.1	2876.27	-0.01	2876.27	-0.01	2865.91	-0.01006	2865.91	-0.00928
2889.27	-0.2	2889.27	-0.1	2876.27	-0.01	2876.27	-0.01	2865.91	-0.01013	2865.91	-0.00931
2889.27	-0.2	2889.27	-0.1	2876.28	-0.01	2876.28	-0.01	2865.91	-0.0102	2865.91	-0.00934
2889.27	-0.2	2889.27	-0.1	2876.28	-0.01	2876.28	-0.01	2865.91	-0.01026	2865.91	-0.00937
2889.27	-0.2	2889.27	-0.1	2876.28	-0.01	2876.28	-0.01	2865.91	-0.01033	2865.91	-0.0094
2889.27	-0.2	2889.27	-0.1	2876.28	-0.01	2876.28	-0.01	2865.91	-0.0104	2865.91	-0.00944
2889.27	-0.2	2889.27	-0.1	2876.28	-0.01	2876.28	-0.01	2865.91	-0.01047	2865.91	-0.00948
2889.27	-0.2	2889.27	-0.1	2876.28	-0.01	2876.28	-0.01	2865.91	-0.01053	2865.91	-0.00952
2889.27	-0.2	2889.27	-0.1	2876.28	-0.01	2876.28	-0.01	2865.91	-0.0106	2865.91	-0.00956
2889.27	-0.2	2889.27	-0.1	2876.28	-0.01	2876.28	-0.01	2865.91	-0.01067	2865.91	-0.00961
2889.27	-0.2	2889.27	-0.1	2876.28	-0.01	2876.28	-0.01	2865.91	-0.01073	2865.91	-0.00965
2889.27	-0.2	2889.27	-0.1	2876.28	-0.01	2876.28	-0.01	2865.91	-0.0108	2865.91	-0.0097
2889.28	-0.2	2889.28	-0.1	2876.28	-0.01	2876.28	-0.01	2865.91	-0.01086	2865.91	-0.00975
2889.28	-0.2	2889.28	-0.1	2876.28	-0.01	2876.28	-0.01	2865.91	-0.01092	2865.91	-0.0098
2889.28	-0.2	2889.28	-0.1	2876.28	-0.01	2876.28	-0.01	2865.91	-0.01098	2865.91	-0.00986
2889.28	-0.2	2889.28	-0.1	2876.28	-0.01	2876.28	-0.01	2865.91	-0.01103	2865.91	-0.00991
2889.28	-0.2	2889.28	-0.1	2876.28	-0.01	2876.28	-0.01	2865.91	-0.01109	2865.91	-0.00997
2889.28	-0.2	2889.28	-0.1	2876.28	-0.01	2876.28	-0.01	2865.91	-0.01114	2865.91	-0.01002
2889.28	-0.2	2889.28	-0.1	2876.28	-0.01	2876.28	-0.01	2865.91	-0.01118	2865.91	-0.01008
2889.28	-0.2	2889.28	-0.1	2876.28	-0.01	2876.28	-0.01	2865.91	-0.01123	2865.91	-0.01013
2889.28	-0.2	2889.28	-0.1	2876.28	-0.01	2876.28	-0.01	2865.91	-0.01127	2865.91	-0.01019
2889.28	-0.2	2889.28	-0.1	2876.28	-0.01	2876.28	-0.01	2865.91	-0.0113	2865.91	-0.01024
2889.28	-0.2	2889.28	-0.1	2876.28	-0.01	2876.28	-0.01	2865.91	-0.01133	2865.91	-0.0103
2889.28	-0.2	2889.28	-0.1	2876.28	-0.01	2876.28	-0.01	2865.91	-0.01136	2865.91	-0.01035
2889.28	-0.2	2889.28	-0.1	2876.28	-0.01	2876.28	-0.01	2865.91	-0.01139	2865.91	-0.0104
2889.28	-0.2	2889.28	-0.1	2876.28	-0.01	2876.28	-0.01	2865.91	-0.0114	2865.91	-0.01045
2889.28	-0.2	2889.28	-0.1	2876.28	-0.01	2876.28	-0.01	2865.91	-0.01142	2865.91	-0.0105
2889.28	-0.2	2889.28	-0.1	2876.28	-0.01	2876.28	-0.01	2865.91	-0.01143	2865.91	-0.01055
2889.28	-0.2	2889.28	-0.1	2876.28	-0.01	2876.28	-0.01	2865.91	-0.01143	2865.91	-0.0106
2889.28	-0.2	2889.28	-0.1	2876.28	-0.01	2876.28	-0.01	2865.91	-0.01144	2865.91	-0.01064
2889.28	-0.2	2889.28	-0.1	2876.28	-0.01	2876.28	-0.01	2865.91	-0.01143	2865.91	-0.01068
2889.28	-0.2	2889.28	-0.1	2876.28	-0.01	2876.28	-0.01	2865.91	-0.01142	2865.91	-0.01072
2889.28	-0.2	2889.28	-0.1	2876.28	-0.01	2876.28	-0.01	2865.91	-0.01141	2865.91	-0.01076
2889.28	-0.2	2889.28	-0.1	2876.28	-0.01	2876.28	-0.01	2865.91	-0.01139	2865.91	-0.01079
2889.28	-0.2	2889.28	-0.1	2876.28	-0.01	2876.28	-0.01	2865.91	-0.01137	2865.91	-0.01083
2889.28	-0.2	2889.28	-0.1	2876.28	-0.01	2876.28	-0.01	2865.91	-0.01134	2865.91	-0.01085
2889.28	-0.2	2889.28	-0.1	2876.28	-0.01	2876.28	-0.01	2865.91	-0.01131	2865.91	-0.01088
2889.28	-0.2	2889.28	-0.1	2876.28	-0.01	2876.28	-0.01	2865.91	-0.01128	2865.91	-0.0109
2889.28	-0.2	2889.28	-0.1	2876.28	-0.01	2876.28	-0.01	2865.91	-0.01124	2865.91	-0.01092
2889.28	-0.2	2889.28	-0.1	2876.28	-0.01	2876.28	-0.01	2865.91	-0.0112	2865.91	-0.01094
2889.28	-0.2	2889.28	-0.1	2876.28	-0.01	2876.28	-0.01	2865.91	-0.01116	2865.91	-0.01095
2889.28	-0.2	2889.28	-0.1	2876.28	-0.01	2876.28	-0.01	2865.91	-0.01111	2865.91	-0.01096
2889.28	-0.2	2889.28	-0.1	2876.28	-0.01	2876.28	-0.01	2865.91	-0.01106	2865.91	-0.01097
2889.28	-0.2	2889.28	-0.1	2876.28	-0.01	2876.28	-0.01	2865.91	-0.01101	2865.91	-0.01097
2889.28	-0.2	2889.28	-0.1	2876.28	-0.01	2876.28	-0.01	2865.91	-0.01095	2865.91	-0.01097
2889.28	-0.2	2889.28	-0.1	2876.28	-0.01	2876.28	-0.01	2865.91	-0.01089	2865.91	-0.01097
2889.28	-0.2	2889.28	-0.1	2876.28	-0.01	2876.28	-0.01	2865.91	-0.01083	2865.91	-0.01096
2889.28	-0.2	2889.28	-0.1	2876.28	-0.01	2876.28	-0.01	2865.91	-0.01077	2865.91	-0.01095
2889.28	-0.2	2889.28	-0.1	2876.28	-0.01	2876.28	-0.01	2865.91	-0.01071	2865.91	-0.01094
2889.28	-0.2	2889.28	-0.1	2876.28	-0.01	2876.28	-0.01	2865.91	-0.01065	2865.91	-0.01092
2889.28	-0.2	2889.28	-0.1	2876.28	-0.01	2876.28	-0.01	2865.91	-0.01058	2865.91	-0.01091
2889.28	-0.2	2889.28	-0.1	2876.28	-0.01	2876.28	-0.01	2865.91	-0.01052	2865.91	-0.01089
2889.28	-0.2	2889.28	-0.1	2876.28	-0.01	2876.28	-0.01	2865.91	-0.01045	2865.91	-0.01086
2889.28	-0.2	2889.28	-0.1	2876.28	-0.01	2876.28	-0.01	2865.91	-0.01039	2865.91	-0.01084
2889.28	-0.2	2889.28	-0.1	2876.28	-0.01	2876.28	-0.01	2865.91	-0.01033	2865.91	-0.01081
2889.28	-0.2	2889.28	-0.1	2876.28	-0.01	2876.28	-0.01	2865.91	-0.01026	2865.91	-0.01078
2889.28	-0.2	2889.28	-0.1	2876.28	-0.01	2876.28	-0.01	2865.91	-0.0102	2865.91	-0.01075
2889.28	-0.2	2889.28	-0.1	2876.28	-0.01	2876.28	-0.01	2865.91	-0.01014	2865.91	-0.01072
2889.28	-0.2	2889.28	-0.1	2876.28	-0.01	2876.28	-0.01	2865.91	-0.01008	2865.91	-0.01069
2889.28	-0.2	2889.28	-0.1	2876.28	-0.01	2876.28	-0.01	2865.91	-0.01002	2865.91	-0.01065
2889.28	-0.2	2889.28	-0.1	2876.28	-0.01	2876.28	-0.01	2865.91	-0.00997	2865.91	-0.01062
2889.28	-0.2	2889.28	-0.1	2876.28	-0.01	2876.28	-0.01	2865.91	-0.00991	2865.91	-0.01058
2889.28	-0.2	2889.28	-0.1	2876.28	-0.01	2876.28	-0.01	2865.91	-0.00986	2865.91	-0.01054
2889.28	-0.2	2889.28	-0.1	2876.28	-0.01	2876.28	-0.01	2865.92	-0.00981	2865.92	-0.0105
2889.28	-0.2	2889.28	-0.1	2876.28	-0.01	2876.28	-0.01	2865.92	-0.00976	2865.92	-0.01047
2889.28	-0.2	2889.28	-0.1	2876.28	-0.01	2876.28	-0.01	2865.92	-0.00972	2865.92	-0.01043
2889.28	-0.2	2889.28	-0.1	2876.28	-0.01	2876.28	-0.01	2865.92	-0.00968	2865.92	-0.01039
2889.28	-0.2	2889.28	-0.1	2876.28	-0.01	2876.28	-0.01	2865.92	-0.00964	2865.92	-0.01035
2889.28	-0.2	2889.28	-0.1	2876.28	-0.01	2876.28	-0.01	2865.92	-0.0096	2865.92	-0.01031
2889.28	-0.2	2889.28	-0.1	2876.28	-0.01	2876.28	-0.01	2865.92	-0.00957	2865.92	-0.01028
2889.28	-0.2	2889.28	-0.1	2876.28	-0.01	2876.28	-0.01	2865.92	-0.00953	2865.92	-0.01024
2889.28	-0.2	2889.28	-0.1	2876.28	-0.01	2876.28	-0.01	2865.92	-0.00951	2865.92	-0.0102
2889.28	-0.2	2889.28	-0.1	2876.28	-0.01	2876.28	-0.00999	2865.92	-0.00948	2865.92	-0.01017
2889.28	-0.2	2889.28	-0.1	2876.28	-0.01	2876.28	-0.00999	2865.92	-0.00946	2865.92	-0.01014
2889.28	-0.2	2889.28	-0.1	2876.28	-0.01	2876.28	-0.00999	2865.92	-0.00944	2865.92	-0.0101
2889.28	-0.2	2889.28	-0.1	2876.28	-0.01	2876.28	-0.00999	2865.92	-0.00942	2865.92	-0.01007
2889.28	-0.2	2889.28	-0.1	2876.28	-0.01	2876.28	-0.00999	2865.92	-0.00941	2865.92	-0.01004
2889.28	-0.2	2889.28	-0.1	2876.28	-0.01	2876.28	-0.00999	2865.92	-0.0094	2865.92	-0.01001
2889.28	-0.2	2889.28	-0.1	2876.28	-0.01	2876.28	-0.00999	2865.92	-0.00939	2865.92	-0.00998
2889.28	-0.2	2889.28	-0.1	2876.28	-0.01	2876.28	-0.00999	2865.92	-0.00938	2865.92	-0.00996
2889.28	-0.2	2889.28	-0.1	2876.28	-0.01	2876.28	-0.00999	2865.92	-0.00938	2865.92	-0.00993
2889.28	-0.2	2889.28	-0.1	2876.28	-0.01	2876.28	-0.00999	2865.92	-0.00938	2865.92	-0.00991
2889.28	-0.2	2889.28	-0.1	2876.28	-0.01	2876.28	-0.00999	2865.92	-0.00938	2865.92	-0.00989
2889.28	-0.2	2889.28	-0.1	2876.28	-0.01	2876.28	-0.00999	2865.92	-0.00938	2865.92	-0.00987
2889.28	-0.2	2889.28	-0.1	2876.28	-0.01	2876.28	-0.00999	2865.92	-0.00939	2865.92	-0.00985
2889.28	-0.2	2889.28	-0.1	2876.28	-0.01	2876.28	-0.00999	2865.92	-0.0094	2865.92	-0.00983
2889.28	-0.2	2889.28	-0.1	2876.28	-0.01	2876.28	-0.00999	2865.92	-0.0094	2865.92	-0.00982
2889.28	-0.2	2889.28	-0.1	2876.28	-0.01	2876.28	-0.00999	2865.92	-0.00941	2865.92	-0.00981
2889.28	-0.2	2889.28	-0.1	2876.28	-0.01	2876.28	-0.00999	2865.92	-0.00943	2865.92	-0.00979
2889.28	-0.2	2889.28	-0.1	2876.28	-0.01	2876.28	-0.00999	2865.92	-0.00944	2865.92	-0.00978
2889.28	-0.2	2889.28	-0.1	2876.28	-0.01	2876.28	-0.00999	2865.92	-0.00945	2865.92	-0.00977
2889.28	-0.2	2889.28	-0.1	2876.28	-0.01	2876.28	-0.00999	2865.92	-0.00947	2865.92	-0.00977
2889.28	-0.2	2889.28	-0.1	2876.28	-0.01	2876.28	-0.00999	2865.92	-0.00948	2865.92	-0.00976
2889.28	-0.2	2889.28	-0.1	2876.28	-0.01	2876.28	-0.00999	2865.92	-0.0095	2865.92	-0.00975
2889.28	-0.2	2889.28	-0.1	2876.28	-0.01	2876.28	-0.00999	2865.92	-0.00952	2865.92	-0.00975
2889.28	-0.2	2889.28	-0.1	2876.28	-0.01	2876.28	-0.00999	2865.92	-0.00954	2865.92	-0.00975
2889.28	-0.2	2889.28	-0.1	2876.28	-0.01	2876.28	-0.00999	2865.92	-0.00955	2865.92	-0.00974
2889.28	-0.2	2889.28	-0.1	2876.28	-0.01	2876.28	-0.00999	2865.92	-0.00957	2865.92	-0.00974
2889.28	-0.2	2889.28	-0.1	2876.28	-0.01	2876.28	-0.00999	2865.92	-0.00959	2865.92	-0.00974
2889.28	-0.2	2889.28	-0.1	2876.28	-0.01	2876.28	-0.00999	2865.92	-0.00961	2865.92	-0.00975
2889.28	-0.2	2889.28	-0.1	2876.28	-0.01	2876.28	-0.00999	2865.92	-0.00963	2865.92	-0.00975
2889.28	-0.2	2889.28	-0.1	2876.28	-0.01	2876.28	-0.00999	2865.92	-0.00965	2865.92	-0.00975
2889.28	-0.2	2889.28	-0.1	2876.29	-0.01	2876.29	-0.00999	2865.92	-0.00967	2865.92	-0.00975
2889.28	-0.2	2889.28	-0.1	2876.29	-0.01	2876.29	-0.00999	2865.92	-0.00969	2865.92	-0.00976
2889.28	-0.2	2889.28	-0.1	2876.29	-0.01	2876.29	-0.00999	2865.92	-0.00971	2865.92	-0.00976
2889.28	-0.2	2889.28	-0.1	2876.29	-0.01	2876.29	-0.00999	2865.92	-0.00972	2865.92	-0.00977
2889.28	-0.2	2889.28	-0.1	2876.29	-0.01	2876.29	-0.00999	2865.92	-0.00974	2865.92	-0.00977
2889.28	-0.2	2889.28	-0.1	2876.29	-0.01	2876.29	-0.00999	2865.92	-0.00976	2865.92	-0.00978
2889.28	-0.2	2889.28	-0.1	2876.29	-0.01	2876.29	-0.00999	2865.92	-0.00978	2865.92	-0.00979
2889.28	-0.2	2889.28	-0.1	2876.29	-0.01	2876.29	-0.00999	2865.92	-0.00979	2865.92	-0.00979
2889.28	-0.2	2889.28	-0.1	2876.29	-0.01	2876.29	-0.00999	2865.92	-0.00981	2865.92	-0.0098
2889.28	-0.2	2889.28	-0.1	2876.29	-0.01	2876.29	-0.00999	2865.92	-0.00982	2865.92	-0.00981
2889.28	-0.2	2889.28	-0.1	2876.29	-0.01	2876.29	-0.00999	2865.92	-0.00984	2865.92	-0.00981
2889.29	-0.2	2889.29	-0.1	2876.29	-0.01	2876.29	-0.00999	2865.92	-0.00985	2865.92	-0.00982
2889.29	-0.2	2889.29	-0.1	2876.29	-0.01	2876.29	-0.00999	2865.92	-0.00986	2865.92	-0.00983
2889.29	-0.2	2889.29	-0.1	2876.29	-0.01	2876.29	-0.00999	2865.92	-0.00988	2865.92	-0.00983
2889.29	-0.2	2889.29	-0.1	2876.29	-0.01	2876.29	-0.00999	2865.92	-0.00989	2865.92	-0.00984
2889.29	-0.2	2889.29	-0.1	2876.29	-0.01	2876.29	-0.00999	2865.92	-0.0099	2865.92	-0.00985
2889.29	-0.2	2889.29	-0.1	2876.29	-0.01	2876.29	-0.00999	2865.92	-0.00991	2865.92	-0.00986
2889.29	-0.2	2889.29	-0.1	2876.29	-0.01	2876.29	-0.00999	2865.92	-0.00992	2865.92	-0.00986
2889.29	-0.2	2889.29	-0.1	2876.29	-0.01	2876.29	-0.00999	2865.92	-0.00993	2865.92	-0.00987
2889.29	-0.2	2889.29	-0.1	2876.29	-0.01	2876.29	-0.00999	2865.92	-0.00994	2865.92	-0.00988
2889.29	-0.2	2889.29	-0.1	2876.29	-0.01	2876.29	-0.00999	2865.92	-0.00995	2865.92	-0.00988
2889.29	-0.2	2889.29	-0.1	2876.29	-0.01	2876.29	-0.00999	2865.92	-0.00995	2865.92	-0.00989
2889.29	-0.2	2889.29	-0.1	2876.29	-0.01	2876.29	-0.00999	2865.92	-0.00996	2865.92	-0.0099
2889.29	-0.2	2889.29	-0.1	2876.29	-0.01	2876.29	-0.00999	2865.92	-0.00997	2865.92	-0.0099
2889.29	-0.2	2889.29	-0.1	2876.29	-0.01	2876.29	-0.00999	2865.92	-0.00997	2865.92	-0.00991
2889.29	-0.2	2889.29	-0.1	2876.29	-0.01	2876.29	-0.00999	2865.92	-0.00998	2865.92	-0.00991
2889.29	-0.2	2889.29	-0.1	2876.29	-0.01	2876.29	-0.00999	2865.92	-0.00999	2865.92	-0.00992
2889.29	-0.2	2889.29	-0.1	2876.29	-0.01	2876.29	-0.00999	2865.92	-0.00999	2865.92	-0.00993
2889.29	-0.2	2889.29	-0.1	2876.29	-0.01	2876.29	-0.00999	2865.92	-0.00999	2865.92	-0.00993
2889.29	-0.2	2889.29	-0.1	2876.29	-0.01	2876.29	-0.00999	2865.92	-0.01	2865.92	-0.00994
2889.29	-0.2	2889.29	-0.1	2876.29	-0.01	2876.29	-0.00999	2865.92	-0.01	2865.92	-0.00994
2889.29	-0.2	2889.29	-0.1	2876.29	-0.01	2876.29	-0.00999	2865.92	-0.01	2865.92	-0.00994
2889.29	-0.2	2889.29	-0.1	2876.29	-0.01	2876.29	-0.00999	2865.92	-0.01001	2865.92	-0.00995
2889.29	-0.2	2889.29	-0.1	2876.29	-0.01	2876.29	-0.00999	2865.92	-0.01001	2865.92	-0.00995
2889.29	-0.2	2889.29	-0.1	2876.29	-0.01	2876.29	-0.00999	2865.92	-0.01001	2865.92	-0.00996
2889.29	-0.2	2889.29	-0.1	2876.29	-0.01	2876.29	-0.00999	2865.92	-0.01001	2865.92	-0.00996
2889.29	-0.2	2889.29	-0.1	2876.29	-0.01	2876.29	-0.00999	2865.92	-0.01001	2865.92	-0.00996
2889.29	-0.2	2889.29	-0.1	2876.29	-0.01	2876.29	-0.00999	2865.92	-0.01002	2865.92	-0.00997
2889.29	-0.2	2889.29	-0.1	2876.29	-0.01	2876.29	-0.00999	2865.92	-0.01002	2865.92	-0.00997
2889.29	-0.2	2889.29	-0.1	2876.29	-0.01	2876.29	-0.00999	2865.92	-0.01002	2865.92	-0.00997
2889.29	-0.2	2889.29	-0.1	2876.29	-0.01	2876.29	-0.00999	2865.92	-0.01002	2865.92	-0.00997
2889.29	-0.2	2889.29	-0.1	2876.29	-0.01	2876.29	-0.00999	2865.92	-0.01002	2865.92	-0.00998
2889.29	-0.2	2889.29	-0.1	2876.29	-0.01	2876.29	-0.00999	2865.92	-0.01002	2865.92	-0.00998
2889.29	-0.2	2889.29	-0.1	2876.29	-0.01	2876.29	-0.00999	2865.92	-0.01002	2865.92	-0.00998
2889.29	-0.2	2889.29	-0.1	2876.29	-0.01	2876.29	-0.00999	2865.92	-0.01002	2865.92	-0.00998
2889.29	-0.2	2889.29	-0.1	2876.29	-0.01	2876.29	-0.00999	2865.92	-0.01002	2865.92	-0.00998
2889.29	-0.2	2889.29	-0.1	2876.29	-0.01	2876.29	-0.00999	2865.92	-0.01002	2865.92	-0.00999
2889.29	-0.2	2889.29	-0.1	2876.29	-0.01	2876.29	-0.00999	2865.92	-0.01002	2865.92	-0.00999
2889.29	-0.2	2889.29	-0.1	2876.29	-0.01	2876.29	-0.00999	2865.92	-0.01002	2865.92	-0.00999
2889.29	-0.2	2889.29	-0.1	2876.29	-0.01	2876.29	-0.00999	2865.92	-0.01002	2865.92	-0.00999
2889.29	-0.2	2889.29	-0.1	2876.29	-0.01	2876.29	-0.00999	2865.92	-0.01002	2865.92	-0.00999
2889.29	-0.2	2889.29	-0.1	2876.29	-0.01	2876.29	-0.00999	2865.92	-0.01002	2865.92	-0.00999
2889.29	-0.2	2889.29	-0.1	2876.29	-0.01	2876.29	-0.00999	2865.92	-0.01002	2865.92	-0.00999
2889.29	-0.2	2889.29	-0.1	2876.29	-0.01	2876.29	-0.00999	2865.92	-0.01002	2865.92	-0.00999
2889.29	-0.2	2889.29	-0.1	2876.29	-0.01	2876.29	-0.00999	2865.92	-0.01002	2865.92	-0.01
2889.29	-0.2	2889.29	-0.1	2876.29	-0.01	2876.29	-0.00999	2865.92	-0.01002	2865.92	-0.01
2889.29	-0.2	2889.29	-0.1	2876.29	-0.01	2876.29	-0.00999	2865.92	-0.01002	2865.92	-0.01
2889.29	-0.2	2889.29	-0.1	2876.29	-0.01	2876.29	-0.00999	2865.92	-0.01002	2865.92	-0.01
2889.29	-0.2	2889.29	-0.1	2876.29	-0.01	2876.29	-0.00999	2865.92	-0.01001	2865.92	-0.01
2889.29	-0.2	2889.29	-0.1	2876.29	-0.01	2876.29	-0.00999	2865.92	-0.01001	2865.92	-0.01
2889.29	-0.2	2889.29	-0.1	2876.29	-0.01	2876.29	-0.00999	2865.92	-0.01001	2865.92	-0.01
2889.29	-0.2	2889.29	-0.1	2876.29	-0.01	2876.29	-0.00999	2865.93	-0.01001	2865.93	-0.01
2889.29	-0.2	2889.29	-0.1	2876.29	-0.01	2876.29	-0.00999	2865.93	-0.01001	2865.93	-0.01
2889.29	-0.2	2889.29	-0.1	2876.29	-0.01	2876.29	-0.00999	2865.93	-0.01001	2865.93	-0.01
2889.29	-0.2	2889.29	-0.1	2876.29	-0.01	2876.29	-0.00999	2865.93	-0.01001	2865.93	-0.01
2889.29	-0.2	2889.29	-0.1	2876.29	-0.01	2876.29	-0.00999	2865.93	-0.01001	2865.93	-0.01
2889.29	-0.2	2889.29	-0.1	2876.29	-0.01	2876.29	-0.00999	2865.93	-0.01001	2865.93	-0.01
2889.29	-0.2	2889.29	-0.1	2876.29	-0.01	2876.29	-0.00999	2865.93	-0.01001	2865.93	-0.01
2889.29	-0.2	2889.29	-0.1	2876.29	-0.01	2876.29	-0.00999	2865.93	-0.01001	2865.93	-0.01
2889.29	-0.2	2889.29	-0.1	2876.29	-0.01	2876.29	-0.00999	2865.93	-0.01001	2865.93	-0.01
2889.29	-0.2	2889.29	-0.1	2876.29	-0.01	2876.29	-0.00999	2865.93	-0.01001	2865.93	-0.01
2889.29	-0.2	2889.29	-0.1	2876.29	-0.01	2876.29	-0.00999	2865.93	-0.01001	2865.93	-0.01
2889.29	-0.2	2889.29	-0.1	2876.29	-0.01	2876.29	-0.00999	2865.93	-0.01001	2865.93	-0.01
2889.29	-0.2	2889.29	-0.1	2876.29	-0.01	2876.29	-0.00999	2865.93	-0.01001	2865.93	-0.01
2889.29	-0.2	2889.29	-0.1	2876.29	-0.01	2876.29	-0.00999	2865.93	-0.01001	2865.93	-0.01
2889.29	-0.2	2889.29	-0.1	2876.29	-0.01	2876.29	-0.00999	2865.93	-0.01001	2865.93	-0.01
2889.29	-0.2	2889.29	-0.1	2876.29	-0.01	2876.29	-0.00999	2865.93	-0.01001	2865.93	-0.01
2889.29	-0.2	2889.29	-0.1	2876.29	-0.01	2876.29	-0.00999	2865.93	-0.01001	2865.93	-0.01
2889.29	-0.2	2889.29	-0.1	2876.29	-0.01	2876.29	-0.00999	2865.93	-0.01001	2865.93	-0.01001
2889.29	-0.2	2889.29	-0.1	2876.29	-0.01	2876.29	-0.00999	2865.93	-0.01001	2865.93	-0.01001
2889.29	-0.2	2889.29	-0.1	2876.29	-0.01	2876.29	-0.00999	2865.93	-0.01001	2865.93	-0.01001
2889.29	-0.2	2889.29	-0.1	2876.29	-0.01	2876.29	-0.00999	2865.93	-0.01	2865.93	-0.01001
2889.29	-0.2	2889.29	-0.1	2876.29	-0.01	2876.29	-0.00999	2865.93	-0.01	2865.93	-0.01001
2889.29	-0.2	2889.29	-0.1	2876.29	-0.01	2876.29	-0.00999	2865.93	-0.01	2865.93	-0.01001
2889.29	-0.2	2889.29	-0.1	2876.29	-0.01	2876.29	-0.00999	2865.93	-0.01	2865.93	-0.01001
2889.29	-0.2	2889.29	-0.1	2876.29	-0.01	2876.29	-0.00999	2865.93	-0.01	2865.93	-0.01001
2889.29	-0.2	2889.29	-0.1	2876.29	-0.01	2876.29	-0.00999	2865.93	-0.01	2865.93	-0.01001
2889.29	-0.2	2889.29	-0.1	2876.29	-0.01	2876.29	-0.00999	2865.93	-0.01	2865.93	-0.01001
2889.29	-0.2	2889.29	-0.1	2876.29	-0.01	2876.29	-0.00999	2865.93	-0.01	2865.93	-0.01001
2889.29	-0.2	2889.29	-0.1	2876.29	-0.01	2876.29	-0.00999	2865.93	-0.01	2865.93	-0.01001
2889.29	-0.2	2889.29	-0.1	2876.29	-0.01	2876.29	-0.00999	2865.93	-0.01	2865.93	-0.01001
2889.29	-0.2	2889.29	-0.1	2876.29	-0.01	2876.29	-0.00999	2865.93	-0.01	2865.93	-0.01001
2889.29	-0.2	2889.29	-0.1	2876.29	-0.01	2876.29	-0.00999	2865.93	-0.01	2865.93	-0.01001
2889.29	-0.2	2889.29	-0.1	2876.29	-0.01	2876.29	-0.00999	2865.93	-0.01	2865.93	-0.01001
2889.29	-0.2	2889.29	-0.1	2876.29	-0.01	2876.29	-0.00999	2865.93	-0.01	2865.93	-0.01001
2889.29	-0.2	2889.29	-0.1	2876.29	-0.01	2876.29	-0.00999	2865.93	-0.01	2865.93	-0.01001
2889.29	-0.2	2889.29	-0.1	2876.29	-0.01	2876.29	-0.00998	2865.93	-0.01	2865.93	-0.01001
2889.29	-0.2	2889.29	-0.1	2876.29	-0.01	2876.29	-0.00998	2865.93	-0.01	2865.93	-0.01001
2889.29	-0.2	2889.29	-0.1	2876.29	-0.01	2876.29	-0.00998	2865.93	-0.01	2865.93	-0.01001
2889.29	-0.2	2889.29	-0.1	2876.29	-0.01	2876.29	-0.00998	2865.93	-0.01	2865.93	-0.01001
2889.29	-0.2	2889.29	-0.1	2876.3	-0.01	2876.3	-0.00998	2865.93	-0.01	2865.93	-0.01001
2889.29	-0.2	2889.29	-0.1	2876.3	-0.01	2876.3	-0.00998	2865.93	-0.01	2865.93	-0.01001
2889.29	-0.2	2889.29	-0.1	2876.3	-0.01	2876.3	-0.00998	2865.93	-0.01	2865.93	-0.01001
2889.29	-0.2	2889.29	-0.1	2876.3	-0.01	2876.3	-0.00998	2865.93	-0.01	2865.93	-0.01001
2889.29	-0.2	2889.29	-0.1	2876.3	-0.01	2876.3	-0.00998	2865.93	-0.01	2865.93	-0.01001
2889.29	-0.2	2889.29	-0.1	2876.3	-0.01	2876.3	-0.00998	2865.93	-0.01	2865.93	-0.01001
2889.29	-0.2	2889.29	-0.1	2876.3	-0.01	2876.3	-0.00998	2865.93	-0.01	2865.93	-0.01001
2889.29	-0.2	2889.29	-0.1	2876.3	-0.01	2876.3	-0.00998	2865.93	-0.01	2865.93	-0.01001
2889.29	-0.2	2889.29	-0.1	2876.3	-0.01	2876.3	-0.00998	2865.93	-0.01	2865.93	-0.01001
2889.29	-0.2	2889.29	-0.1	2876.3	-0.01	2876.3	-0.00998	2865.93	-0.01	2865.93	-0.01001
2889.3	-0.2	2889.3	-0.1	2876.3	-0.01	2876.3	-0.00998	2865.93	-0.01	2865.93	-0.01001
2889.3	-0.2	2889.3	-0.1	2876.3	-0.01	2876.3	-0.00998	2865.93	-0.01	2865.93	-0.01001
2889.3	-0.2	2889.3	-0.1	2876.3	-0.01	2876.3	-0.00998	2865.93	-0.01	2865.93	-0.01001
2889.3	-0.2	2889.3	-0.1	2876.3	-0.01	2876.3	-0.00998	2865.93	-0.01	2865.93	-0.01001
2889.3	-0.2	2889.3	-0.1	2876.3	-0.01	2876.3	-0.00998	2865.93	-0.01	2865.93	-0.01001
2889.3	-0.2	2889.3	-0.1	2876.3	-0.01	2876.3	-0.00998	2865.93	-0.01	2865.93	-0.01001
2889.3	-0.2	2889.3	-0.1	2876.3	-0.01	2876.3	-0.00998	2865.93	-0.01	2865.93	-0.01001
2889.3	-0.2	2889.3	-0.1	2876.3	-0.01	2876.3	-0.00998	2865.93	-0.01	2865.93	-0.01001
2889.3	-0.2	2889.3	-0.1	2876.3	-0.01	2876.3	-0.00998	2865.93	-0.01	2865.93	-0.01001
2889.3	-0.2	2889.3	-0.1	2876.3	-0.01	2876.3	-0.00998	2865.93	-0.01	2865.93	-0.01001
2889.3	-0.2	2889.3	-0.1	2876.3	-0.01	2876.3	-0.00998	2865.93	-0.01	2865.93	-0.01001
2889.3	-0.2	2889.3	-0.1	2876.3	-0.01	2876.3	-0.00998	2865.93	-0.01	2865.93	-0.01001
2889.3	-0.2	2889.3	-0.1	2876.3	-0.01	2876.3	-0.00998	2865.93	-0.01	2865.93	-0.01001
2889.3	-0.2	2889.3	-0.1	2876.3	-0.01	2876.3	-0.00998	2865.93	-0.01	2865.93	-0.01001
2889.3	-0.2	2889.3	-0.1	2876.3	-0.01	2876.3	-0.00998	2865.93	-0.01	2865.93	-0.01001
2889.3	-0.2	2889.3	-0.1	2876.3	-0.01	2876.3	-0.00998	2865.93	-0.01	2865.93	-0.01001
2889.3	-0.2	2889.3	-0.1	2876.3	-0.01	2876.3	-0.00998	2865.93	-0.01	2865.93	-0.01001
2889.3	-0.2	2889.3	-0.1	2876.3	-0.01	2876.3	-0.00998	2865.93	-0.01	2865.93	-0.01002
2889.3	-0.2	2889.3	-0.1	2876.3	-0.01	2876.3	-0.00998	2865.93	-0.01	2865.93	-0.01002
2889.3	-0.2	2889.3	-0.1	2876.3	-0.01	2876.3	-0.00998	2865.93	-0.01	2865.93	-0.01002
2889.3	-0.2	2889.3	-0.1	2876.3	-0.01	2876.3	-0.00998	2865.93	-0.01	2865.93	-0.01002
2889.3	-0.2	2889.3	-0.1	2876.3	-0.01	2876.3	-0.00998	2865.93	-0.01	2865.93	-0.01002
2889.3	-0.2	2889.3	-0.1	2876.3	-0.01	2876.3	-0.00998	2865.93	-0.01	2865.93	-0.01002
2889.3	-0.2	2889.3	-0.1	2876.3	-0.01	2876.3	-0.00998	2865.93	-0.01	2865.93	-0.01002
2889.3	-0.2	2889.3	-0.1	2876.3	-0.01	2876.3	-0.00998	2865.93	-0.01	2865.93	-0.01002
2889.3	-0.2	2889.3	-0.1	2876.3	-0.01	2876.3	-0.00998	2865.93	-0.01	2865.93	-0.01002
2889.3	-0.2	2889.3	-0.1	2876.3	-0.01	2876.3	-0.00998	2865.93	-0.01	2865.93	-0.01002
2889.3	-0.2	2889.3	-0.1	2876.3	-0.01	2876.3	-0.00998	2865.93	-0.01	2865.93	-0.01002
2889.3	-0.2	2889.3	-0.1	2876.3	-0.01	2876.3	-0.00998	2865.93	-0.01	2865.93	-0.01002
2889.3	-0.2	2889.3	-0.1	2876.3	-0.01	2876.3	-0.00998	2865.93	-0.01	2865.93	-0.01002
2889.3	-0.2	2889.3	-0.1	2876.3	-0.01	2876.3	-0.00998	2865.93	-0.01	2865.93	-0.01002
2889.3	-0.2	2889.3	-0.1	2876.3	-0.01	2876.3	-0.00997	2865.93	-0.01	2865.93	-0.01002
2889.3	-0.2	2889.3	-0.1	2876.3	-0.01	2876.3	-0.00997	2865.93	-0.01	2865.93	-0.01002
2889.3	-0.2	2889.3	-0.1	2876.3	-0.01	2876.3	-0.00997	2865.93	-0.01	2865.93	-0.01002
2889.3	-0.2	2889.3	-0.1	2876.3	-0.01	2876.3	-0.00997	2865.93	-0.01	2865.93	-0.01002
2889.3	-0.2	2889.3	-0.1	2876.3	-0.01	2876.3	-0.00997	2865.93	-0.01	2865.93	-0.01002
2889.3	-0.2	2889.3	-0.1	2876.3	-0.01	2876.3	-0.00997	2865.93	-0.01	2865.93	-0.01002
2889.3	-0.2	2889.3	-0.1	2876.3	-0.01	2876.3	-0.00997	2865.93	-0.01	2865.93	-0.01002
2889.3	-0.2	2889.3	-0.1	2876.3	-0.01	2876.3	-0.00997	2865.93	-0.01	2865.93	-0.01002
2889.3	-0.2	2889.3	-0.1	2876.3	-0.01	2876.3	-0.00997	2865.93	-0.01	2865.93	-0.01002
2889.3	-0.2	2889.3	-0.1	2876.3	-0.01	2876.3	-0.00997	2865.93	-0.01	2865.93	-0.01002
2889.3	-0.2	2889.3	-0.1	2876.3	-0.01	2876.3	-0.00997	2865.93	-0.01	2865.93	-0.01003
2889.3	-0.2	2889.3	-0.1	2876.3	-0.01	2876.3	-0.00997	2865.93	-0.01	2865.93	-0.01003
2889.3	-0.2	2889.3	-0.1	2876.3	-0.01	2876.3	-0.00997	2865.93	-0.01	2865.93	-0.01003
2889.3	-0.2	2889.3	-0.1	2876.3	-0.01	2876.3	-0.00997	2865.93	-0.01	2865.93	-0.01003
2889.3	-0.2	2889.3	-0.1	2876.3	-0.01	2876.3	-0.00997	2865.93	-0.01	2865.93	-0.01003
2889.3	-0.2	2889.3	-0.1	2876.3	-0.01	2876.3	-0.00997	2865.93	-0.01	2865.93	-0.01003
2889.3	-0.2	2889.3	-0.1	2876.3	-0.01	2876.3	-0.00997	2865.93	-0.01	2865.93	-0.01003
2889.3	-0.2	2889.3	-0.1	2876.3	-0.01	2876.3	-0.00997	2865.93	-0.01	2865.93	-0.01003
2889.3	-0.2	2889.3	-0.1	2876.3	-0.01	2876.3	-0.00997	2865.93	-0.01	2865.93	-0.01003
2889.3	-0.2	2889.3	-0.1	2876.3	-0.01	2876.3	-0.00997	2865.93	-0.01	2865.93	-0.01003
2889.3	-0.2	2889.3	-0.1	2876.3	-0.01	2876.3	-0.00997	2865.94	-0.01	2865.94	-0.01003
2889.3	-0.2	2889.3	-0.1	2876.3	-0.01	2876.3	-0.00997	2865.94	-0.01	2865.94	-0.01003
2889.3	-0.2	2889.3	-0.1	2876.3	-0.01	2876.3	-0.00997	2865.94	-0.01	2865.94	-0.01003
2889.3	-0.2	2889.3	-0.1	2876.3	-0.01	2876.3	-0.00997	2865.94	-0.01	2865.94	-0.01003
2889.3	-0.2	2889.3	-0.1	2876.3	-0.01	2876.3	-0.00996	2865.94	-0.01	2865.94	-0.01003
2889.3	-0.2	2889.3	-0.1	2876.3	-0.01	2876.3	-0.00996	2865.94	-0.01	2865.94	-0.01004
2889.3	-0.2	2889.3	-0.1	2876.3	-0.01	2876.3	-0.00996	2865.94	-0.01	2865.94	-0.01004
2889.3	-0.2	2889.3	-0.1	2876.3	-0.01	2876.3	-0.00996	2865.94	-0.01	2865.94	-0.01004
2889.3	-0.2	2889.3	-0.1	2876.3	-0.01	2876.3	-0.00996	2865.94	-0.01	2865.94	-0.01004
2889.3	-0.2	2889.3	-0.1	2876.3	-0.01	2876.3	-0.00996	2865.94	-0.01	2865.94	-0.01004
2889.3	-0.2	2889.3	-0.1	2876.3	-0.01	2876.3	-0.00996	2865.94	-0.01	2865.94	-0.01004
2889.3	-0.2	2889.3	-0.1	2876.3	-0.01	2876.3	-0.00996	2865.94	-0.01	2865.94	-0.01004
2889.3	-0.2	2889.3	-0.1	2876.3	-0.01	2876.3	-0.00996	2865.94	-0.01	2865.94	-0.01004
2889.3	-0.2	2889.3	-0.1	2876.3	-0.01	2876.3	-0.00996	2865.94	-0.01	2865.94	-0.01004
2889.3	-0.2	2889.3	-0.1	2876.3	-0.01	2876.3	-0.00996	2865.94	-0.01	2865.94	-0.01004
2889.3	-0.2	2889.3	-0.1	2876.3	-0.01	2876.3	-0.00996	2865.94	-0.01	2865.94	-0.01005
2889.3	-0.2	2889.3	-0.1	2876.3	-0.01	2876.3	-0.00996	2865.94	-0.01	2865.94	-0.01005
2889.3	-0.2	2889.3	-0.1	2876.3	-0.01	2876.3	-0.00996	2865.94	-0.01	2865.94	-0.01005
2889.3	-0.2	2889.3	-0.1	2876.3	-0.01	2876.3	-0.00996	2865.94	-0.00999	2865.94	-0.01005
2889.3	-0.2	2889.3	-0.1	2876.3	-0.01	2876.3	-0.00996	2865.94	-0.00999	2865.94	-0.01005
2889.3	-0.2	2889.3	-0.1	2876.3	-0.01	2876.3	-0.00995	2865.94	-0.00999	2865.94	-0.01005
2889.3	-0.2	2889.3	-0.1	2876.3	-0.01	2876.3	-0.00995	2865.94	-0.00999	2865.94	-0.01005
2889.3	-0.2	2889.3	-0.1	2876.3	-0.01	2876.3	-0.00995	2865.94	-0.00999	2865.94	-0.01005
2889.3	-0.2	2889.3	-0.1	2876.3	-0.01	2876.3	-0.00995	2865.94	-0.00999	2865.94	-0.01006
2889.3	-0.2	2889.3	-0.1	2876.3	-0.01	2876.3	-0.00995	2865.94	-0.00999	2865.94	-0.01006
2889.3	-0.2	2889.3	-0.1	2876.3	-0.01	2876.3	-0.00995	2865.94	-0.00999	2865.94	-0.01006
2889.3	-0.2	2889.3	-0.1	2876.3	-0.01	2876.3	-0.00995	2865.94	-0.00999	2865.94	-0.01006
2889.3	-0.2	2889.3	-0.1	2876.3	-0.01	2876.3	-0.00995	2865.94	-0.00999	2865.94	-0.01006
2889.3	-0.2	2889.3	-0.1	2876.3	-0.01	2876.3	-0.00995	2865.94	-0.00999	2865.94	-0.01006
2889.3	-0.2	2889.3	-0.1	2876.3	-0.01	2876.3	-0.00995	2865.94	-0.00999	2865.94	-0.01006
2889.3	-0.2	2889.3	-0.1	2876.3	-0.01	2876.3	-0.00995	2865.94	-0.00998	2865.94	-0.01007
2889.3	-0.2	2889.3	-0.1	2876.3	-0.01	2876.3	-0.00995	2865.94	-0.00998	2865.94	-0.01007
2889.3	-0.2	2889.3	-0.1	2876.3	-0.01	2876.3	-0.00994	2865.94	-0.00998	2865.94	-0.01007
2889.3	-0.2	2889.3	-0.1	2876.3	-0.01	2876.3	-0.00994	2865.94	-0.00998	2865.94	-0.01007
2889.3	-0.2	2889.3	-0.1	2876.3	-0.01	2876.3	-0.00994	2865.94	-0.00998	2865.94	-0.01007
2889.3	-0.2	2889.3	-0.1	2876.3	-0.01	2876.3	-0.00994	2865.94	-0.00998	2865.94	-0.01007
2889.3	-0.2	2889.3	-0.1	2876.3	-0.01	2876.3	-0.00994	2865.94	-0.00997	2865.94	-0.01007
2889.3	-0.2	2889.3	-0.1	2876.3	-0.01	2876.3	-0.00994	2865.94	-0.00997	2865.94	-0.01008
2889.3	-0.2	2889.3	-0.1	2876.3	-0.01	2876.3	-0.00994	2865.94	-0.00997	2865.94	-0.01008
2889.3	-0.2	2889.3	-0.1	2876.31	-0.01	2876.31	-0.00994	2865.94	-0.00997	2865.94	-0.01008
2889.3	-0.2	2889.3	-0.1	2876.31	-0.01	2876.31	-0.00993	2865.94	-0.00996	2865.94	-0.01008
2889.3	-0.2	2889.3	-0.1	2876.31	-0.01	2876.31	-0.00993	2865.94	-0.00996	2865.94	-0.01008
2889.3	-0.2	2889.3	-0.1	2876.31	-0.01	2876.31	-0.00993	2865.94	-0.00996	2865.94	-0.01008
2889.3	-0.2	2889.3	-0.1	2876.31	-0.01	2876.31	-0.00993	2865.94	-0.00995	2865.94	-0.01009
2889.3	-0.2	2889.3	-0.1	2876.31	-0.01	2876.31	-0.00993	2865.94	-0.00995	2865.94	-0.01009
2889.3	-0.2	2889.3	-0.1	2876.31	-0.01	2876.31	-0.00993	2865.94	-0.00995	2865.94	-0.01009
2889.3	-0.2	2889.3	-0.1	2876.31	-0.01	2876.31	-0.00993	2865.94	-0.00994	2865.94	-0.01009
2889.3	-0.2	2889.3	-0.1	2876.31	-0.01	2876.31	-0.00992	2865.94	-0.00994	2865.94	-0.01009
2889.3	-0.2	2889.3	-0.1	2876.31	-0.01	2876.31	-0.00992	2865.94	-0.00993	2865.94	-0.01009
2889.3	-0.2	2889.3	-0.1	2876.31	-0.01	2876.31	-0.00992	2865.94	-0.00993	2865.94	-0.01009
2889.31	-0.2	2889.31	-0.1	2876.31	-0.01	2876.31	-0.00992	2865.94	-0.00992	2865.94	-0.0101
2889.31	-0.2	2889.31	-0.1	2876.31	-0.01	2876.31	-0.00992	2865.94	-0.00991	2865.94	-0.0101
2889.31	-0.2	2889.31	-0.1	2876.31	-0.01	2876.31	-0.00992	2865.94	-0.00991	2865.94	-0.0101
2889.31	-0.2	2889.31	-0.1	2876.31	-0.01	2876.31	-0.00991	2865.94	-0.0099	2865.94	-0.0101
2889.31	-0.2	2889.31	-0.1	2876.31	-0.01	2876.31	-0.00991	2865.94	-0.00989	2865.94	-0.0101
2889.31	-0.2	2889.31	-0.1	2876.31	-0.01	2876.31	-0.00991	2865.94	-0.00989	2865.94	-0.0101
2889.31	-0.2	2889.31	-0.1	2876.31	-0.01	2876.31	-0.00991	2865.94	-0.00988	2865.94	-0.0101
2889.31	-0.2	2889.31	-0.1	2876.31	-0.01	2876.31	-0.00991	2865.94	-0.00987	2865.94	-0.0101
2889.31	-0.2	2889.31	-0.1	2876.31	-0.01	2876.31	-0.0099	2865.94	-0.00986	2865.94	-0.0101
2889.31	-0.2	2889.31	-0.1	2876.31	-0.01	2876.31	-0.0099	2865.94	-0.00985	2865.94	-0.0101
2889.31	-0.2	2889.31	-0.1	2876.31	-0.01	2876.31	-0.0099	2865.94	-0.00984	2865.94	-0.0101
2889.31	-0.2	2889.31	-0.1	2876.31	-0.01	2876.31	-0.0099	2865.94	-0.00983	2865.94	-0.0101
2889.31	-0.2	2889.31	-0.1	2876.31	-0.01	2876.31	-0.00989	2865.94	-0.00982	2865.94	-0.0101
2889.31	-0.2	2889.31	-0.1	2876.31	-0.01	2876.31	-0.00989	2865.94	-0.00981	2865.94	-0.0101
2889.31	-0.2	2889.31	-0.1	2876.31	-0.01001	2876.31	-0.00989	2865.94	-0.0098	2865.94	-0.01009
2889.31	-0.2	2889.31	-0.1	2876.31	-0.01001	2876.31	-0.00988	2865.94	-0.00978	2865.94	-0.01009
2889.31	-0.2	2889.31	-0.1	2876.31	-0.01001	2876.31	-0.00988	2865.94	-0.00977	2865.94	-0.01009
2889.31	-0.2	2889.31	-0.1	2876.31	-0.01001	2876.31	-0.00988	2865.94	-0.00976	2865.94	-0.01009
2889.31	-0.2	2889.31	-0.1	2876.31	-0.01001	2876.31	-0.00987	2865.94	-0.00974	2865.94	-0.01008
2889.31	-0.2	2889.31	-0.1	2876.31	-0.01001	2876.31	-0.00987	2865.94	-0.00973	2865.94	-0.01008
2889.31	-0.2	2889.31	-0.1	2876.31	-0.01001	2876.31	-0.00987	2865.94	-0.00971	2865.94	-0.01008
2889.31	-0.2	2889.31	-0.1	2876.31	-0.01001	2876.31	-0.00986	2865.94	-0.00969	2865.94	-0.01007
2889.31	-0.2	2889.31	-0.1	2876.31	-0.01001	2876.31	-0.00986	2865.94	-0.00968	2865.94	-0.01007
2889.31	-0.2	2889.31	-0.1	2876.31	-0.01002	2876.31	-0.00985	2865.94	-0.00966	2865.94	-0.01006
2889.31	-0.2	2889.31	-0.1	2876.31	-0.01002	2876.31	-0.00985	2865.94	-0.00964	2865.94	-0.01005
2889.31	-0.2	2889.31	-0.1	2876.31	-0.01002	2876.31	-0.00984	2865.94	-0.00962	2865.94	-0.01005
2889.31	-0.2	2889.31	-0.1	2876.31	-0.01002	2876.31	-0.00984	2865.94	-0.0096	2865.94	-0.01004
2889.31	-0.2	2889.31	-0.1	2876.31	-0.01003	2876.31	-0.00983	2865.94	-0.00958	2865.94	-0.01003
2889.31	-0.2	2889.31	-0.1	2876.31	-0.01003	2876.31	-0.00983	2865.94	-0.00956	2865.94	-0.01002
2889.31	-0.2	2889.31	-0.1	2876.31	-0.01003	2876.31	-0.00982	2865.94	-0.00954	2865.94	-0.01001
2889.31	-0.2	2889.31	-0.1	2876.31	-0.01003	2876.31	-0.00982	2865.94	-0.00951	2865.94	-0.01
2889.31	-0.2	2889.31	-0.1	2876.31	-0.01004	2876.31	-0.00981	2865.94	-0.00949	2865.94	-0.00999
2889.31	-0.2	2889.31	-0.1	2876.31	-0.01004	2876.31	-0.00981	2865.94	-0.00947	2865.94	-0.00998
2889.31	-0.2	2889.31	-0.1	2876.31	-0.01005	2876.31	-0.0098	2865.94	-0.00944	2865.94	-0.00997
2889.31	-0.2	2889.31	-0.1	2876.31	-0.01005	2876.31	-0.00979	2865.94	-0.00942	2865.94	-0.00995
2889.31	-0.2	2889.31	-0.1	2876.31	-0.01006	2876.31	-0.00979	2865.94	-0.00939	2865.94	-0.00994
2889.31	-0.2	2889.31	-0.1	2876.31	-0.01007	2876.31	-0.00978	2865.94	-0.00937	2865.94	-0.00992
2889.31	-0.2	2889.31	-0.1	2876.31	-0.01007	2876.31	-0.00977	2865.94	-0.00934	2865.94	-0.00991
2889.31	-0.2	2889.31	-0.1	2876.31	-0.01008	2876.31	-0.00977	2865.94	-0.00931	2865.94	-0.00989
2889.31	-0.2	2889.31	-0.1	2876.31	-0.01009	2876.31	-0.00976	2865.94	-0.00929	2865.94	-0.00987
2889.31	-0.2	2889.31	-0.1	2876.31	-0.0101	2876.31	-0.00975	2865.94	-0.00926	2865.94	-0.00985
2889.31	-0.2	2889.31	-0.1	2876.31	-0.01011	2876.31	-0.00974	2865.94	-0.00923	2865.94	-0.00983
2889.31	-0.2	2889.31	-0.1	2876.31	-0.01012	2876.31	-0.00973	2865.94	-0.0092	2865.94	-0.00981
2889.31	-0.2	2889.31	-0.1	2876.31	-0.01013	2876.31	-0.00973	2865.94	-0.00918	2865.94	-0.00979
2889.31	-0.2	2889.31	-0.1	2876.31	-0.01014	2876.31	-0.00972	2865.94	-0.00915	2865.94	-0.00977
2889.31	-0.2	2889.31	-0.1	2876.31	-0.01015	2876.31	-0.00971	2865.94	-0.00912	2865.94	-0.00974
2889.31	-0.2	2889.31	-0.1	2876.31	-0.01017	2876.31	-0.0097	2865.94	-0.0091	2865.94	-0.00972
2889.31	-0.2	2889.31	-0.1	2876.31	-0.01018	2876.31	-0.00969	2865.94	-0.00907	2865.94	-0.00969
2889.31	-0.2	2889.31	-0.1	2876.31	-0.0102	2876.31	-0.00968	2865.94	-0.00904	2865.94	-0.00967
2889.31	-0.2	2889.31	-0.1	2876.31	-0.01022	2876.31	-0.00967	2865.94	-0.00902	2865.94	-0.00964
2889.31	-0.2	2889.31	-0.1	2876.31	-0.01024	2876.31	-0.00967	2865.95	-0.00899	2865.95	-0.00961
2889.31	-0.2	2889.31	-0.1	2876.31	-0.01026	2876.31	-0.00966	2865.95	-0.00897	2865.95	-0.00958
2889.31	-0.2	2889.31	-0.1	2876.31	-0.01028	2876.31	-0.00965	2865.95	-0.00894	2865.95	-0.00955
2889.31	-0.2	2889.31	-0.1	2876.31	-0.0103	2876.31	-0.00964	2865.95	-0.00892	2865.95	-0.00952
2889.31	-0.2	2889.31	-0.1	2876.31	-0.01033	2876.31	-0.00963	2865.95	-0.0089	2865.95	-0.00949
2889.31	-0.2	2889.31	-0.1	2876.31	-0.01035	2876.31	-0.00962	2865.95	-0.00888	2865.95	-0.00946
2889.31	-0.2	2889.31	-0.1	2876.31	-0.01038	2876.31	-0.00961	2865.95	-0.00886	2865.95	-0.00943
2889.31	-0.2	2889.31	-0.1	2876.31	-0.01041	2876.31	-0.00961	2865.95	-0.00884	2865.95	-0.0094
2889.31	-0.2	2889.31	-0.1	2876.31	-0.01044	2876.31	-0.0096	2865.95	-0.00883	2865.95	-0.00936
2889.31	-0.2	2889.31	-0.1	2876.31	-0.01047	2876.31	-0.00959	2865.95	-0.00881	2865.95	-0.00933
2889.31	-0.2	2889.31	-0.1	2876.31	-0.01051	2876.31	-0.00958	2865.95	-0.0088	2865.95	-0.0093
2889.31	-0.2	2889.31	-0.1	2876.31	-0.01054	2876.31	-0.00958	2865.95	-0.00879	2865.95	-0.00926
2889.31	-0.2	2889.31	-0.1	2876.31	-0.01058	2876.31	-0.00957	2865.95	-0.00878	2865.95	-0.00923
2889.31	-0.2	2889.31	-0.1	2876.31	-0.01062	2876.31	-0.00957	2865.95	-0.00877	2865.95	-0.00919
2889.31	-0.2	2889.31	-0.1	2876.31	-0.01066	2876.31	-0.00956	2865.95	-0.00877	2865.95	-0.00916
2889.31	-0.2	2889.31	-0.1	2876.31	-0.01071	2876.31	-0.00956	2865.95	-0.00877	2865.95	-0.00913
2889.31	-0.2	2889.31	-0.1	2876.31	-0.01075	2876.31	-0.00956	2865.95	-0.00877	2865.95	-0.00909
2889.31	-0.2	2889.31	-0.1	2876.31	-0.0108	2876.31	-0.00956	2865.95	-0.00877	2865.95	-0.00906
2889.31	-0.2	2889.31	-0.1	2876.31	-0.01085	2876.31	-0.00956	2865.95	-0.00878	2865.95	-0.00903
2889.31	-0.2	2889.31	-0.1	2876.31	-0.0109	2876.31	-0.00956	2865.95	-0.00879	2865.95	-0.00899
2889.31	-0.2	2889.31	-0.1	2876.31	-0.01095	2876.31	-0.00956	2865.95	-0.0088	2865.95	-0.00896
2889.31	-0.2	2889.31	-0.1	2876.31	-0.01101	2876.31	-0.00956	2865.95	-0.00882	2865.95	-0.00893
2889.31	-0.2	2889.31	-0.1	2876.31	-0.01106	2876.31	-0.00957	2865.95	-0.00883	2865.95	-0.0089
2889.31	-0.2	2889.31	-0.1	2876.31	-0.01112	2876.31	-0.00958	2865.95	-0.00886	2865.95	-0.00888
2889.31	-0.2	2889.31	-0.1	2876.31	-0.01118	2876.31	-0.00958	2865.95	-0.00888	2865.95	-0.00885
2889.31	-0.2	2889.31	-0.1	2876.31	-0.01124	2876.31	-0.0096	2865.95	-0.00891	2865.95	-0.00882
2889.31	-0.2	2889.31	-0.1	2876.31	-0.0113	2876.31	-0.00961	2865.95	-0.00894	2865.95	-0.0088
2889.31	-0.2	2889.31	-0.1	2876.31	-0.01136	2876.31	-0.00962	2865.95	-0.00898	2865.95	-0.00878
2889.31	-0.2	2889.31	-0.1	2876.31	-0.01142	2876.31	-0.00964	2865.95	-0.00902	2865.95	-0.00876
2889.31	-0.2	2889.31	-0.1	2876.31	-0.01148	2876.31	-0.00966	2865.95	-0.00906	2865.95	-0.00874
2889.31	-0.2	2889.31	-0.1	2876.31	-0.01155	2876.31	-0.00968	2865.95	-0.00911	2865.95	-0.00872
2889.31	-0.2	2889.31	-0.1	2876.31	-0.01161	2876.31	-0.0097	2865.95	-0.00916	2865.95	-0.0087
2889.31	-0.2	2889.31	-0.1	2876.31	-0.01167	2876.31	-0.00973	2865.95	-0.00921	2865.95	-0.00869
2889.31	-0.2	2889.31	-0.1	2876.31	-0.01173	2876.31	-0.00976	2865.95	-0.00927	2865.95	-0.00868
2889.31	-0.2	2889.31	-0.1	2876.31	-0.0118	2876.31	-0.00979	2865.95	-0.00933	2865.95	-0.00867
2889.31	-0.2	2889.31	-0.1	2876.31	-0.01186	2876.31	-0.00982	2865.95	-0.00939	2865.95	-0.00867
2889.31	-0.2	2889.31	-0.1	2876.31	-0.01191	2876.31	-0.00986	2865.95	-0.00946	2865.95	-0.00867
2889.31	-0.2	2889.31	-0.10001	2876.31	-0.01197	2876.31	-0.0099	2865.95	-0.00953	2865.95	-0.00867
2889.31	-0.2	2889.31	-0.10001	2876.31	-0.01203	2876.31	-0.00994	2865.95	-0.0096	2865.95	-0.00867
2889.31	-0.2	2889.31	-0.10001	2876.32	-0.01208	2876.32	-0.00999	2865.95	-0.00968	2865.95	-0.00867
2889.31	-0.2	2889.31	-0.10001	2876.32	-0.01213	2876.32	-0.01003	2865.95	-0.00976	2865.95	-0.00868
2889.31	-0.2	2889.31	-0.10001	2876.32	-0.01218	2876.32	-0.01008	2865.95	-0.00984	2865.95	-0.00869
2889.31	-0.2	2889.31	-0.10001	2876.32	-0.01222	2876.32	-0.01014	2865.95	-0.00992	2865.95	-0.00871
2889.31	-0.2	2889.31	-0.10001	2876.32	-0.01226	2876.32	-0.01019	2865.95	-0.01001	2865.95	-0.00873
2889.31	-0.2	2889.31	-0.10001	2876.32	-0.0123	2876.32	-0.01025	2865.95	-0.0101	2865.95	-0.00875
2889.31	-0.2	2889.31	-0.10001	2876.32	-0.01233	2876.32	-0.01031	2865.95	-0.01019	2865.95	-0.00877
2889.31	-0.2	2889.31	-0.10001	2876.32	-0.01235	2876.32	-0.01037	2865.95	-0.01028	2865.95	-0.0088
2889.31	-0.2	2889.31	-0.10001	2876.32	-0.01237	2876.32	-0.01044	2865.95	-0.01038	2865.95	-0.00883
2889.31	-0.2	2889.31	-0.10001	2876.32	-0.01239	2876.32	-0.0105	2865.95	-0.01047	2865.95	-0.00886
2889.32	-0.2	2889.32	-0.10001	2876.32	-0.0124	2876.32	-0.01057	2865.95	-0.01057	2865.95	-0.0089
2889.32	-0.2	2889.32	-0.10001	2876.32	-0.0124	2876.32	-0.01064	2865.95	-0.01067	2865.95	-0.00894
2889.32	-0.2	2889.32	-0.10001	2876.32	-0.0124	2876.32	-0.01072	2865.95	-0.01077	2865.95	-0.00898
2889.32	-0.2	2889.32	-0.10001	2876.32	-0.01239	2876.32	-0.01079	2865.95	-0.01087	2865.95	-0.00903
2889.32	-0.2	2889.32	-0.10001	2876.32	-0.01237	2876.32	-0.01086	2865.95	-0.01097	2865.95	-0.00907
2889.32	-0.2	2889.32	-0.10001	2876.32	-0.01235	2876.32	-0.01094	2865.95	-0.01106	2865.95	-0.00912
2889.32	-0.2	2889.32	-0.10001	2876.32	-0.01231	2876.32	-0.01102	2865.95	-0.01116	2865.95	-0.00918
2889.32	-0.2	2889.32	-0.10001	2876.32	-0.01227	2876.32	-0.01109	2865.95	-0.01126	2865.95	-0.00923
2889.32	-0.2	2889.32	-0.10001	2876.32	-0.01222	2876.32	-0.01117	2865.95	-0.01136	2865.95	-0.00929
2889.32	-0.2	2889.32	-0.10001	2876.32	-0.01217	2876.32	-0.01125	2865.95	-0.01145	2865.95	-0.00935
2889.32	-0.2	2889.32	-0.10001	2876.32	-0.0121	2876.32	-0.01132	2865.95	-0.01155	2865.95	-0.00942
2889.32	-0.2	2889.32	-0.10001	2876.32	-0.01203	2876.32	-0.0114	2865.95	-0.01164	2865.95	-0.00948
2889.32	-0.2	2889.32	-0.10001	2876.32	-0.01194	2876.32	-0.01147	2865.95	-0.01173	2865.95	-0.00955
2889.32	-0.2	2889.32	-0.10001	2876.32	-0.01185	2876.32	-0.01154	2865.95	-0.01182	2865.95	-0.00962
2889.32	-0.2	2889.32	-0.10001	2876.32	-0.01176	2876.32	-0.01161	2865.95	-0.0119	2865.95	-0.00969
2889.32	-0.2	2889.32	-0.10001	2876.32	-0.01165	2876.32	-0.01168	2865.95	-0.01199	2865.95	-0.00976
2889.32	-0.2	2889.32	-0.10001	2876.32	-0.01153	2876.32	-0.01175	2865.95	-0.01207	2865.95	-0.00984
2889.32	-0.2	2889.32	-0.10001	2876.32	-0.01141	2876.32	-0.01181	2865.95	-0.01214	2865.95	-0.00991
2889.32	-0.2	2889.32	-0.10001	2876.32	-0.01128	2876.32	-0.01187	2865.95	-0.01221	2865.95	-0.00999
2889.32	-0.2	2889.32	-0.10001	2876.32	-0.01114	2876.32	-0.01193	2865.95	-0.01228	2865.95	-0.01006
2889.32	-0.2	2889.32	-0.10001	2876.32	-0.011	2876.32	-0.01198	2865.95	-0.01235	2865.95	-0.01014
2889.32	-0.2	2889.32	-0.10001	2876.32	-0.01084	2876.32	-0.01203	2865.95	-0.01241	2865.95	-0.01022
2889.32	-0.2	2889.32	-0.10001	2876.32	-0.01069	2876.32	-0.01207	2865.95	-0.01246	2865.95	-0.0103
2889.32	-0.2	2889.32	-0.10001	2876.32	-0.01052	2876.32	-0.01211	2865.95	-0.01251	2865.95	-0.01037
2889.32	-0.2	2889.32	-0.10001	2876.32	-0.01035	2876.32	-0.01214	2865.95	-0.01256	2865.95	-0.01045
2889.32	-0.2	2889.32	-0.10001	2876.32	-0.01018	2876.32	-0.01217	2865.95	-0.0126	2865.95	-0.01053
2889.32	-0.2	2889.32	-0.10001	2876.32	-0.01	2876.32	-0.01219	2865.95	-0.01264	2865.95	-0.0106
2889.32	-0.2	2889.32	-0.10001	2876.32	-0.00982	2876.32	-0.01221	2865.95	-0.01267	2865.95	-0.01068
2889.32	-0.2	2889.32	-0.10001	2876.32	-0.00964	2876.32	-0.01222	2865.95	-0.0127	2865.95	-0.01075
2889.32	-0.2	2889.32	-0.10001	2876.32	-0.00945	2876.32	-0.01223	2865.95	-0.01272	2865.95	-0.01082
2889.32	-0.2	2889.32	-0.10001	2876.32	-0.00927	2876.32	-0.01222	2865.95	-0.01273	2865.95	-0.01089
2889.32	-0.2	2889.32	-0.10001	2876.32	-0.00908	2876.32	-0.01222	2865.95	-0.01274	2865.95	-0.01096
2889.32	-0.2	2889.32	-0.10001	2876.32	-0.00889	2876.32	-0.0122	2865.95	-0.01275	2865.95	-0.01103
2889.32	-0.2	2889.32	-0.10001	2876.32	-0.0087	2876.32	-0.01218	2865.95	-0.01274	2865.95	-0.0111
2889.32	-0.2	2889.32	-0.10001	2876.32	-0.00852	2876.32	-0.01216	2865.95	-0.01274	2865.95	-0.01116
2889.32	-0.2	2889.32	-0.10001	2876.32	-0.00834	2876.32	-0.01212	2865.95	-0.01272	2865.95	-0.01122
2889.32	-0.2	2889.32	-0.10001	2876.32	-0.00816	2876.32	-0.01208	2865.95	-0.01271	2865.95	-0.01128
2889.32	-0.2	2889.32	-0.10001	2876.32	-0.00798	2876.32	-0.01204	2865.95	-0.01268	2865.95	-0.01133
2889.32	-0.2	2889.32	-0.10001	2876.32	-0.00781	2876.32	-0.01198	2865.95	-0.01265	2865.95	-0.01138
2889.32	-0.2	2889.32	-0.10001	2876.32	-0.00764	2876.32	-0.01193	2865.95	-0.01262	2865.95	-0.01143
2889.32	-0.2	2889.32	-0.10001	2876.32	-0.00748	2876.32	-0.01186	2865.95	-0.01258	2865.95	-0.01148
2889.32	-0.2	2889.32	-0.10001	2876.32	-0.00733	2876.32	-0.01179	2865.95	-0.01254	2865.95	-0.01152
2889.32	-0.2	2889.32	-0.10001	2876.32	-0.00718	2876.32	-0.01172	2865.95	-0.01249	2865.95	-0.01156
2889.32	-0.2	2889.32	-0.10001	2876.32	-0.00704	2876.32	-0.01164	2865.95	-0.01243	2865.95	-0.0116
2889.32	-0.2	2889.32	-0.10001	2876.32	-0.00691	2876.32	-0.01155	2865.95	-0.01238	2865.95	-0.01163
2889.32	-0.2	2889.32	-0.10001	2876.32	-0.00679	2876.32	-0.01146	2865.95	-0.01231	2865.95	-0.01166
2889.32	-0.2	2889.32	-0.10001	2876.32	-0.00668	2876.32	-0.01137	2865.95	-0.01225	2865.95	-0.01169
2889.32	-0.2	2889.32	-0.10001	2876.32	-0.00658	2876.32	-0.01127	2865.95	-0.01218	2865.95	-0.01171
2889.32	-0.2	2889.32	-0.10001	2876.32	-0.00649	2876.32	-0.01117	2865.95	-0.0121	2865.95	-0.01173
2889.32	-0.2	2889.32	-0.10001	2876.32	-0.00641	2876.32	-0.01107	2865.95	-0.01202	2865.95	-0.01175
2889.32	-0.2	2889.32	-0.10001	2876.32	-0.00634	2876.32	-0.01096	2865.95	-0.01194	2865.95	-0.01176
2889.32	-0.2	2889.32	-0.10001	2876.32	-0.00628	2876.32	-0.01086	2865.96	-0.01186	2865.96	-0.01177
2889.32	-0.2	2889.32	-0.10001	2876.32	-0.00624	2876.32	-0.01075	2865.96	-0.01177	2865.96	-0.01177
2889.32	-0.2	2889.32	-0.10001	2876.32	-0.0062	2876.32	-0.01064	2865.96	-0.01168	2865.96	-0.01177
2889.32	-0.2	2889.32	-0.10001	2876.32	-0.00618	2876.32	-0.01053	2865.96	-0.01159	2865.96	-0.01177
2889.32	-0.2	2889.32	-0.10001	2876.32	-0.00617	2876.32	-0.01041	2865.96	-0.0115	2865.96	-0.01176
2889.32	-0.2	2889.32	-0.10001	2876.32	-0.00617	2876.32	-0.0103	2865.96	-0.0114	2865.96	-0.01175
2889.32	-0.2	2889.32	-0.10001	2876.32	-0.00618	2876.32	-0.01019	2865.96	-0.01131	2865.96	-0.01174
2889.32	-0.2	2889.32	-0.10001	2876.32	-0.0062	2876.32	-0.01008	2865.96	-0.01121	2865.96	-0.01172
2889.32	-0.2	2889.32	-0.10001	2876.32	-0.00623	2876.32	-0.00997	2865.96	-0.01111	2865.96	-0.0117
2889.32	-0.2	2889.32	-0.10001	2876.32	-0.00628	2876.32	-0.00987	2865.96	-0.01101	2865.96	-0.01168
2889.32	-0.2	2889.32	-0.10001	2876.32	-0.00633	2876.32	-0.00976	2865.96	-0.01091	2865.96	-0.01165
2889.32	-0.2	2889.32	-0.10001	2876.32	-0.0064	2876.32	-0.00966	2865.96	-0.01081	2865.96	-0.01162
2889.32	-0.2	2889.32	-0.10001	2876.32	-0.00647	2876.32	-0.00956	2865.96	-0.01072	2865.96	-0.01159
2889.32	-0.2	2889.32	-0.10001	2876.32	-0.00655	2876.32	-0.00947	2865.96	-0.01062	2865.96	-0.01156
2889.32	-0.2	2889.32	-0.10001	2876.32	-0.00664	2876.32	-0.00938	2865.96	-0.01052	2865.96	-0.01152
2889.32	-0.2	2889.32	-0.10001	2876.32	-0.00674	2876.32	-0.00929	2865.96	-0.01042	2865.96	-0.01148
2889.32	-0.2	2889.32	-0.10001	2876.32	-0.00685	2876.32	-0.00921	2865.96	-0.01033	2865.96	-0.01144
2889.32	-0.2	2889.32	-0.10001	2876.32	-0.00697	2876.32	-0.00913	2865.96	-0.01023	2865.96	-0.0114
2889.32	-0.2	2889.32	-0.10001	2876.32	-0.00709	2876.32	-0.00906	2865.96	-0.01014	2865.96	-0.01136
2889.32	-0.2	2889.32	-0.10001	2876.32	-0.00721	2876.32	-0.00899	2865.96	-0.01005	2865.96	-0.01131
2889.32	-0.2	2889.32	-0.10001	2876.32	-0.00734	2876.32	-0.00892	2865.96	-0.00996	2865.96	-0.01126
2889.32	-0.2	2889.32	-0.10001	2876.32	-0.00748	2876.32	-0.00886	2865.96	-0.00988	2865.96	-0.01121
2889.32	-0.2	2889.32	-0.10001	2876.32	-0.00761	2876.32	-0.00881	2865.96	-0.00979	2865.96	-0.01116
2889.32	-0.2	2889.32	-0.10001	2876.32	-0.00776	2876.32	-0.00876	2865.96	-0.00971	2865.96	-0.01111
2889.32	-0.2	2889.32	-0.10001	2876.32	-0.0079	2876.32	-0.00872	2865.96	-0.00964	2865.96	-0.01106
2889.32	-0.2	2889.32	-0.10001	2876.32	-0.00804	2876.32	-0.00868	2865.96	-0.00956	2865.96	-0.01101
2889.32	-0.2	2889.32	-0.10001	2876.32	-0.00819	2876.32	-0.00865	2865.96	-0.00949	2865.96	-0.01095
2889.32	-0.2	2889.32	-0.10001	2876.32	-0.00834	2876.32	-0.00863	2865.96	-0.00942	2865.96	-0.0109
2889.32	-0.2	2889.32	-0.10001	2876.32	-0.00848	2876.32	-0.0086	2865.96	-0.00936	2865.96	-0.01085
2889.32	-0.2	2889.32	-0.10001	2876.32	-0.00863	2876.32	-0.00859	2865.96	-0.00929	2865.96	-0.01079
2889.32	-0.2	2889.32	-0.10001	2876.32	-0.00877	2876.32	-0.00858	2865.96	-0.00923	2865.96	-0.01074
2889.32	-0.2	2889.32	-0.10001	2876.32	-0.00891	2876.32	-0.00857	2865.96	-0.00918	2865.96	-0.01068
2889.32	-0.2	2889.32	-0.10001	2876.32	-0.00905	2876.32	-0.00857	2865.96	-0.00913	2865.96	-0.01063
2889.32	-0.2	2889.32	-0.10001	2876.32	-0.00919	2876.32	-0.00857	2865.96	-0.00908	2865.96	-0.01058
2889.32	-0.2	2889.32	-0.10001	2876.32	-0.00932	2876.32	-0.00858	2865.96	-0.00904	2865.96	-0.01053
2889.32	-0.2	2889.32	-0.10001	2876.32	-0.00945	2876.32	-0.00859	2865.96	-0.00899	2865.96	-0.01047
2889.32	-0.2	2889.32	-0.10001	2876.32	-0.00957	2876.32	-0.00861	2865.96	-0.00896	2865.96	-0.01042
2889.32	-0.2	2889.32	-0.10001	2876.32	-0.00969	2876.32	-0.00863	2865.96	-0.00892	2865.96	-0.01037
2889.32	-0.2	2889.32	-0.10001	2876.32	-0.00981	2876.32	-0.00865	2865.96	-0.00889	2865.96	-0.01033
2889.32	-0.2	2889.32	-0.10001	2876.33	-0.00992	2876.33	-0.00868	2865.96	-0.00887	2865.96	-0.01028
2889.32	-0.2	2889.32	-0.10001	2876.33	-0.01002	2876.33	-0.0087	2865.96	-0.00884	2865.96	-0.01023
2889.32	-0.2	2889.32	-0.10001	2876.33	-0.01012	2876.33	-0.00874	2865.96	-0.00882	2865.96	-0.01019
2889.32	-0.2	2889.32	-0.10001	2876.33	-0.01021	2876.33	-0.00877	2865.96	-0.0088	2865.96	-0.01014
2889.32	-0.2	2889.32	-0.10001	2876.33	-0.0103	2876.33	-0.00881	2865.96	-0.00879	2865.96	-0.0101
2889.32	-0.2	2889.32	-0.10001	2876.33	-0.01038	2876.33	-0.00884	2865.96	-0.00878	2865.96	-0.01006
2889.32	-0.2	2889.32	-0.10001	2876.33	-0.01046	2876.33	-0.00888	2865.96	-0.00877	2865.96	-0.01002
2889.32	-0.2	2889.32	-0.10001	2876.33	-0.01053	2876.33	-0.00892	2865.96	-0.00877	2865.96	-0.00999
2889.32	-0.2	2889.32	-0.10001	2876.33	-0.01059	2876.33	-0.00897	2865.96	-0.00877	2865.96	-0.00995
2889.32	-0.2	2889.32	-0.10001	2876.33	-0.01065	2876.33	-0.00901	2865.96	-0.00877	2865.96	-0.00992
2889.32	-0.2	2889.32	-0.10001	2876.33	-0.0107	2876.33	-0.00905	2865.96	-0.00877	2865.96	-0.00988
2889.33	-0.2	2889.33	-0.10001	2876.33	-0.01075	2876.33	-0.0091	2865.96	-0.00878	2865.96	-0.00985
2889.33	-0.2	2889.33	-0.10001	2876.33	-0.01079	2876.33	-0.00914	2865.96	-0.00878	2865.96	-0.00982
2889.33	-0.2	2889.33	-0.10001	2876.33	-0.01083	2876.33	-0.00919	2865.96	-0.00879	2865.96	-0.0098
2889.33	-0.2	2889.33	-0.10001	2876.33	-0.01086	2876.33	-0.00923	2865.96	-0.00881	2865.96	-0.00977
2889.33	-0.2	2889.33	-0.10001	2876.33	-0.01088	2876.33	-0.00928	2865.96	-0.00882	2865.96	-0.00975
2889.33	-0.2	2889.33	-0.10001	2876.33	-0.0109	2876.33	-0.00932	2865.96	-0.00884	2865.96	-0.00973
2889.33	-0.2	2889.33	-0.10001	2876.33	-0.01092	2876.33	-0.00936	2865.96	-0.00886	2865.96	-0.00971
2889.33	-0.2	2889.33	-0.10001	2876.33	-0.01093	2876.33	-0.0094	2865.96	-0.00887	2865.96	-0.00969
2889.33	-0.2	2889.33	-0.10001	2876.33	-0.01094	2876.33	-0.00944	2865.96	-0.0089	2865.96	-0.00967
2889.33	-0.2	2889.33	-0.10001	2876.33	-0.01094	2876.33	-0.00949	2865.96	-0.00892	2865.96	-0.00965
2889.33	-0.2	2889.33	-0.10001	2876.33	-0.01094	2876.33	-0.00952	2865.96	-0.00894	2865.96	-0.00964
2889.33	-0.2	2889.33	-0.10001	2876.33	-0.01094	2876.33	-0.00956	2865.96	-0.00897	2865.96	-0.00963
2889.33	-0.2	2889.33	-0.10001	2876.33	-0.01093	2876.33	-0.0096	2865.96	-0.00899	2865.96	-0.00962
2889.33	-0.2	2889.33	-0.10001	2876.33	-0.01092	2876.33	-0.00963	2865.96	-0.00902	2865.96	-0.00961
2889.33	-0.2	2889.33	-0.10001	2876.33	-0.01091	2876.33	-0.00967	2865.96	-0.00905	2865.96	-0.0096
2889.33	-0.2	2889.33	-0.10001	2876.33	-0.0109	2876.33	-0.0097	2865.96	-0.00907	2865.96	-0.00959
2889.33	-0.2	2889.33	-0.10002	2876.33	-0.01088	2876.33	-0.00973	2865.96	-0.0091	2865.96	-0.00959
2889.33	-0.2	2889.33	-0.10002	2876.33	-0.01086	2876.33	-0.00976	2865.96	-0.00913	2865.96	-0.00958
2889.33	-0.2	2889.33	-0.10002	2876.33	-0.01084	2876.33	-0.00979	2865.96	-0.00916	2865.96	-0.00958
2889.33	-0.2	2889.33	-0.10002	2876.33	-0.01082	2876.33	-0.00981	2865.96	-0.00919	2865.96	-0.00958
2889.33	-0.2	2889.33	-0.10002	2876.33	-0.01079	2876.33	-0.00984	2865.96	-0.00922	2865.96	-0.00958
2889.33	-0.2	2889.33	-0.10002	2876.33	-0.01077	2876.33	-0.00986	2865.96	-0.00925	2865.96	-0.00958
2889.33	-0.2	2889.33	-0.10002	2876.33	-0.01074	2876.33	-0.00988	2865.96	-0.00928	2865.96	-0.00958
2889.33	-0.2	2889.33	-0.10002	2876.33	-0.01072	2876.33	-0.0099	2865.96	-0.00931	2865.96	-0.00958
2889.33	-0.2	2889.33	-0.10002	2876.33	-0.01069	2876.33	-0.00992	2865.96	-0.00934	2865.96	-0.00958
2889.33	-0.2	2889.33	-0.10002	2876.33	-0.01067	2876.33	-0.00994	2865.96	-0.00937	2865.96	-0.00958
2889.33	-0.2	2889.33	-0.10002	2876.33	-0.01064	2876.33	-0.00995	2865.96	-0.0094	2865.96	-0.00959
2889.33	-0.2	2889.33	-0.10002	2876.33	-0.01061	2876.33	-0.00997	2865.96	-0.00943	2865.96	-0.00959
2889.33	-0.2	2889.33	-0.10002	2876.33	-0.01058	2876.33	-0.00998	2865.96	-0.00946	2865.96	-0.0096
2889.33	-0.2	2889.33	-0.10002	2876.33	-0.01056	2876.33	-0.00999	2865.96	-0.00949	2865.96	-0.00961
2889.33	-0.2	2889.33	-0.10002	2876.33	-0.01053	2876.33	-0.01	2865.96	-0.00952	2865.96	-0.00961
2889.33	-0.2	2889.33	-0.10002	2876.33	-0.0105	2876.33	-0.01001	2865.96	-0.00955	2865.96	-0.00962
2889.33	-0.2	2889.33	-0.10002	2876.33	-0.01048	2876.33	-0.01002	2865.96	-0.00958	2865.96	-0.00963
2889.33	-0.2	2889.33	-0.10002	2876.33	-0.01045	2876.33	-0.01003	2865.96	-0.0096	2865.96	-0.00964
2889.33	-0.2	2889.33	-0.10002	2876.33	-0.01043	2876.33	-0.01004	2865.96	-0.00963	2865.96	-0.00965
2889.33	-0.2	2889.33	-0.10002	2876.33	-0.01041	2876.33	-0.01004	2865.96	-0.00966	2865.96	-0.00966
2889.33	-0.2	2889.33	-0.10002	2876.33	-0.01038	2876.33	-0.01005	2865.96	-0.00968	2865.96	-0.00967
2889.33	-0.2	2889.33	-0.10002	2876.33	-0.01036	2876.33	-0.01005	2865.96	-0.00971	2865.96	-0.00968
2889.33	-0.2	2889.33	-0.10002	2876.33	-0.01034	2876.33	-0.01005	2865.96	-0.00973	2865.96	-0.00969
2889.33	-0.2	2889.33	-0.10002	2876.33	-0.01032	2876.33	-0.01006	2865.96	-0.00976	2865.96	-0.0097
2889.33	-0.2	2889.33	-0.10002	2876.33	-0.0103	2876.33	-0.01006	2865.96	-0.00978	2865.96	-0.00971
2889.33	-0.2	2889.33	-0.10002	2876.33	-0.01028	2876.33	-0.01006	2865.96	-0.0098	2865.96	-0.00972
2889.33	-0.2	2889.33	-0.10002	2876.33	-0.01026	2876.33	-0.01006	2865.96	-0.00982	2865.96	-0.00973
2889.33	-0.2	2889.33	-0.10002	2876.33	-0.01024	2876.33	-0.01006	2865.96	-0.00985	2865.96	-0.00974
2889.33	-0.2	2889.33	-0.10002	2876.33	-0.01023	2876.33	-0.01006	2865.96	-0.00987	2865.96	-0.00975
2889.33	-0.2	2889.33	-0.10002	2876.33	-0.01021	2876.33	-0.01006	2865.96	-0.00989	2865.96	-0.00977
2889.33	-0.2	2889.33	-0.10002	2876.33	-0.01019	2876.33	-0.01006	2865.96	-0.00991	2865.96	-0.00978
2889.33	-0.2	2889.33	-0.10002	2876.33	-0.01018	2876.33	-0.01006	2865.96	-0.00993	2865.96	-0.00979
2889.33	-0.2	2889.33	-0.10002	2876.33	-0.01017	2876.33	-0.01006	2865.96	-0.00995	2865.96	-0.0098
2889.33	-0.2	2889.33	-0.10002	2876.33	-0.01015	2876.33	-0.01006	2865.96	-0.00996	2865.96	-0.00982
2889.33	-0.2	2889.33	-0.10002	2876.33	-0.01014	2876.33	-0.01006	2865.97	-0.00998	2865.97	-0.00983
2889.33	-0.2	2889.33	-0.10002	2876.33	-0.01013	2876.33	-0.01006	2865.97	-0.01	2865.97	-0.00984
2889.33	-0.2	2889.33	-0.10002	2876.33	-0.01012	2876.33	-0.01005	2865.97	-0.01001	2865.97	-0.00985
2889.33	-0.2	2889.33	-0.10002	2876.33	-0.01011	2876.33	-0.01005	2865.97	-0.01003	2865.97	-0.00987
2889.33	-0.2	2889.33	-0.10002	2876.33	-0.0101	2876.33	-0.01005	2865.97	-0.01005	2865.97	-0.00988
2889.33	-0.2	2889.33	-0.10002	2876.33	-0.01009	2876.33	-0.01005	2865.97	-0.01006	2865.97	-0.00989
2889.33	-0.2	2889.33	-0.10002	2876.33	-0.01009	2876.33	-0.01005	2865.97	-0.01007	2865.97	-0.00991
2889.33	-0.2	2889.33	-0.10002	2876.33	-0.01008	2876.33	-0.01004	2865.97	-0.01009	2865.97	-0.00992
2889.33	-0.2	2889.33	-0.10002	2876.33	-0.01007	2876.33	-0.01004	2865.97	-0.0101	2865.97	-0.00993
2889.33	-0.2	2889.33	-0.10002	2876.33	-0.01007	2876.33	-0.01004	2865.97	-0.01011	2865.97	-0.00994
2889.33	-0.2	2889.33	-0.10002	2876.33	-0.01006	2876.33	-0.01004	2865.97	-0.01012	2865.97	-0.00996
2889.33	-0.2	2889.33	-0.10002	2876.33	-0.01005	2876.33	-0.01004	2865.97	-0.01013	2865.97	-0.00997
2889.33	-0.2	2889.33	-0.10002	2876.33	-0.01005	2876.33	-0.01003	2865.97	-0.01014	2865.97	-0.00998
2889.33	-0.2	2889.33	-0.10002	2876.33	-0.01004	2876.33	-0.01003	2865.97	-0.01015	2865.97	-0.01
2889.33	-0.2	2889.33	-0.10002	2876.33	-0.01004	2876.33	-0.01003	2865.97	-0.01016	2865.97	-0.01001
2889.33	-0.2	2889.33	-0.10002	2876.33	-0.01004	2876.33	-0.01003	2865.97	-0.01017	2865.97	-0.01002
2889.33	-0.2	2889.33	-0.10002	2876.33	-0.01003	2876.33	-0.01002	2865.97	-0.01018	2865.97	-0.01003
2889.33	-0.2	2889.33	-0.10002	2876.33	-0.01003	2876.33	-0.01002	2865.97	-0.01018	2865.97	-0.01005
2889.33	-0.2	2889.33	-0.10002	2876.33	-0.01003	2876.33	-0.01002	2865.97	-0.01019	2865.97	-0.01006
2889.33	-0.2	2889.33	-0.10002	2876.33	-0.01002	2876.33	-0.01002	2865.97	-0.01019	2865.97	-0.01007
2889.33	-0.2	2889.33	-0.10002	2876.33	-0.01002	2876.33	-0.01002	2865.97	-0.0102	2865.97	-0.01008
2889.33	-0.2	2889.33	-0.10002	2876.33	-0.01002	2876.33	-0.01002	2865.97	-0.0102	2865.97	-0.0101
2889.33	-0.2	2889.33	-0.10002	2876.33	-0.01002	2876.33	-0.01001	2865.97	-0.0102	2865.97	-0.01011
2889.33	-0.2	2889.33	-0.10002	2876.33	-0.01002	2876.33	-0.01001	2865.97	-0.01021	2865.97	-0.01012
2889.33	-0.2	2889.33	-0.10002	2876.33	-0.01001	2876.33	-0.01001	2865.97	-0.01021	2865.97	-0.01013
2889.33	-0.2	2889.33	-0.10002	2876.33	-0.01001	2876.33	-0.01001	2865.97	-0.01021	2865.97	-0.01014
2889.33	-0.2	2889.33	-0.10002	2876.33	-0.01001	2876.33	-0.01001	2865.97	-0.01021	2865.97	-0.01015
2889.33	-0.2	2889.33	-0.10002	2876.33	-0.01001	2876.33	-0.01001	2865.97	-0.0102	2865.97	-0.01017
2889.33	-0.2	2889.33	-0.10002	2876.33	-0.01001	2876.33	-0.01001	2865.97	-0.0102	2865.97	-0.01018
2889.33	-0.2	2889.33	-0.10002	2876.33	-0.01001	2876.33	-0.01	2865.97	-0.0102	2865.97	-0.01019
2889.33	-0.2	2889.33	-0.10002	2876.33	-0.01001	2876.33	-0.01	2865.97	-0.01019	2865.97	-0.0102
2889.33	-0.2	2889.33	-0.10003	2876.33	-0.01001	2876.33	-0.01	2865.97	-0.01019	2865.97	-0.01021
2889.33	-0.2	2889.33	-0.10003	2876.33	-0.01001	2876.33	-0.01	2865.97	-0.01018	2865.97	-0.01022
2889.33	-0.2	2889.33	-0.10003	2876.33	-0.01	2876.33	-0.01	2865.97	-0.01017	2865.97	-0.01022
2889.33	-0.2	2889.33	-0.10003	2876.33	-0.01	2876.33	-0.01	2865.97	-0.01016	2865.97	-0.01023
2889.33	-0.2	2889.33	-0.10003	2876.33	-0.01	2876.33	-0.01	2865.97	-0.01016	2865.97	-0.01024
2889.33	-0.2	2889.33	-0.10003	2876.33	-0.01	2876.33	-0.01	2865.97	-0.01015	2865.97	-0.01025
2889.33	-0.2	2889.33	-0.10003	2876.33	-0.01	2876.33	-0.01	2865.97	-0.01013	2865.97	-0.01025
2889.33	-0.2	2889.33	-0.10003	2876.33	-0.01	2876.33	-0.01	2865.97	-0.01012	2865.97	-0.01026
2889.33	-0.2	2889.33	-0.10003	2876.34	-0.01	2876.34	-0.01	2865.97	-0.01011	2865.97	-0.01027
2889.33	-0.2	2889.33	-0.10003	2876.34	-0.01	2876.34	-0.01	2865.97	-0.01009	2865.97	-0.01027
2889.33	-0.2	2889.33	-0.10003	2876.34	-0.01	2876.34	-0.00999	2865.97	-0.01008	2865.97	-0.01028
2889.33	-0.2	2889.33	-0.10003	2876.34	-0.01	2876.34	-0.00999	2865.97	-0.01006	2865.97	-0.01028
2889.33	-0.2	2889.33	-0.10003	2876.34	-0.01	2876.34	-0.00999	2865.97	-0.01004	2865.97	-0.01028
2889.33	-0.2	2889.33	-0.10003	2876.34	-0.01	2876.34	-0.00999	2865.97	-0.01003	2865.97	-0.01029
2889.33	-0.2	2889.33	-0.10003	2876.34	-0.01	2876.34	-0.00999	2865.97	-0.01001	2865.97	-0.01029
2889.33	-0.2	2889.33	-0.10003	2876.34	-0.01	2876.34	-0.00999	2865.97	-0.00999	2865.97	-0.01029
2889.33	-0.2	2889.33	-0.10003	2876.34	-0.01	2876.34	-0.00999	2865.97	-0.00997	2865.97	-0.01029
2889.33	-0.2	2889.33	-0.10003	2876.34	-0.01	2876.34	-0.00999	2865.97	-0.00994	2865.97	-0.01029
2889.34	-0.2	2889.34	-0.10003	2876.34	-0.01	2876.34	-0.00999	2865.97	-0.00992	2865.97	-0.01029
2889.34	-0.2	2889.34	-0.10003	2876.34	-0.01	2876.34	-0.00999	2865.97	-0.0099	2865.97	-0.01028
2889.34	-0.2	2889.34	-0.10003	2876.34	-0.01	2876.34	-0.00999	2865.97	-0.00987	2865.97	-0.01028
2889.34	-0.2	2889.34	-0.10003	2876.34	-0.01	2876.34	-0.00999	2865.97	-0.00985	2865.97	-0.01028
2889.34	-0.2	2889.34	-0.10003	2876.34	-0.01	2876.34	-0.00999	2865.97	-0.00983	2865.97	-0.01027
2889.34	-0.2	2889.34	-0.10003	2876.34	-0.01	2876.34	-0.00999	2865.97	-0.0098	2865.97	-0.01027
2889.34	-0.2	2889.34	-0.10003	2876.34	-0.01	2876.34	-0.00999	2865.97	-0.00977	2865.97	-0.01026
2889.34	-0.2	2889.34	-0.10003	2876.34	-0.01	2876.34	-0.00999	2865.97	-0.00975	2865.97	-0.01025
2889.34	-0.2	2889.34	-0.10003	2876.34	-0.01	2876.34	-0.00999	2865.97	-0.00972	2865.97	-0.01025
2889.34	-0.2	2889.34	-0.10003	2876.34	-0.01	2876.34	-0.00999	2865.97	-0.00969	2865.97	-0.01024
2889.34	-0.2	2889.34	-0.10003	2876.34	-0.01	2876.34	-0.00999	2865.97	-0.00966	2865.97	-0.01023
2889.34	-0.2	2889.34	-0.10003	2876.34	-0.01	2876.34	-0.00999	2865.97	-0.00963	2865.97	-0.01022
2889.34	-0.2	2889.34	-0.10003	2876.34	-0.01	2876.34	-0.00999	2865.97	-0.00961	2865.97	-0.01021
2889.34	-0.2	2889.34	-0.10003	2876.34	-0.01	2876.34	-0.00999	2865.97	-0.00958	2865.97	-0.01019
2889.34	-0.2	2889.34	-0.10003	2876.34	-0.01	2876.34	-0.00999	2865.97	-0.00955	2865.97	-0.01018
2889.34	-0.2	2889.34	-0.10003	2876.34	-0.01	2876.34	-0.00999	2865.97	-0.00952	2865.97	-0.01017
2889.34	-0.2	2889.34	-0.10003	2876.34	-0.01	2876.34	-0.00999	2865.97	-0.00949	2865.97	-0.01015
2889.34	-0.2	2889.34	-0.10003	2876.34	-0.01	2876.34	-0.00999	2865.97	-0.00946	2865.97	-0.01014
2889.34	-0.2	2889.34	-0.10003	2876.34	-0.01	2876.34	-0.00999	2865.97	-0.00944	2865.97	-0.01012
2889.34	-0.2	2889.34	-0.10003	2876.34	-0.01	2876.34	-0.00999	2865.97	-0.00941	2865.97	-0.0101
2889.34	-0.2	2889.34	-0.10003	2876.34	-0.01	2876.34	-0.00999	2865.97	-0.00938	2865.97	-0.01009
2889.34	-0.2	2889.34	-0.10003	2876.34	-0.01	2876.34	-0.00999	2865.97	-0.00935	2865.97	-0.01007
2889.34	-0.2	2889.34	-0.10004	2876.34	-0.01	2876.34	-0.00999	2865.97	-0.00933	2865.97	-0.01005
2889.34	-0.2	2889.34	-0.10004	2876.34	-0.01	2876.34	-0.00999	2865.97	-0.0093	2865.97	-0.01003
2889.34	-0.2	2889.34	-0.10004	2876.34	-0.01	2876.34	-0.00999	2865.97	-0.00928	2865.97	-0.01001
2889.34	-0.2	2889.34	-0.10004	2876.34	-0.01	2876.34	-0.00999	2865.97	-0.00925	2865.97	-0.00999
2889.34	-0.2	2889.34	-0.10004	2876.34	-0.01	2876.34	-0.00999	2865.97	-0.00923	2865.97	-0.00997
2889.34	-0.2	2889.34	-0.10004	2876.34	-0.01	2876.34	-0.00999	2865.97	-0.00921	2865.97	-0.00995
2889.34	-0.2	2889.34	-0.10004	2876.34	-0.01	2876.34	-0.00999	2865.97	-0.00918	2865.97	-0.00993
2889.34	-0.2	2889.34	-0.10004	2876.34	-0.01	2876.34	-0.00999	2865.97	-0.00916	2865.97	-0.00991
2889.34	-0.2	2889.34	-0.10004	2876.34	-0.01	2876.34	-0.00999	2865.97	-0.00914	2865.97	-0.00989
2889.34	-0.2	2889.34	-0.10004	2876.34	-0.01	2876.34	-0.00999	2865.97	-0.00912	2865.97	-0.00987
2889.34	-0.2	2889.34	-0.10004	2876.34	-0.01	2876.34	-0.00999	2865.97	-0.00911	2865.97	-0.00985
2889.34	-0.2	2889.34	-0.10004	2876.34	-0.01	2876.34	-0.00999	2865.97	-0.00909	2865.97	-0.00982
2889.34	-0.2	2889.34	-0.10004	2876.34	-0.01	2876.34	-0.00999	2865.97	-0.00907	2865.97	-0.0098
2889.34	-0.2	2889.34	-0.10004	2876.34	-0.01	2876.34	-0.00999	2865.97	-0.00906	2865.97	-0.00978
2889.34	-0.2	2889.34	-0.10004	2876.34	-0.01	2876.34	-0.00999	2865.97	-0.00905	2865.97	-0.00976
2889.34	-0.2	2889.34	-0.10004	2876.34	-0.01	2876.34	-0.00999	2865.97	-0.00903	2865.97	-0.00974
2889.34	-0.2	2889.34	-0.10004	2876.34	-0.01	2876.34	-0.00999	2865.97	-0.00902	2865.97	-0.00972
2889.34	-0.2	2889.34	-0.10004	2876.34	-0.01	2876.34	-0.00999	2865.97	-0.00901	2865.97	-0.0097
2889.34	-0.2	2889.34	-0.10004	2876.34	-0.01	2876.34	-0.00999	2865.97	-0.009	2865.97	-0.00967
2889.34	-0.2	2889.34	-0.10004	2876.34	-0.01	2876.34	-0.00999	2865.97	-0.009	2865.97	-0.00965
2889.34	-0.2	2889.34	-0.10004	2876.34	-0.01	2876.34	-0.00999	2865.97	-0.00899	2865.97	-0.00963
2889.34	-0.2	2889.34	-0.10004	2876.34	-0.01	2876.34	-0.00999	2865.97	-0.00898	2865.97	-0.00961
2889.34	-0.2	2889.34	-0.10004	2876.34	-0.01	2876.34	-0.00999	2865.97	-0.00898	2865.97	-0.00959
2889.34	-0.2	2889.34	-0.10004	2876.34	-0.01	2876.34	-0.00999	2865.97	-0.00898	2865.97	-0.00957
2889.34	-0.2	2889.34	-0.10004	2876.34	-0.01	2876.34	-0.00999	2865.97	-0.00898	2865.97	-0.00955
2889.34	-0.2	2889.34	-0.10004	2876.34	-0.01	2876.34	-0.00999	2865.97	-0.00897	2865.97	-0.00954
2889.34	-0.2	2889.34	-0.10004	2876.34	-0.01	2876.34	-0.00999	2865.97	-0.00898	2865.97	-0.00952
2889.34	-0.2	2889.34	-0.10005	2876.34	-0.01	2876.34	-0.00999	2865.97	-0.00898	2865.97	-0.0095
2889.34	-0.2	2889.34	-0.10005	2876.34	-0.01	2876.34	-0.00999	2865.97	-0.00898	2865.97	-0.00948
2889.34	-0.2	2889.34	-0.10005	2876.34	-0.01	2876.34	-0.00999	2865.98	-0.00898	2865.98	-0.00946
2889.34	-0.2	2889.34	-0.10005	2876.34	-0.01	2876.34	-0.00999	2865.98	-0.00899	2865.98	-0.00945
2889.34	-0.2	2889.34	-0.10005	2876.34	-0.01	2876.34	-0.00999	2865.98	-0.009	2865.98	-0.00943
2889.34	-0.2	2889.34	-0.10005	2876.34	-0.01	2876.34	-0.00999	2865.98	-0.009	2865.98	-0.00942
2889.34	-0.2	2889.34	-0.10005	2876.34	-0.01	2876.34	-0.00999	2865.98	-0.00901	2865.98	-0.0094
2889.34	-0.2	2889.34	-0.10005	2876.34	-0.01	2876.34	-0.00999	2865.98	-0.00902	2865.98	-0.00939
2889.34	-0.2	2889.34	-0.10005	2876.34	-0.01	2876.34	-0.00999	2865.98	-0.00903	2865.98	-0.00937
2889.34	-0.2	2889.34	-0.10005	2876.34	-0.01	2876.34	-0.00999	2865.98	-0.00904	2865.98	-0.00936
2889.34	-0.2	2889.34	-0.10005	2876.34	-0.01	2876.34	-0.00999	2865.98	-0.00905	2865.98	-0.00935
2889.34	-0.2	2889.34	-0.10005	2876.34	-0.01	2876.34	-0.00999	2865.98	-0.00907	2865.98	-0.00934
2889.34	-0.2	2889.34	-0.10005	2876.34	-0.01	2876.34	-0.00999	2865.98	-0.00908	2865.98	-0.00932
2889.34	-0.2	2889.34	-0.10005	2876.34	-0.01	2876.34	-0.00999	2865.98	-0.0091	2865.98	-0.00931
2889.34	-0.2	2889.34	-0.10005	2876.34	-0.01	2876.34	-0.00999	2865.98	-0.00911	2865.98	-0.0093
2889.34	-0.2	2889.34	-0.10005	2876.34	-0.01	2876.34	-0.00999	2865.98	-0.00913	2865.98	-0.00929
2889.34	-0.2	2889.34	-0.10005	2876.34	-0.01	2876.34	-0.00999	2865.98	-0.00914	2865.98	-0.00928
2889.34	-0.2	2889.34	-0.10005	2876.34	-0.01	2876.34	-0.00999	2865.98	-0.00916	2865.98	-0.00927
2889.34	-0.2	2889.34	-0.10005	2876.34	-0.01	2876.34	-0.00999	2865.98	-0.00918	2865.98	-0.00927
2889.34	-0.2	2889.34	-0.10006	2876.34	-0.01	2876.34	-0.00999	2865.98	-0.0092	2865.98	-0.00926
2889.34	-0.2	2889.34	-0.10006	2876.34	-0.01	2876.34	-0.00999	2865.98	-0.00922	2865.98	-0.00925
2889.34	-0.2	2889.34	-0.10006	2876.34	-0.01	2876.34	-0.00999	2865.98	-0.00924	2865.98	-0.00924
2889.34	-0.2	2889.34	-0.10006	2876.34	-0.01	2876.34	-0.00999	2865.98	-0.00926	2865.98	-0.00924
2889.34	-0.2	2889.34	-0.10006	2876.34	-0.01	2876.34	-0.00999	2865.98	-0.00928	2865.98	-0.00923
2889.34	-0.2	2889.34	-0.10006	2876.34	-0.01	2876.34	-0.00999	2865.98	-0.00931	2865.98	-0.00923
2889.34	-0.2	2889.34	-0.10006	2876.34	-0.01	2876.34	-0.00999	2865.98	-0.00933	2865.98	-0.00922
2889.34	-0.2	2889.34	-0.10006	2876.34	-0.01	2876.34	-0.00999	2865.98	-0.00935	2865.98	-0.00922
2889.34	-0.2	2889.34	-0.10006	2876.34	-0.01	2876.34	-0.00999	2865.98	-0.00938	2865.98	-0.00922
2889.34	-0.2	2889.34	-0.10006	2876.34	-0.01	2876.34	-0.00999	2865.98	-0.0094	2865.98	-0.00921
2889.34	-0.2	2889.34	-0.10006	2876.34	-0.01	2876.34	-0.00999	2865.98	-0.00943	2865.98	-0.00921
2889.34	-0.2	2889.34	-0.10006	2876.34	-0.01	2876.34	-0.00999	2865.98	-0.00945	2865.98	-0.00921
2889.34	-0.2	2889.34	-0.10006	2876.34	-0.01	2876.34	-0.00999	2865.98	-0.00948	2865.98	-0.00921
2889.34	-0.2	2889.34	-0.10006	2876.34	-0.01	2876.34	-0.00999	2865.98	-0.00951	2865.98	-0.00921
2889.34	-0.2	2889.34	-0.10006	2876.34	-0.01	2876.34	-0.00999	2865.98	-0.00954	2865.98	-0.00921
2889.34	-0.2	2889.34	-0.10006	2876.34	-0.01	2876.34	-0.00999	2865.98	-0.00957	2865.98	-0.00921
2889.34	-0.2	2889.34	-0.10007	2876.34	-0.01	2876.34	-0.00999	2865.98	-0.00959	2865.98	-0.00921
2889.34	-0.2	2889.34	-0.10007	2876.34	-0.01	2876.34	-0.00999	2865.98	-0.00962	2865.98	-0.00921
2889.34	-0.2	2889.34	-0.10007	2876.34	-0.01	2876.34	-0.00999	2865.98	-0.00965	2865.98	-0.00922
2889.34	-0.2	2889.34	-0.10007	2876.34	-0.01	2876.34	-0.00999	2865.98	-0.00969	2865.98	-0.00922
2889.34	-0.2	2889.34	-0.10007	2876.34	-0.01	2876.34	-0.00999	2865.98	-0.00972	2865.98	-0.00922
2889.34	-0.2	2889.34	-0.10007	2876.34	-0.01	2876.34	-0.00999	2865.98	-0.00975	2865.98	-0.00923
2889.34	-0.2	2889.34	-0.10007	2876.35	-0.01	2876.35	-0.00999	2865.98	-0.00978	2865.98	-0.00924
2889.34	-0.2	2889.34	-0.10007	2876.35	-0.01	2876.35	-0.00999	2865.98	-0.00981	2865.98	-0.00924
2889.34	-0.2	2889.34	-0.10007	2876.35	-0.01	2876.35	-0.00999	2865.98	-0.00985	2865.98	-0.00925
2889.34	-0.2	2889.34	-0.10007	2876.35	-0.01	2876.35	-0.00999	2865.98	-0.00988	2865.98	-0.00926
2889.34	-0.2	2889.34	-0.10007	2876.35	-0.01	2876.35	-0.00999	2865.98	-0.00991	2865.98	-0.00926
2889.34	-0.2	2889.34	-0.10007	2876.35	-0.01	2876.35	-0.00999	2865.98	-0.00995	2865.98	-0.00927
2889.34	-0.2	2889.34	-0.10008	2876.35	-0.01	2876.35	-0.00999	2865.98	-0.00998	2865.98	-0.00928
2889.34	-0.2	2889.34	-0.10008	2876.35	-0.01	2876.35	-0.00999	2865.98	-0.01001	2865.98	-0.00929
2889.34	-0.2	2889.34	-0.10008	2876.35	-0.01	2876.35	-0.00999	2865.98	-0.01005	2865.98	-0.0093
2889.34	-0.2	2889.34	-0.10008	2876.35	-0.01	2876.35	-0.00999	2865.98	-0.01008	2865.98	-0.00932
2889.34	-0.2	2889.34	-0.10008	2876.35	-0.01	2876.35	-0.00999	2865.98	-0.01012	2865.98	-0.00933
2889.35	-0.2	2889.35	-0.10008	2876.35	-0.01	2876.35	-0.00999	2865.98	-0.01015	2865.98	-0.00934
2889.35	-0.2	2889.35	-0.10008	2876.35	-0.01	2876.35	-0.00999	2865.98	-0.01018	2865.98	-0.00936
2889.35	-0.2	2889.35	-0.10008	2876.35	-0.01	2876.35	-0.00999	2865.98	-0.01022	2865.98	-0.00937
2889.35	-0.2	2889.35	-0.10008	2876.35	-0.01	2876.35	-0.00999	2865.98	-0.01025	2865.98	-0.00938
2889.35	-0.2	2889.35	-0.10008	2876.35	-0.01	2876.35	-0.00999	2865.98	-0.01029	2865.98	-0.0094
2889.35	-0.2	2889.35	-0.10009	2876.35	-0.01	2876.35	-0.00999	2865.98	-0.01032	2865.98	-0.00942
2889.35	-0.2	2889.35	-0.10009	2876.35	-0.01	2876.35	-0.00999	2865.98	-0.01035	2865.98	-0.00943
2889.35	-0.2	2889.35	-0.10009	2876.35	-0.01	2876.35	-0.00999	2865.98	-0.01039	2865.98	-0.00945
2889.35	-0.2	2889.35	-0.10009	2876.35	-0.01	2876.35	-0.00999	2865.98	-0.01042	2865.98	-0.00947
2889.35	-0.2	2889.35	-0.10009	2876.35	-0.01	2876.35	-0.00999	2865.98	-0.01045	2865.98	-0.00949
2889.35	-0.2	2889.35	-0.10009	2876.35	-0.01	2876.35	-0.00999	2865.98	-0.01048	2865.98	-0.0095
2889.35	-0.2	2889.35	-0.10009	2876.35	-0.01	2876.35	-0.00999	2865.98	-0.01051	2865.98	-0.00952
2889.35	-0.2	2889.35	-0.10009	2876.35	-0.01	2876.35	-0.00999	2865.98	-0.01054	2865.98	-0.00954
2889.35	-0.2	2889.35	-0.1001	2876.35	-0.01	2876.35	-0.00999	2865.98	-0.01057	2865.98	-0.00956
2889.35	-0.2	2889.35	-0.1001	2876.35	-0.01	2876.35	-0.00999	2865.98	-0.0106	2865.98	-0.00958
2889.35	-0.2	2889.35	-0.1001	2876.35	-0.01	2876.35	-0.00999	2865.98	-0.01063	2865.98	-0.0096
2889.35	-0.2	2889.35	-0.1001	2876.35	-0.01	2876.35	-0.00999	2865.98	-0.01066	2865.98	-0.00962
2889.35	-0.2	2889.35	-0.1001	2876.35	-0.01	2876.35	-0.00999	2865.98	-0.01069	2865.98	-0.00965
2889.35	-0.2	2889.35	-0.1001	2876.35	-0.01	2876.35	-0.00999	2865.98	-0.01071	2865.98	-0.00967
2889.35	-0.2	2889.35	-0.1001	2876.35	-0.01	2876.35	-0.00999	2865.98	-0.01074	2865.98	-0.00969
2889.35	-0.2	2889.35	-0.10011	2876.35	-0.01	2876.35	-0.00999	2865.98	-0.01076	2865.98	-0.00971
2889.35	-0.2	2889.35	-0.10011	2876.35	-0.01	2876.35	-0.00999	2865.98	-0.01078	2865.98	-0.00973
2889.35	-0.2	2889.35	-0.10011	2876.35	-0.01	2876.35	-0.00999	2865.98	-0.01081	2865.98	-0.00975
2889.35	-0.2	2889.35	-0.10011	2876.35	-0.01	2876.35	-0.00999	2865.98	-0.01083	2865.98	-0.00977
2889.35	-0.2	2889.35	-0.10011	2876.35	-0.01	2876.35	-0.00999	2865.98	-0.01085	2865.98	-0.00979
2889.35	-0.2	2889.35	-0.10011	2876.35	-0.01	2876.35	-0.00999	2865.98	-0.01087	2865.98	-0.00981
2889.35	-0.2	2889.35	-0.10011	2876.35	-0.01	2876.35	-0.00999	2865.98	-0.01089	2865.98	-0.00984
2889.35	-0.2	2889.35	-0.10012	2876.35	-0.01	2876.35	-0.00999	2865.98	-0.0109	2865.98	-0.00986
2889.35	-0.2	2889.35	-0.10012	2876.35	-0.01	2876.35	-0.00999	2865.98	-0.01092	2865.98	-0.00988
2889.35	-0.2	2889.35	-0.10012	2876.35	-0.01	2876.35	-0.00999	2865.98	-0.01094	2865.98	-0.0099
2889.35	-0.2	2889.35	-0.10012	2876.35	-0.01	2876.35	-0.00999	2865.98	-0.01095	2865.98	-0.00992
2889.35	-0.2	2889.35	-0.10012	2876.35	-0.01	2876.35	-0.00999	2865.98	-0.01096	2865.98	-0.00994
2889.35	-0.2	2889.35	-0.10013	2876.35	-0.01	2876.35	-0.00999	2865.98	-0.01098	2865.98	-0.00996
2889.35	-0.2	2889.35	-0.10013	2876.35	-0.01	2876.35	-0.00999	2865.98	-0.01099	2865.98	-0.00998
2889.35	-0.2	2889.35	-0.10013	2876.35	-0.01	2876.35	-0.00999	2865.98	-0.011	2865.98	-0.01
2889.35	-0.2	2889.35	-0.10013	2876.35	-0.01	2876.35	-0.00999	2865.98	-0.01101	2865.98	-0.01002
2889.35	-0.2	2889.35	-0.10013	2876.35	-0.01	2876.35	-0.00999	2865.98	-0.01102	2865.98	-0.01003
2889.35	-0.2	2889.35	-0.10014	2876.35	-0.01	2876.35	-0.00999	2865.98	-0.01102	2865.98	-0.01005
2889.35	-0.2	2889.35	-0.10014	2876.35	-0.01	2876.35	-0.00999	2865.98	-0.01103	2865.98	-0.01007
2889.35	-0.2	2889.35	-0.10014	2876.35	-0.01	2876.35	-0.00999	2865.98	-0.01104	2865.98	-0.01009
2889.35	-0.2	2889.35	-0.10014	2876.35	-0.01	2876.35	-0.00999	2865.98	-0.01104	2865.98	-0.0101
2889.35	-0.2	2889.35	-0.10015	2876.35	-0.01	2876.35	-0.00999	2865.98	-0.01105	2865.98	-0.01012
2889.35	-0.2	2889.35	-0.10015	2876.35	-0.01	2876.35	-0.00999	2865.98	-0.01105	2865.98	-0.01014
2889.35	-0.19999	2889.35	-0.10015	2876.35	-0.01	2876.35	-0.00999	2865.98	-0.01106	2865.98	-0.01015
2889.35	-0.19999	2889.35	-0.10015	2876.35	-0.01	2876.35	-0.00999	2865.98	-0.01106	2865.98	-0.01017
2889.35	-0.19999	2889.35	-0.10016	2876.35	-0.01	2876.35	-0.00999	2865.98	-0.01106	2865.98	-0.01018
2889.35	-0.19999	2889.35	-0.10016	2876.35	-0.01	2876.35	-0.00999	2865.98	-0.01106	2865.98	-0.0102
2889.35	-0.19999	2889.35	-0.10016	2876.35	-0.01	2876.35	-0.00999	2865.98	-0.01107	2865.98	-0.01021
2889.35	-0.19999	2889.35	-0.10016	2876.35	-0.01	2876.35	-0.00999	2865.98	-0.01107	2865.98	-0.01023
2889.35	-0.19999	2889.35	-0.10017	2876.35	-0.01	2876.35	-0.00999	2865.98	-0.01107	2865.98	-0.01024
2889.35	-0.19999	2889.35	-0.10017	2876.35	-0.01	2876.35	-0.00999	2865.99	-0.01107	2865.99	-0.01025
2889.35	-0.19999	2889.35	-0.10017	2876.35	-0.01	2876.35	-0.00999	2865.99	-0.01107	2865.99	-0.01027
2889.35	-0.19999	2889.35	-0.10018	2876.35	-0.01	2876.35	-0.00999	2865.99	-0.01107	2865.99	-0.01028
2889.35	-0.19999	2889.35	-0.10018	2876.35	-0.01	2876.35	-0.00999	2865.99	-0.01107	2865.99	-0.01029
2889.35	-0.19998	2889.35	-0.10018	2876.35	-0.01	2876.35	-0.00999	2865.99	-0.01107	2865.99	-0.01031
2889.35	-0.19998	2889.35	-0.10018	2876.35	-0.01	2876.35	-0.00999	2865.99	-0.01107	2865.99	-0.01032
2889.35	-0.19998	2889.35	-0.10019	2876.35	-0.01	2876.35	-0.00999	2865.99	-0.01106	2865.99	-0.01033
2889.35	-0.19998	2889.35	-0.10019	2876.35	-0.01	2876.35	-0.00999	2865.99	-0.01106	2865.99	-0.01034
2889.35	-0.19998	2889.35	-0.10019	2876.35	-0.01	2876.35	-0.00999	2865.99	-0.01106	2865.99	-0.01035
2889.35	-0.19998	2889.35	-0.1002	2876.35	-0.01	2876.35	-0.00999	2865.99	-0.01106	2865.99	-0.01037
2889.35	-0.19997	2889.35	-0.1002	2876.35	-0.01	2876.35	-0.00999	2865.99	-0.01106	2865.99	-0.01038
2889.35	-0.19997	2889.35	-0.10021	2876.35	-0.01	2876.35	-0.00999	2865.99	-0.01105	2865.99	-0.01039
2889.35	-0.19997	2889.35	-0.10021	2876.35	-0.01	2876.35	-0.00999	2865.99	-0.01105	2865.99	-0.0104
2889.35	-0.19997	2889.35	-0.10021	2876.35	-0.01	2876.35	-0.00999	2865.99	-0.01105	2865.99	-0.01041
2889.35	-0.19997	2889.35	-0.10022	2876.35	-0.01	2876.35	-0.00999	2865.99	-0.01105	2865.99	-0.01042
2889.35	-0.19996	2889.35	-0.10022	2876.35	-0.01	2876.35	-0.00999	2865.99	-0.01104	2865.99	-0.01043
2889.35	-0.19996	2889.35	-0.10022	2876.35	-0.01	2876.35	-0.00999	2865.99	-0.01104	2865.99	-0.01045
2889.35	-0.19996	2889.35	-0.10023	2876.35	-0.01	2876.35	-0.00999	2865.99	-0.01104	2865.99	-0.01046
2889.35	-0.19995	2889.35	-0.10023	2876.35	-0.01	2876.35	-0.00999	2865.99	-0.01103	2865.99	-0.01047
2889.35	-0.19995	2889.35	-0.10024	2876.35	-0.01	2876.35	-0.00999	2865.99	-0.01103	2865.99	-0.01048
2889.35	-0.19995	2889.35	-0.10024	2876.35	-0.01	2876.35	-0.00999	2865.99	-0.01102	2865.99	-0.01049
2889.35	-0.19994	2889.35	-0.10025	2876.35	-0.01	2876.35	-0.00999	2865.99	-0.01102	2865.99	-0.0105
2889.35	-0.19994	2889.35	-0.10025	2876.35	-0.01	2876.35	-0.00999	2865.99	-0.01102	2865.99	-0.01051
2889.35	-0.19993	2889.35	-0.10025	2876.35	-0.01	2876.35	-0.00999	2865.99	-0.01101	2865.99	-0.01053
2889.35	-0.19993	2889.35	-0.10026	2876.35	-0.01	2876.35	-0.00999	2865.99	-0.011	2865.99	-0.01054
2889.35	-0.19992	2889.35	-0.10026	2876.35	-0.01	2876.35	-0.00999	2865.99	-0.011	2865.99	-0.01055
2889.35	-0.19992	2889.35	-0.10027	2876.35	-0.01	2876.35	-0.00999	2865.99	-0.01099	2865.99	-0.01056
2889.35	-0.19991	2889.35	-0.10027	2876.35	-0.01	2876.35	-0.00999	2865.99	-0.01098	2865.99	-0.01057
2889.35	-0.19991	2889.35	-0.10028	2876.35	-0.01	2876.35	-0.00999	2865.99	-0.01098	2865.99	-0.01058
2889.35	-0.1999	2889.35	-0.10028	2876.35	-0.01	2876.35	-0.00999	2865.99	-0.01097	2865.99	-0.01059
2889.35	-0.19989	2889.35	-0.10029	2876.35	-0.01	2876.35	-0.00999	2865.99	-0.01096	2865.99	-0.0106
2889.35	-0.19989	2889.35	-0.10029	2876.35	-0.01	2876.35	-0.00999	2865.99	-0.01095	2865.99	-0.01061
2889.35	-0.19988	2889.35	-0.10029	2876.35	-0.01	2876.35	-0.00999	2865.99	-0.01094	2865.99	-0.01062
2889.35	-0.19987	2889.35	-0.1003	2876.35	-0.01	2876.35	-0.00999	2865.99	-0.01092	2865.99	-0.01063
2889.35	-0.19986	2889.35	-0.1003	2876.35	-0.01	2876.35	-0.00999	2865.99	-0.01091	2865.99	-0.01064
2889.35	-0.19985	2889.35	-0.10031	2876.35	-0.01	2876.35	-0.00999	2865.99	-0.0109	2865.99	-0.01065
2889.35	-0.19984	2889.35	-0.10031	2876.35	-0.01	2876.35	-0.00999	2865.99	-0.01089	2865.99	-0.01066
2889.35	-0.19983	2889.35	-0.10032	2876.35	-0.01	2876.35	-0.00999	2865.99	-0.01087	2865.99	-0.01067
2889.35	-0.19982	2889.35	-0.10032	2876.35	-0.01	2876.35	-0.00999	2865.99	-0.01085	2865.99	-0.01068
2889.35	-0.19981	2889.35	-0.10033	2876.36	-0.01	2876.36	-0.00999	2865.99	-0.01084	2865.99	-0.01069
2889.35	-0.1998	2889.35	-0.10033	2876.36	-0.01	2876.36	-0.00999	2865.99	-0.01082	2865.99	-0.0107
2889.35	-0.19979	2889.35	-0.10034	2876.36	-0.01	2876.36	-0.00999	2865.99	-0.0108	2865.99	-0.01071
2889.35	-0.19977	2889.35	-0.10034	2876.36	-0.01	2876.36	-0.00999	2865.99	-0.01078	2865.99	-0.01071
2889.35	-0.19976	2889.35	-0.10034	2876.36	-0.01	2876.36	-0.00999	2865.99	-0.01076	2865.99	-0.01072
2889.35	-0.19975	2889.35	-0.10035	2876.36	-0.01	2876.36	-0.00999	2865.99	-0.01074	2865.99	-0.01072
2889.35	-0.19973	2889.35	-0.10035	2876.36	-0.01	2876.36	-0.00999	2865.99	-0.01072	2865.99	-0.01073
2889.35	-0.19972	2889.35	-0.10036	2876.36	-0.01	2876.36	-0.00999	2865.99	-0.01069	2865.99	-0.01073
2889.35	-0.1997	2889.35	-0.10036	2876.36	-0.01	2876.36	-0.00999	2865.99	-0.01067	2865.99	-0.01074
2889.35	-0.19968	2889.35	-0.10036	2876.36	-0.01	2876.36	-0.00999	2865.99	-0.01064	2865.99	-0.01074
2889.36	-0.19967	2889.36	-0.10037	2876.36	-0.01	2876.36	-0.00999	2865.99	-0.01061	2865.99	-0.01074
2889.36	-0.19965	2889.36	-0.10037	2876.36	-0.01	2876.36	-0.00999	2865.99	-0.01059	2865.99	-0.01075
2889.36	-0.19963	2889.36	-0.10037	2876.36	-0.01	2876.36	-0.00999	2865.99	-0.01056	2865.99	-0.01075
2889.36	-0.19961	2889.36	-0.10037	2876.36	-0.01	2876.36	-0.00999	2865.99	-0.01053	2865.99	-0.01075
2889.36	-0.19959	2889.36	-0.10038	2876.36	-0.01	2876.36	-0.00999	2865.99	-0.0105	2865.99	-0.01075
2889.36	-0.19957	2889.36	-0.10038	2876.36	-0.01	2876.36	-0.00999	2865.99	-0.01047	2865.99	-0.01074
2889.36	-0.19954	2889.36	-0.10038	2876.36	-0.01	2876.36	-0.00999	2865.99	-0.01043	2865.99	-0.01074
2889.36	-0.19952	2889.36	-0.10038	2876.36	-0.01	2876.36	-0.00999	2865.99	-0.0104	2865.99	-0.01074
2889.36	-0.1995	2889.36	-0.10038	2876.36	-0.01	2876.36	-0.00999	2865.99	-0.01037	2865.99	-0.01073
2889.36	-0.19947	2889.36	-0.10038	2876.36	-0.01	2876.36	-0.00999	2865.99	-0.01034	2865.99	-0.01073
2889.36	-0.19944	2889.36	-0.10038	2876.36	-0.01	2876.36	-0.00999	2865.99	-0.0103	2865.99	-0.01072
2889.36	-0.19942	2889.36	-0.10038	2876.36	-0.01	2876.36	-0.00999	2865.99	-0.01027	2865.99	-0.01071
2889.36	-0.19939	2889.36	-0.10038	2876.36	-0.01	2876.36	-0.00999	2865.99	-0.01023	2865.99	-0.01071
2889.36	-0.19936	2889.36	-0.10038	2876.36	-0.01	2876.36	-0.00999	2865.99	-0.0102	2865.99	-0.0107
2889.36	-0.19933	2889.36	-0.10038	2876.36	-0.01	2876.36	-0.00999	2865.99	-0.01016	2865.99	-0.01069
2889.36	-0.1993	2889.36	-0.10037	2876.36	-0.01	2876.36	-0.00999	2865.99	-0.01012	2865.99	-0.01068
2889.36	-0.19926	2889.36	-0.10037	2876.36	-0.01	2876.36	-0.00999	2865.99	-0.01009	2865.99	-0.01066
2889.36	-0.19923	2889.36	-0.10037	2876.36	-0.01	2876.36	-0.00999	2865.99	-0.01005	2865.99	-0.01065
2889.36	-0.19919	2889.36	-0.10036	2876.36	-0.01	2876.36	-0.00999	2865.99	-0.01002	2865.99	-0.01064
2889.36	-0.19916	2889.36	-0.10036	2876.36	-0.01	2876.36	-0.00999	2865.99	-0.00998	2865.99	-0.01062
2889.36	-0.19912	2889.36	-0.10035	2876.36	-0.01	2876.36	-0.00999	2865.99	-0.00994	2865.99	-0.01061
2889.36	-0.19908	2889.36	-0.10034	2876.36	-0.01	2876.36	-0.00999	2865.99	-0.00991	2865.99	-0.01059
2889.36	-0.19904	2889.36	-0.10034	2876.36	-0.01	2876.36	-0.00999	2865.99	-0.00987	2865.99	-0.01058
2889.36	-0.199	2889.36	-0.10033	2876.36	-0.01	2876.36	-0.00999	2865.99	-0.00984	2865.99	-0.01056
2889.36	-0.19896	2889.36	-0.10032	2876.36	-0.01	2876.36	-0.00999	2865.99	-0.00981	2865.99	-0.01054
2889.36	-0.19892	2889.36	-0.10031	2876.36	-0.01	2876.36	-0.00999	2865.99	-0.00977	2865.99	-0.01052
2889.36	-0.19888	2889.36	-0.1003	2876.36	-0.01	2876.36	-0.00999	2865.99	-0.00974	2865.99	-0.0105
2889.36	-0.19883	2889.36	-0.10028	2876.36	-0.01	2876.36	-0.00999	2865.99	-0.00971	2865.99	-0.01048
2889.36	-0.19879	2889.36	-0.10027	2876.36	-0.01	2876.36	-0.00999	2865.99	-0.00968	2865.99	-0.01046
2889.36	-0.19874	2889.36	-0.10025	2876.36	-0.01	2876.36	-0.00999	2865.99	-0.00965	2865.99	-0.01044
2889.36	-0.19869	2889.36	-0.10024	2876.36	-0.01	2876.36	-0.00999	2865.99	-0.00962	2865.99	-0.01042
2889.36	-0.19865	2889.36	-0.10022	2876.36	-0.01	2876.36	-0.00999	2865.99	-0.00959	2865.99	-0.0104
2889.36	-0.1986	2889.36	-0.1002	2876.36	-0.01	2876.36	-0.00999	2865.99	-0.00957	2865.99	-0.01038
2889.36	-0.19855	2889.36	-0.10018	2876.36	-0.01	2876.36	-0.00999	2865.99	-0.00954	2865.99	-0.01036
2889.36	-0.1985	2889.36	-0.10016	2876.36	-0.01	2876.36	-0.00999	2865.99	-0.00951	2865.99	-0.01034
2889.36	-0.19844	2889.36	-0.10014	2876.36	-0.01	2876.36	-0.00999	2865.99	-0.00949	2865.99	-0.01032
2889.36	-0.19839	2889.36	-0.10012	2876.36	-0.01	2876.36	-0.00999	2865.99	-0.00947	2865.99	-0.01029
2889.36	-0.19834	2889.36	-0.10009	2876.36	-0.01	2876.36	-0.00999	2865.99	-0.00945	2865.99	-0.01027
2889.36	-0.19829	2889.36	-0.10007	2876.36	-0.01	2876.36	-0.00999	2865.99	-0.00943	2865.99	-0.01025
2889.36	-0.19823	2889.36	-0.10004	2876.36	-0.01	2876.36	-0.00999	2865.99	-0.00941	2865.99	-0.01023
2889.36	-0.19818	2889.36	-0.10001	2876.36	-0.01	2876.36	-0.00999	2865.99	-0.00939	2865.99	-0.01021
2889.36	-0.19813	2889.36	-0.09998	2876.36	-0.01	2876.36	-0.00999	2865.99	-0.00938	2865.99	-0.01019
2889.36	-0.19807	2889.36	-0.09995	2876.36	-0.01	2876.36	-0.00999	2865.99	-0.00936	2865.99	-0.01016
2889.36	-0.19802	2889.36	-0.09991	2876.36	-0.01	2876.36	-0.00999	2865.99	-0.00935	2865.99	-0.01014
2889.36	-0.19796	2889.36	-0.09988	2876.36	-0.01	2876.36	-0.00999	2865.99	-0.00934	2865.99	-0.01012
2889.36	-0.19791	2889.36	-0.09984	2876.36	-0.01	2876.36	-0.00999	2865.99	-0.00933	2865.99	-0.0101
2889.36	-0.19786	2889.36	-0.09981	2876.36	-0.01	2876.36	-0.00999	2865.99	-0.00932	2865.99	-0.01008
2889.36	-0.1978	2889.36	-0.09977	2876.36	-0.01	2876.36	-0.00999	2865.99	-0.00931	2865.99	-0.01006
2889.36	-0.19775	2889.36	-0.09973	2876.36	-0.01	2876.36	-0.00999	2865.99	-0.00931	2865.99	-0.01004
2889.36	-0.1977	2889.36	-0.09968	2876.36	-0.01	2876.36	-0.00999	2865.99	-0.0093	2865.99	-0.01003
2889.36	-0.19765	2889.36	-0.09964	2876.36	-0.01	2876.36	-0.00999	2865.99	-0.0093	2865.99	-0.01001
2889.36	-0.1976	2889.36	-0.09959	2876.36	-0.01	2876.36	-0.00999	2866	-0.0093	2866	-0.00999
2889.36	-0.19755	2889.36	-0.09955	2876.36	-0.01	2876.36	-0.00999	2866	-0.0093	2866	-0.00997
2889.36	-0.1975	2889.36	-0.0995	2876.36	-0.01	2876.36	-0.00999	2866	-0.0093	2866	-0.00996
2889.36	-0.19746	2889.36	-0.09945	2876.36	-0.01	2876.36	-0.00999	2866	-0.0093	2866	-0.00994
2889.36	-0.19741	2889.36	-0.0994	2876.36	-0.01	2876.36	-0.00999	2866	-0.0093	2866	-0.00993
2889.36	-0.19737	2889.36	-0.09935	2876.36	-0.01	2876.36	-0.00999	2866	-0.0093	2866	-0.00991
2889.36	-0.19733	2889.36	-0.09929	2876.36	-0.01	2876.36	-0.00999	2866	-0.00931	2866	-0.0099
2889.36	-0.19729	2889.36	-0.09924	2876.36	-0.01	2876.36	-0.00999	2866	-0.00931	2866	-0.00989
2889.36	-0.19725	2889.36	-0.09918	2876.36	-0.01	2876.36	-0.00999	2866	-0.00932	2866	-0.00988
2889.36	-0.19722	2889.36	-0.09913	2876.36	-0.01	2876.36	-0.00999	2866	-0.00933	2866	-0.00987
2889.36	-0.19719	2889.36	-0.09907	2876.36	-0.01	2876.36	-0.00999	2866	-0.00934	2866	-0.00985
2889.36	-0.19716	2889.36	-0.09901	2876.36	-0.01	2876.36	-0.00999	2866	-0.00934	2866	-0.00984
2889.36	-0.19714	2889.36	-0.09895	2876.36	-0.01	2876.36	-0.00999	2866	-0.00935	2866	-0.00984
2889.36	-0.19712	2889.36	-0.09889	2876.36	-0.01	2876.36	-0.00999	2866	-0.00936	2866	-0.00983
2889.36	-0.1971	2889.36	-0.09883	2876.36	-0.01	2876.36	-0.00999	2866	-0.00938	2866	-0.00982
2889.36	-0.19708	2889.36	-0.09877	2876.36	-0.01	2876.36	-0.00999	2866	-0.00939	2866	-0.00981
2889.36	-0.19707	2889.36	-0.09871	2876.36	-0.01	2876.36	-0.00999	2866	-0.0094	2866	-0.0098
2889.36	-0.19706	2889.36	-0.09865	2876.36	-0.01	2876.36	-0.00999	2866	-0.00941	2866	-0.0098
2889.36	-0.19706	2889.36	-0.09859	2876.36	-0.01	2876.36	-0.00999	2866	-0.00942	2866	-0.00979
2889.36	-0.19706	2889.36	-0.09853	2876.36	-0.01	2876.36	-0.00999	2866	-0.00944	2866	-0.00979
2889.36	-0.19707	2889.36	-0.09847	2876.36	-0.01	2876.36	-0.00999	2866	-0.00945	2866	-0.00978
2889.36	-0.19708	2889.36	-0.09841	2876.36	-0.01	2876.36	-0.00999	2866	-0.00946	2866	-0.00978
2889.36	-0.19709	2889.36	-0.09835	2876.36	-0.01	2876.36	-0.00999	2866	-0.00948	2866	-0.00978
2889.36	-0.19711	2889.36	-0.09829	2876.36	-0.01	2876.36	-0.00999	2866	-0.00949	2866	-0.00977
2889.36	-0.19714	2889.36	-0.09823	2876.36	-0.01	2876.36	-0.00999	2866	-0.00951	2866	-0.00977
2889.36	-0.19717	2889.36	-0.09818	2876.36	-0.01	2876.36	-0.00999	2866	-0.00952	2866	-0.00977
2889.36	-0.1972	2889.36	-0.09812	2876.36	-0.01	2876.36	-0.00999	2866	-0.00953	2866	-0.00977
2889.36	-0.19724	2889.36	-0.09807	2876.36	-0.01	2876.36	-0.00999	2866	-0.00955	2866	-0.00977
2889.36	-0.19728	2889.36	-0.09801	2876.36	-0.01	2876.36	-0.00999	2866	-0.00956	2866	-0.00977
2889.36	-0.19733	2889.36	-0.09796	2876.36	-0.01	2876.36	-0.00999	2866	-0.00958	2866	-0.00977
2889.36	-0.19739	2889.36	-0.09791	2876.36	-0.01	2876.36	-0.00999	2866	-0.00959	2866	-0.00977
2889.36	-0.19745	2889.36	-0.09787	2876.36	-0.01	2876.36	-0.00999	2866	-0.00961	2866	-0.00977
2889.36	-0.19751	2889.36	-0.09782	2876.36	-0.01	2876.36	-0.00999	2866	-0.00962	2866	-0.00977
2889.36	-0.19758	2889.36	-0.09778	2876.36	-0.01	2876.36	-0.00999	2866	-0.00963	2866	-0.00977
2889.36	-0.19766	2889.36	-0.09774	2876.36	-0.01	2876.36	-0.00999	2866	-0.00965	2866	-0.00977
2889.36	-0.19774	2889.36	-0.0977	2876.36	-0.01	2876.36	-0.00999	2866	-0.00966	2866	-0.00978
2889.36	-0.19782	2889.36	-0.09766	2876.36	-0.01	2876.36	-0.00999	2866	-0.00967	2866	-0.00978
2889.36	-0.19791	2889.36	-0.09763	2876.36	-0.01	2876.36	-0.00999	2866	-0.00969	2866	-0.00978
2889.36	-0.19801	2889.36	-0.0976	2876.36	-0.01	2876.36	-0.00999	2866	-0.0097	2866	-0.00978
2889.36	-0.19811	2889.36	-0.09757	2876.37	-0.01	2876.37	-0.00999	2866	-0.00971	2866	-0.00979
2889.36	-0.19821	2889.36	-0.09755	2876.37	-0.01	2876.37	-0.00999	2866	-0.00972	2866	-0.00979
2889.36	-0.19832	2889.36	-0.09753	2876.37	-0.01	2876.37	-0.00999	2866	-0.00973	2866	-0.00979
2889.36	-0.19843	2889.36	-0.09752	2876.37	-0.01	2876.37	-0.00999	2866	-0.00975	2866	-0.0098
2889.36	-0.19855	2889.36	-0.0975	2876.37	-0.01	2876.37	-0.00999	2866	-0.00976	2866	-0.0098
2889.36	-0.19867	2889.36	-0.09749	2876.37	-0.01	2876.37	-0.00999	2866	-0.00977	2866	-0.0098
2889.36	-0.19879	2889.36	-0.09749	2876.37	-0.01	2876.37	-0.00999	2866	-0.00978	2866	-0.00981
2889.36	-0.19892	2889.36	-0.09749	2876.37	-0.01	2876.37	-0.00999	2866	-0.00979	2866	-0.00981
2889.36	-0.19905	2889.36	-0.09749	2876.37	-0.01	2876.37	-0.00999	2866	-0.0098	2866	-0.00981
2889.36	-0.19918	2889.36	-0.09749	2876.37	-0.01	2876.37	-0.00999	2866	-0.00981	2866	-0.00982
2889.36	-0.19932	2889.36	-0.0975	2876.37	-0.01	2876.37	-0.00999	2866	-0.00982	2866	-0.00982
2889.37	-0.19946	2889.37	-0.09752	2876.37	-0.01	2876.37	-0.00999	2866	-0.00983	2866	-0.00983
2889.37	-0.1996	2889.37	-0.09754	2876.37	-0.01	2876.37	-0.00999	2866	-0.00983	2866	-0.00983
2889.37	-0.19974	2889.37	-0.09756	2876.37	-0.01	2876.37	-0.00999	2866	-0.00984	2866	-0.00983
2889.37	-0.19988	2889.37	-0.09758	2876.37	-0.01	2876.37	-0.00999	2866	-0.00985	2866	-0.00984
2889.37	-0.20003	2889.37	-0.09761	2876.37	-0.01	2876.37	-0.00999	2866	-0.00986	2866	-0.00984
2889.37	-0.20017	2889.37	-0.09765	2876.37	-0.01	2876.37	-0.00999	2866	-0.00987	2866	-0.00985
2889.37	-0.20032	2889.37	-0.09768	2876.37	-0.01	2876.37	-0.00999	2866	-0.00987	2866	-0.00985
2889.37	-0.20046	2889.37	-0.09772	2876.37	-0.01	2876.37	-0.00999	2866	-0.00988	2866	-0.00985
2889.37	-0.20061	2889.37	-0.09777	2876.37	-0.01	2876.37	-0.00999	2866	-0.00989	2866	-0.00986
2889.37	-0.20075	2889.37	-0.09782	2876.37	-0.01	2876.37	-0.00999	2866	-0.00989	2866	-0.00986
2889.37	-0.20089	2889.37	-0.09787	2876.37	-0.01	2876.37	-0.00999	2866	-0.0099	2866	-0.00986
2889.37	-0.20104	2889.37	-0.09792	2876.37	-0.01	2876.37	-0.00999	2866	-0.0099	2866	-0.00987
2889.37	-0.20118	2889.37	-0.09798	2876.37	-0.01	2876.37	-0.01	2866	-0.00991	2866	-0.00987
2889.37	-0.20131	2889.37	-0.09804	2876.37	-0.01	2876.37	-0.01	2866	-0.00991	2866	-0.00988
2889.37	-0.20145	2889.37	-0.09811	2876.37	-0.01	2876.37	-0.01	2866	-0.00992	2866	-0.00988
2889.37	-0.20158	2889.37	-0.09817	2876.37	-0.01	2876.37	-0.01	2866	-0.00992	2866	-0.00988
2889.37	-0.20171	2889.37	-0.09824	2876.37	-0.01	2876.37	-0.01	2866	-0.00993	2866	-0.00989
2889.37	-0.20184	2889.37	-0.09832	2876.37	-0.01	2876.37	-0.01	2866	-0.00993	2866	-0.00989
2889.37	-0.20196	2889.37	-0.09839	2876.37	-0.01	2876.37	-0.01	2866	-0.00994	2866	-0.00989
2889.37	-0.20208	2889.37	-0.09847	2876.37	-0.01	2876.37	-0.01	2866	-0.00994	2866	-0.00989
2889.37	-0.20219	2889.37	-0.09855	2876.37	-0.01	2876.37	-0.01	2866	-0.00994	2866	-0.0099
2889.37	-0.20231	2889.37	-0.09863	2876.37	-0.01	2876.37	-0.01	2866	-0.00995	2866	-0.0099
2889.37	-0.20241	2889.37	-0.09871	2876.37	-0.01	2876.37	-0.01	2866	-0.00995	2866	-0.0099
2889.37	-0.20251	2889.37	-0.09879	2876.37	-0.01	2876.37	-0.01	2866	-0.00995	2866	-0.00991
2889.37	-0.20261	2889.37	-0.09888	2876.37	-0.01	2876.37	-0.01	2866	-0.00996	2866	-0.00991
2889.37	-0.2027	2889.37	-0.09896	2876.37	-0.01	2876.37	-0.01	2866	-0.00996	2866	-0.00991
2889.37	-0.20278	2889.37	-0.09905	2876.37	-0.01	2876.37	-0.01	2866	-0.00996	2866	-0.00991
2889.37	-0.20286	2889.37	-0.09913	2876.37	-0.01	2876.37	-0.01	2866	-0.00996	2866	-0.00992
2889.37	-0.20294	2889.37	-0.09922	2876.37	-0.01	2876.37	-0.01	2866	-0.00997	2866	-0.00992
2889.37	-0.20301	2889.37	-0.09931	2876.37	-0.01	2876.37	-0.01	2866	-0.00997	2866	-0.00992
2889.37	-0.20307	2889.37	-0.09939	2876.37	-0.01	2876.37	-0.01	2866	-0.00997	2866	-0.00992
2889.37	-0.20313	2889.37	-0.09948	2876.37	-0.01	2876.37	-0.01	2866	-0.00997	2866	-0.00993
2889.37	-0.20318	2889.37	-0.09957	2876.37	-0.01	2876.37	-0.01	2866	-0.00997	2866	-0.00993
2889.37	-0.20322	2889.37	-0.09965	2876.37	-0.01	2876.37	-0.01	2866	-0.00997	2866	-0.00993
2889.37	-0.20326	2889.37	-0.09973	2876.37	-0.01	2876.37	-0.01	2866	-0.00998	2866	-0.00993
2889.37	-0.20329	2889.37	-0.09982	2876.37	-0.01	2876.37	-0.01	2866	-0.00998	2866	-0.00993
2889.37	-0.20332	2889.37	-0.0999	2876.37	-0.01	2876.37	-0.01	2866	-0.00998	2866	-0.00994
2889.37	-0.20334	2889.37	-0.09998	2876.37	-0.01	2876.37	-0.01	2866	-0.00998	2866	-0.00994
2889.37	-0.20336	2889.37	-0.10006	2876.37	-0.01	2876.37	-0.01	2866	-0.00998	2866	-0.00994
2889.37	-0.20336	2889.37	-0.10014	2876.37	-0.01	2876.37	-0.01	2866	-0.00998	2866	-0.00994
2889.37	-0.20337	2889.37	-0.10021	2876.37	-0.01	2876.37	-0.01	2866	-0.00998	2866	-0.00994
2889.37	-0.20336	2889.37	-0.10028	2876.37	-0.01	2876.37	-0.01	2866	-0.00999	2866	-0.00994
2889.37	-0.20336	2889.37	-0.10035	2876.37	-0.01	2876.37	-0.01	2866	-0.00999	2866	-0.00995
2889.37	-0.20334	2889.37	-0.10042	2876.37	-0.01	2876.37	-0.01	2866	-0.00999	2866	-0.00995
2889.37	-0.20332	2889.37	-0.10049	2876.37	-0.01	2876.37	-0.01	2866	-0.00999	2866	-0.00995
2889.37	-0.2033	2889.37	-0.10055	2876.37	-0.01	2876.37	-0.01	2866	-0.00999	2866	-0.00995
2889.37	-0.20327	2889.37	-0.10061	2876.37	-0.01	2876.37	-0.01	2866	-0.00999	2866	-0.00995
2889.37	-0.20324	2889.37	-0.10067	2876.37	-0.01	2876.37	-0.01	2866	-0.00999	2866	-0.00995
2889.37	-0.2032	2889.37	-0.10073	2876.37	-0.01	2876.37	-0.01	2866	-0.00999	2866	-0.00995
2889.37	-0.20316	2889.37	-0.10078	2876.37	-0.01	2876.37	-0.01	2866	-0.00999	2866	-0.00996
2889.37	-0.20311	2889.37	-0.10083	2876.37	-0.01	2876.37	-0.01	2866.01	-0.00999	2866.01	-0.00996
2889.37	-0.20306	2889.37	-0.10088	2876.37	-0.01	2876.37	-0.01	2866.01	-0.00999	2866.01	-0.00996
2889.37	-0.20301	2889.37	-0.10092	2876.37	-0.01	2876.37	-0.01	2866.01	-0.00999	2866.01	-0.00996
2889.37	-0.20295	2889.37	-0.10096	2876.37	-0.01	2876.37	-0.01	2866.01	-0.00999	2866.01	-0.00996
2889.37	-0.20289	2889.37	-0.101	2876.37	-0.01	2876.37	-0.01	2866.01	-0.00999	2866.01	-0.00996
2889.37	-0.20283	2889.37	-0.10104	2876.37	-0.01	2876.37	-0.01	2866.01	-0.00999	2866.01	-0.00996
2889.37	-0.20276	2889.37	-0.10107	2876.37	-0.01	2876.37	-0.01	2866.01	-0.00999	2866.01	-0.00996
2889.37	-0.20269	2889.37	-0.1011	2876.37	-0.01	2876.37	-0.01	2866.01	-0.01	2866.01	-0.00996
2889.37	-0.20262	2889.37	-0.10112	2876.37	-0.01	2876.37	-0.01	2866.01	-0.01	2866.01	-0.00996
2889.37	-0.20255	2889.37	-0.10115	2876.37	-0.01	2876.37	-0.01	2866.01	-0.01	2866.01	-0.00997
2889.37	-0.20248	2889.37	-0.10117	2876.37	-0.01	2876.37	-0.01	2866.01	-0.01	2866.01	-0.00997
2889.37	-0.2024	2889.37	-0.10119	2876.37	-0.01	2876.37	-0.01	2866.01	-0.01	2866.01	-0.00997
2889.37	-0.20232	2889.37	-0.1012	2876.37	-0.01	2876.37	-0.01	2866.01	-0.01	2866.01	-0.00997
2889.37	-0.20225	2889.37	-0.10121	2876.37	-0.01	2876.37	-0.01	2866.01	-0.01	2866.01	-0.00997
2889.37	-0.20217	2889.37	-0.10122	2876.37	-0.01	2876.37	-0.01	2866.01	-0.01	2866.01	-0.00997
2889.37	-0.20209	2889.37	-0.10123	2876.37	-0.01	2876.37	-0.01	2866.01	-0.01	2866.01	-0.00997
2889.37	-0.20201	2889.37	-0.10124	2876.37	-0.01	2876.37	-0.01	2866.01	-0.01	2866.01	-0.00997
2889.37	-0.20193	2889.37	-0.10124	2876.37	-0.01	2876.37	-0.01	2866.01	-0.01	2866.01	-0.00997
2889.37	-0.20185	2889.37	-0.10124	2876.37	-0.01	2876.37	-0.01	2866.01	-0.01	2866.01	-0.00997
2889.37	-0.20177	2889.37	-0.10124	2876.37	-0.01	2876.37	-0.01	2866.01	-0.01	2866.01	-0.00997
2889.37	-0.20169	2889.37	-0.10123	2876.37	-0.01	2876.37	-0.01	2866.01	-0.01	2866.01	-0.00997
2889.37	-0.20161	2889.37	-0.10123	2876.37	-0.01	2876.37	-0.01	2866.01	-0.01	2866.01	-0.00997
2889.37	-0.20153	2889.37	-0.10122	2876.37	-0.01	2876.37	-0.01	2866.01	-0.01	2866.01	-0.00997
2889.37	-0.20145	2889.37	-0.10121	2876.37	-0.01	2876.37	-0.01	2866.01	-0.01	2866.01	-0.00997
2889.37	-0.20137	2889.37	-0.1012	2876.37	-0.01	2876.37	-0.01	2866.01	-0.01	2866.01	-0.00998
2889.37	-0.2013	2889.37	-0.10119	2876.37	-0.01	2876.37	-0.01	2866.01	-0.01	2866.01	-0.00998
2889.37	-0.20122	2889.37	-0.10117	2876.37	-0.01	2876.37	-0.01	2866.01	-0.01	2866.01	-0.00998
2889.37	-0.20115	2889.37	-0.10116	2876.37	-0.01	2876.37	-0.01	2866.01	-0.01	2866.01	-0.00998
2889.37	-0.20108	2889.37	-0.10114	2876.37	-0.01	2876.37	-0.01	2866.01	-0.01	2866.01	-0.00998
2889.37	-0.201	2889.37	-0.10112	2876.37	-0.01	2876.37	-0.01	2866.01	-0.01	2866.01	-0.00998
2889.37	-0.20094	2889.37	-0.1011	2876.37	-0.01	2876.37	-0.01	2866.01	-0.01	2866.01	-0.00998
2889.37	-0.20087	2889.37	-0.10108	2876.37	-0.01	2876.37	-0.01	2866.01	-0.01	2866.01	-0.00998
2889.37	-0.2008	2889.37	-0.10106	2876.37	-0.01	2876.37	-0.01	2866.01	-0.01	2866.01	-0.00998
2889.37	-0.20074	2889.37	-0.10104	2876.37	-0.01	2876.37	-0.01	2866.01	-0.01	2866.01	-0.00998
2889.37	-0.20068	2889.37	-0.10102	2876.37	-0.01	2876.37	-0.01	2866.01	-0.01	2866.01	-0.00998
2889.37	-0.20062	2889.37	-0.10099	2876.37	-0.01	2876.37	-0.01	2866.01	-0.01	2866.01	-0.00998
2889.37	-0.20056	2889.37	-0.10097	2876.37	-0.01	2876.37	-0.01	2866.01	-0.01	2866.01	-0.00998
2889.37	-0.2005	2889.37	-0.10094	2876.37	-0.01	2876.37	-0.01	2866.01	-0.01	2866.01	-0.00998
2889.37	-0.20044	2889.37	-0.10092	2876.37	-0.01	2876.37	-0.01	2866.01	-0.01	2866.01	-0.00998
2889.37	-0.20039	2889.37	-0.10089	2876.38	-0.01	2876.38	-0.01	2866.01	-0.01	2866.01	-0.00998
2889.37	-0.20034	2889.37	-0.10087	2876.38	-0.01	2876.38	-0.01	2866.01	-0.01	2866.01	-0.00998
2889.37	-0.20029	2889.37	-0.10084	2876.38	-0.01	2876.38	-0.01	2866.01	-0.01	2866.01	-0.00998
2889.37	-0.20025	2889.37	-0.10081	2876.38	-0.01	2876.38	-0.01	2866.01	-0.01	2866.01	-0.00998
2889.37	-0.2002	2889.37	-0.10079	2876.38	-0.01	2876.38	-0.01	2866.01	-0.01	2866.01	-0.00998
2889.37	-0.20016	2889.37	-0.10076	2876.38	-0.01	2876.38	-0.01	2866.01	-0.01	2866.01	-0.00998
2889.37	-0.20012	2889.37	-0.10073	2876.38	-0.01	2876.38	-0.01	2866.01	-0.01	2866.01	-0.00998
2889.37	-0.20008	2889.37	-0.10071	2876.38	-0.01	2876.38	-0.01	2866.01	-0.01	2866.01	-0.00998
2889.37	-0.20004	2889.37	-0.10068	2876.38	-0.01	2876.38	-0.01	2866.01	-0.01	2866.01	-0.00998
2889.37	-0.2	2889.37	-0.10065	2876.38	-0.01	2876.38	-0.01	2866.01	-0.01	2866.01	-0.00998
2889.38	-0.19997	2889.38	-0.10063	2876.38	-0.01	2876.38	-0.01	2866.01	-0.01	2866.01	-0.00998
2889.38	-0.19994	2889.38	-0.1006	2876.38	-0.01	2876.38	-0.01	2866.01	-0.01	2866.01	-0.00998
2889.38	-0.19991	2889.38	-0.10057	2876.38	-0.01	2876.38	-0.01	2866.01	-0.01	2866.01	-0.00998
2889.38	-0.19988	2889.38	-0.10055	2876.38	-0.01	2876.38	-0.01	2866.01	-0.01	2866.01	-0.00999
2889.38	-0.19985	2889.38	-0.10052	2876.38	-0.01	2876.38	-0.01	2866.01	-0.01	2866.01	-0.00999
2889.38	-0.19983	2889.38	-0.1005	2876.38	-0.01	2876.38	-0.01	2866.01	-0.01	2866.01	-0.00999
2889.38	-0.19981	2889.38	-0.10047	2876.38	-0.01	2876.38	-0.01	2866.01	-0.01	2866.01	-0.00999
2889.38	-0.19978	2889.38	-0.10045	2876.38	-0.01	2876.38	-0.01	2866.01	-0.01	2866.01	-0.00999
2889.38	-0.19976	2889.38	-0.10042	2876.38	-0.01	2876.38	-0.01	2866.01	-0.01	2866.01	-0.00999
2889.38	-0.19975	2889.38	-0.1004	2876.38	-0.01	2876.38	-0.01	2866.01	-0.01	2866.01	-0.00999
2889.38	-0.19973	2889.38	-0.10038	2876.38	-0.01	2876.38	-0.01	2866.01	-0.01	2866.01	-0.00999
2889.38	-0.19971	2889.38	-0.10035	2876.38	-0.01	2876.38	-0.01	2866.01	-0.01	2866.01	-0.00999
2889.38	-0.1997	2889.38	-0.10033	2876.38	-0.01	2876.38	-0.01	2866.01	-0.01	2866.01	-0.00999
2889.38	-0.19969	2889.38	-0.10031	2876.38	-0.01	2876.38	-0.01	2866.01	-0.01	2866.01	-0.00999
2889.38	-0.19968	2889.38	-0.10029	2876.38	-0.01	2876.38	-0.01	2866.01	-0.01	2866.01	-0.00999
2889.38	-0.19967	2889.38	-0.10026	2876.38	-0.01	2876.38	-0.01	2866.01	-0.01	2866.01	-0.00999
2889.38	-0.19966	2889.38	-0.10024	2876.38	-0.01	2876.38	-0.01	2866.01	-0.01	2866.01	-0.00999
2889.38	-0.19965	2889.38	-0.10022	2876.38	-0.01	2876.38	-0.01	2866.01	-0.01	2866.01	-0.00999
2889.38	-0.19965	2889.38	-0.1002	2876.38	-0.01	2876.38	-0.01	2866.01	-0.01	2866.01	-0.00999
2889.38	-0.19964	2889.38	-0.10018	2876.38	-0.01	2876.38	-0.01	2866.01	-0.01	2866.01	-0.00999
2889.38	-0.19964	2889.38	-0.10016	2876.38	-0.01	2876.38	-0.01	2866.01	-0.01	2866.01	-0.00999
2889.38	-0.19964	2889.38	-0.10015	2876.38	-0.01	2876.38	-0.01	2866.01	-0.01	2866.01	-0.00999
2889.38	-0.19964	2889.38	-0.10013	2876.38	-0.01	2876.38	-0.01	2866.01	-0.01	2866.01	-0.00999
2889.38	-0.19964	2889.38	-0.10011	2876.38	-0.01	2876.38	-0.01	2866.01	-0.01	2866.01	-0.00999
2889.38	-0.19964	2889.38	-0.10009	2876.38	-0.01	2876.38	-0.01	2866.01	-0.01	2866.01	-0.00999
2889.38	-0.19964	2889.38	-0.10008	2876.38	-0.01	2876.38	-0.01	2866.01	-0.01	2866.01	-0.00999
2889.38	-0.19964	2889.38	-0.10006	2876.38	-0.01	2876.38	-0.01	2866.01	-0.01	2866.01	-0.00999
2889.38	-0.19965	2889.38	-0.10005	2876.38	-0.01	2876.38	-0.01	2866.01	-0.01	2866.01	-0.00999
2889.38	-0.19965	2889.38	-0.10003	2876.38	-0.01	2876.38	-0.01	2866.01	-0.01	2866.01	-0.00999
2889.38	-0.19966	2889.38	-0.10002	2876.38	-0.01	2876.38	-0.01	2866.01	-0.01	2866.01	-0.00999
2889.38	-0.19967	2889.38	-0.10001	2876.38	-0.01	2876.38	-0.01	2866.01	-0.01	2866.01	-0.00999
2889.38	-0.19968	2889.38	-0.09999	2876.38	-0.01	2876.38	-0.01	2866.01	-0.01	2866.01	-0.00999
2889.38	-0.19969	2889.38	-0.09998	2876.38	-0.01	2876.38	-0.01	2866.01	-0.01	2866.01	-0.00999
2889.38	-0.1997	2889.38	-0.09997	2876.38	-0.01	2876.38	-0.01	2866.01	-0.01	2866.01	-0.00999
2889.38	-0.19971	2889.38	-0.09996	2876.38	-0.01	2876.38	-0.01	2866.01	-0.01	2866.01	-0.00999
2889.38	-0.19972	2889.38	-0.09995	2876.38	-0.01	2876.38	-0.01	2866.01	-0.01	2866.01	-0.00999
2889.38	-0.19973	2889.38	-0.09994	2876.38	-0.01	2876.38	-0.01	2866.01	-0.01	2866.01	-0.00999
2889.38	-0.19974	2889.38	-0.09993	2876.38	-0.01	2876.38	-0.01	2866.01	-0.01	2866.01	-0.00999
2889.38	-0.19976	2889.38	-0.09993	2876.38	-0.01	2876.38	-0.01	2866.01	-0.01	2866.01	-0.00999
2889.38	-0.19977	2889.38	-0.09992	2876.38	-0.01	2876.38	-0.01	2866.01	-0.01	2866.01	-0.00999
2889.38	-0.19979	2889.38	-0.09991	2876.38	-0.01	2876.38	-0.01	2866.01	-0.01	2866.01	-0.00999
2889.38	-0.1998	2889.38	-0.09991	2876.38	-0.01	2876.38	-0.01	2866.01	-0.01	2866.01	-0.00999
2889.38	-0.19982	2889.38	-0.0999	2876.38	-0.01	2876.38	-0.01	2866.01	-0.01	2866.01	-0.00999
2889.38	-0.19983	2889.38	-0.0999	2876.38	-0.01	2876.38	-0.01	2866.01	-0.01	2866.01	-0.00999
2889.38	-0.19985	2889.38	-0.09989	2876.38	-0.01	2876.38	-0.01	2866.01	-0.01	2866.01	-0.00999
2889.38	-0.19987	2889.38	-0.09989	2876.38	-0.01	2876.38	-0.01	2866.01	-0.01	2866.01	-0.00999
2889.38	-0.19988	2889.38	-0.09989	2876.38	-0.01	2876.38	-0.01	2866.01	-0.01	2866.01	-0.00999
2889.38	-0.1999	2889.38	-0.09989	2876.38	-0.01	2876.38	-0.01	2866.01	-0.01	2866.01	-0.00999
2889.38	-0.19992	2889.38	-0.09988	2876.38	-0.01	2876.38	-0.01	2866.01	-0.01	2866.01	-0.00999
2889.38	-0.19994	2889.38	-0.09988	2876.38	-0.01	2876.38	-0.01	2866.01	-0.01	2866.01	-0.00999
2889.38	-0.19996	2889.38	-0.09988	2876.38	-0.01	2876.38	-0.01	2866.01	-0.01	2866.01	-0.00999
2889.38	-0.19997	2889.38	-0.09988	2876.38	-0.01	2876.38	-0.01	2866.02	-0.01	2866.02	-0.00999
2889.38	-0.19999	2889.38	-0.09989	2876.38	-0.01	2876.38	-0.01	2866.02	-0.01	2866.02	-0.00999
2889.38	-0.20001	2889.38	-0.09989	2876.38	-0.01	2876.38	-0.01	2866.02	-0.01	2866.02	-0.00999
2889.38	-0.20003	2889.38	-0.09989	2876.38	-0.01	2876.38	-0.01	2866.02	-0.01	2866.02	-0.00999
2889.38	-0.20004	2889.38	-0.09989	2876.38	-0.01	2876.38	-0.01	2866.02	-0.01	2866.02	-0.00999
2889.38	-0.20006	2889.38	-0.0999	2876.38	-0.01	2876.38	-0.01	2866.02	-0.01	2866.02	-0.00999
2889.38	-0.20008	2889.38	-0.0999	2876.38	-0.01	2876.38	-0.01	2866.02	-0.01	2866.02	-0.00999
2889.38	-0.2001	2889.38	-0.0999	2876.38	-0.01	2876.38	-0.01	2866.02	-0.01	2866.02	-0.00999
2889.38	-0.20011	2889.38	-0.09991	2876.38	-0.01	2876.38	-0.01	2866.02	-0.01	2866.02	-0.00999
2889.38	-0.20013	2889.38	-0.09991	2876.38	-0.01	2876.38	-0.01	2866.02	-0.01	2866.02	-0.00999
2889.38	-0.20014	2889.38	-0.09992	2876.38	-0.01	2876.38	-0.01	2866.02	-0.01	2866.02	-0.00999
2889.38	-0.20016	2889.38	-0.09993	2876.38	-0.01	2876.38	-0.01	2866.02	-0.01	2866.02	-0.00999
2889.38	-0.20018	2889.38	-0.09993	2876.38	-0.01	2876.38	-0.01	2866.02	-0.01	2866.02	-0.00999
2889.38	-0.20019	2889.38	-0.09994	2876.38	-0.01	2876.38	-0.01	2866.02	-0.01	2866.02	-0.00999
2889.38	-0.2002	2889.38	-0.09994	2876.38	-0.01	2876.38	-0.01	2866.02	-0.01	2866.02	-0.00999
2889.38	-0.20022	2889.38	-0.09995	2876.38	-0.01	2876.38	-0.01	2866.02	-0.01	2866.02	-0.00999
2889.38	-0.20023	2889.38	-0.09996	2876.38	-0.01	2876.38	-0.01	2866.02	-0.01	2866.02	-0.00999
2889.38	-0.20024	2889.38	-0.09997	2876.38	-0.01	2876.38	-0.01	2866.02	-0.01	2866.02	-0.00999
2889.38	-0.20025	2889.38	-0.09997	2876.38	-0.01	2876.38	-0.01	2866.02	-0.01	2866.02	-0.00999
2889.38	-0.20026	2889.38	-0.09998	2876.38	-0.01	2876.38	-0.01	2866.02	-0.01	2866.02	-0.00999
2889.38	-0.20027	2889.38	-0.09999	2876.38	-0.01	2876.38	-0.01	2866.02	-0.01	2866.02	-0.00999
2889.38	-0.20028	2889.38	-0.1	2876.38	-0.01	2876.38	-0.01	2866.02	-0.01	2866.02	-0.00999
2889.38	-0.20029	2889.38	-0.10001	2876.38	-0.01	2876.38	-0.01	2866.02	-0.01	2866.02	-0.00999
2889.38	-0.2003	2889.38	-0.10001	2876.38	-0.01	2876.38	-0.01	2866.02	-0.01	2866.02	-0.00999
2889.38	-0.20031	2889.38	-0.10002	2876.38	-0.01	2876.38	-0.01	2866.02	-0.01	2866.02	-0.00999
2889.38	-0.20031	2889.38	-0.10003	2876.38	-0.01	2876.38	-0.01	2866.02	-0.01	2866.02	-0.00999
2889.38	-0.20032	2889.38	-0.10004	2876.38	-0.01	2876.38	-0.01	2866.02	-0.01	2866.02	-0.00999
2889.38	-0.20032	2889.38	-0.10005	2876.38	-0.01	2876.38	-0.01	2866.02	-0.01	2866.02	-0.00999
2889.38	-0.20033	2889.38	-0.10005	2876.38	-0.01	2876.38	-0.01	2866.02	-0.01	2866.02	-0.00999
2889.38	-0.20033	2889.38	-0.10006	2876.38	-0.01	2876.38	-0.01	2866.02	-0.01	2866.02	-0.00999
2889.38	-0.20033	2889.38	-0.10007	2876.38	-0.01	2876.38	-0.01	2866.02	-0.01	2866.02	-0.00999
2889.38	-0.20034	2889.38	-0.10008	2876.38	-0.01	2876.38	-0.01	2866.02	-0.01	2866.02	-0.00999
2889.38	-0.20034	2889.38	-0.10008	2876.38	-0.01	2876.38	-0.01	2866.02	-0.01	2866.02	-0.00999
2889.38	-0.20034	2889.38	-0.10009	2876.38	-0.01	2876.38	-0.01	2866.02	-0.01	2866.02	-0.01
2889.38	-0.20034	2889.38	-0.1001	2876.38	-0.01	2876.38	-0.01	2866.02	-0.01	2866.02	-0.01
2889.38	-0.20034	2889.38	-0.1001	2876.38	-0.01	2876.38	-0.01	2866.02	-0.01	2866.02	-0.01
2889.38	-0.20034	2889.38	-0.10011	2876.38	-0.01	2876.38	-0.01	2866.02	-0.01	2866.02	-0.01
2889.38	-0.20033	2889.38	-0.10012	2876.38	-0.01	2876.38	-0.01	2866.02	-0.01	2866.02	-0.01
2889.38	-0.20033	2889.38	-0.10012	2876.38	-0.01	2876.38	-0.01	2866.02	-0.01	2866.02	-0.01
2889.38	-0.20033	2889.38	-0.10013	2876.39	-0.01	2876.39	-0.01	2866.02	-0.01	2866.02	-0.01
2889.38	-0.20033	2889.38	-0.10013	2876.39	-0.01	2876.39	-0.01	2866.02	-0.01	2866.02	-0.01
2889.38	-0.20032	2889.38	-0.10014	2876.39	-0.01	2876.39	-0.01	2866.02	-0.01	2866.02	-0.01
2889.38	-0.20032	2889.38	-0.10014	2876.39	-0.01	2876.39	-0.01	2866.02	-0.01	2866.02	-0.01
2889.38	-0.20031	2889.38	-0.10015	2876.39	-0.01	2876.39	-0.01	2866.02	-0.01	2866.02	-0.01
2889.38	-0.20031	2889.38	-0.10015	2876.39	-0.01	2876.39	-0.01	2866.02	-0.01	2866.02	-0.01
2889.38	-0.2003	2889.38	-0.10015	2876.39	-0.01	2876.39	-0.01	2866.02	-0.01	2866.02	-0.01
2889.38	-0.2003	2889.38	-0.10016	2876.39	-0.01	2876.39	-0.01	2866.02	-0.01	2866.02	-0.01
2889.38	-0.20029	2889.38	-0.10016	2876.39	-0.01	2876.39	-0.01	2866.02	-0.01	2866.02	-0.01
2889.38	-0.20028	2889.38	-0.10016	2876.39	-0.01	2876.39	-0.01	2866.02	-0.01	2866.02	-0.01
2889.39	-0.20028	2889.39	-0.10017	2876.39	-0.01	2876.39	-0.01	2866.02	-0.01	2866.02	-0.01
2889.39	-0.20027	2889.39	-0.10017	2876.39	-0.01	2876.39	-0.01	2866.02	-0.01	2866.02	-0.01
2889.39	-0.20026	2889.39	-0.10017	2876.39	-0.01	2876.39	-0.01	2866.02	-0.01	2866.02	-0.01
2889.39	-0.20026	2889.39	-0.10017	2876.39	-0.01	2876.39	-0.01	2866.02	-0.01	2866.02	-0.01
2889.39	-0.20025	2889.39	-0.10017	2876.39	-0.01	2876.39	-0.01	2866.02	-0.01	2866.02	-0.01
2889.39	-0.20024	2889.39	-0.10017	2876.39	-0.01	2876.39	-0.01	2866.02	-0.01	2866.02	-0.01
2889.39	-0.20023	2889.39	-0.10017	2876.39	-0.01	2876.39	-0.01	2866.02	-0.01	2866.02	-0.01
2889.39	-0.20022	2889.39	-0.10017	2876.39	-0.01	2876.39	-0.01	2866.02	-0.01	2866.02	-0.01
2889.39	-0.20022	2889.39	-0.10017	2876.39	-0.01	2876.39	-0.01	2866.02	-0.01	2866.02	-0.01
2889.39	-0.20021	2889.39	-0.10017	2876.39	-0.01	2876.39	-0.01	2866.02	-0.01	2866.02	-0.01
2889.39	-0.2002	2889.39	-0.10017	2876.39	-0.01	2876.39	-0.01	2866.02	-0.01	2866.02	-0.01
2889.39	-0.20019	2889.39	-0.10017	2876.39	-0.01	2876.39	-0.01	2866.02	-0.01	2866.02	-0.01
2889.39	-0.20019	2889.39	-0.10017	2876.39	-0.01	2876.39	-0.01	2866.02	-0.01	2866.02	-0.01
2889.39	-0.20018	2889.39	-0.10017	2876.39	-0.01	2876.39	-0.01	2866.02	-0.01	2866.02	-0.01
2889.39	-0.20017	2889.39	-0.10017	2876.39	-0.01	2876.39	-0.01	2866.02	-0.01	2866.02	-0.01
2889.39	-0.20016	2889.39	-0.10017	2876.39	-0.01	2876.39	-0.01	2866.02	-0.01	2866.02	-0.01
2889.39	-0.20016	2889.39	-0.10017	2876.39	-0.01	2876.39	-0.01	2866.02	-0.01	2866.02	-0.01
2889.39	-0.20015	2889.39	-0.10017	2876.39	-0.01	2876.39	-0.01	2866.02	-0.01	2866.02	-0.01
2889.39	-0.20014	2889.39	-0.10016	2876.39	-0.01	2876.39	-0.01	2866.02	-0.01	2866.02	-0.01
2889.39	-0.20014	2889.39	-0.10016	2876.39	-0.01	2876.39	-0.01	2866.02	-0.01	2866.02	-0.01
2889.39	-0.20013	2889.39	-0.10016	2876.39	-0.01	2876.39	-0.01	2866.02	-0.01	2866.02	-0.01
2889.39	-0.20012	2889.39	-0.10016	2876.39	-0.01	2876.39	-0.01	2866.02	-0.01	2866.02	-0.01
2889.39	-0.20012	2889.39	-0.10016	2876.39	-0.01	2876.39	-0.01	2866.02	-0.01	2866.02	-0.01
2889.39	-0.20011	2889.39	-0.10015	2876.39	-0.01	2876.39	-0.01	2866.02	-0.01	2866.02	-0.01
2889.39	-0.2001	2889.39	-0.10015	2876.39	-0.01	2876.39	-0.01	2866.02	-0.01	2866.02	-0.01
2889.39	-0.2001	2889.39	-0.10015	2876.39	-0.01	2876.39	-0.01	2866.02	-0.01	2866.02	-0.01
2889.39	-0.20009	2889.39	-0.10015	2876.39	-0.01	2876.39	-0.01	2866.02	-0.01	2866.02	-0.01
2889.39	-0.20009	2889.39	-0.10014	2876.39	-0.01	2876.39	-0.01	2866.02	-0.01	2866.02	-0.01
2889.39	-0.20008	2889.39	-0.10014	2876.39	-0.01	2876.39	-0.01	2866.02	-0.01	2866.02	-0.01
2889.39	-0.20008	2889.39	-0.10014	2876.39	-0.01	2876.39	-0.01	2866.02	-0.01	2866.02	-0.01
2889.39	-0.20007	2889.39	-0.10014	2876.39	-0.01	2876.39	-0.01	2866.02	-0.01	2866.02	-0.01
2889.39	-0.20007	2889.39	-0.10013	2876.39	-0.01	2876.39	-0.01	2866.02	-0.01	2866.02	-0.01
2889.39	-0.20006	2889.39	-0.10013	2876.39	-0.01	2876.39	-0.01	2866.02	-0.01	2866.02	-0.01
2889.39	-0.20006	2889.39	-0.10013	2876.39	-0.01	2876.39	-0.01	2866.02	-0.01	2866.02	-0.01
2889.39	-0.20006	2889.39	-0.10013	2876.39	-0.01	2876.39	-0.01	2866.02	-0.01	2866.02	-0.01
2889.39	-0.20005	2889.39	-0.10012	2876.39	-0.01	2876.39	-0.01	2866.02	-0.01	2866.02	-0.01
2889.39	-0.20005	2889.39	-0.10012	2876.39	-0.01	2876.39	-0.01	2866.02	-0.01	2866.02	-0.01
2889.39	-0.20005	2889.39	-0.10012	2876.39	-0.01	2876.39	-0.01	2866.02	-0.01	2866.02	-0.01
2889.39	-0.20004	2889.39	-0.10012	2876.39	-0.01	2876.39	-0.01	2866.02	-0.01	2866.02	-0.01
2889.39	-0.20004	2889.39	-0.10011	2876.39	-0.01	2876.39	-0.01	2866.02	-0.01	2866.02	-0.01
2889.39	-0.20004	2889.39	-0.10011	2876.39	-0.01	2876.39	-0.01	2866.02	-0.01	2866.02	-0.01
2889.39	-0.20003	2889.39	-0.10011	2876.39	-0.01	2876.39	-0.01	2866.02	-0.01	2866.02	-0.01
2889.39	-0.20003	2889.39	-0.10011	2876.39	-0.01	2876.39	-0.01	2866.02	-0.01	2866.02	-0.01
2889.39	-0.20003	2889.39	-0.10011	2876.39	-0.01	2876.39	-0.01	2866.02	-0.01	2866.02	-0.01
2889.39	-0.20003	2889.39	-0.1001	2876.39	-0.01	2876.39	-0.01	2866.02	-0.01	2866.02	-0.01
2889.39	-0.20002	2889.39	-0.1001	2876.39	-0.01	2876.39	-0.01	2866.02	-0.01	2866.02	-0.01
2889.39	-0.20002	2889.39	-0.1001	2876.39	-0.01	2876.39	-0.01	2866.02	-0.01	2866.02	-0.01
2889.39	-0.20002	2889.39	-0.1001	2876.39	-0.01	2876.39	-0.01	2866.02	-0.01	2866.02	-0.01
2889.39	-0.20002	2889.39	-0.10009	2876.39	-0.01	2876.39	-0.01	2866.02	-0.01	2866.02	-0.01
2889.39	-0.20002	2889.39	-0.10009	2876.39	-0.01	2876.39	-0.01	2866.02	-0.01	2866.02	-0.01
2889.39	-0.20002	2889.39	-0.10009	2876.39	-0.01	2876.39	-0.01	2866.02	-0.01	2866.02	-0.01
2889.39	-0.20001	2889.39	-0.10009	2876.39	-0.01	2876.39	-0.01	2866.03	-0.01	2866.03	-0.01
2889.39	-0.20001	2889.39	-0.10009	2876.39	-0.01	2876.39	-0.01	2866.03	-0.01	2866.03	-0.01
2889.39	-0.20001	2889.39	-0.10008	2876.39	-0.01	2876.39	-0.01	2866.03	-0.01	2866.03	-0.01
2889.39	-0.20001	2889.39	-0.10008	2876.39	-0.01	2876.39	-0.01	2866.03	-0.01	2866.03	-0.01
2889.39	-0.20001	2889.39	-0.10008	2876.39	-0.01	2876.39	-0.01	2866.03	-0.01	2866.03	-0.01
2889.39	-0.20001	2889.39	-0.10008	2876.39	-0.01	2876.39	-0.01	2866.03	-0.01	2866.03	-0.01
2889.39	-0.20001	2889.39	-0.10008	2876.39	-0.01	2876.39	-0.01	2866.03	-0.01	2866.03	-0.01
2889.39	-0.20001	2889.39	-0.10008	2876.39	-0.01	2876.39	-0.01	2866.03	-0.01	2866.03	-0.01
2889.39	-0.20001	2889.39	-0.10008	2876.39	-0.01	2876.39	-0.01	2866.03	-0.01	2866.03	-0.01
2889.39	-0.20001	2889.39	-0.10007	2876.39	-0.01	2876.39	-0.01	2866.03	-0.01	2866.03	-0.01
2889.39	-0.20001	2889.39	-0.10007	2876.39	-0.01	2876.39	-0.01	2866.03	-0.01	2866.03	-0.01
2889.39	-0.2	2889.39	-0.10007	2876.39	-0.01	2876.39	-0.01	2866.03	-0.01	2866.03	-0.01
2889.39	-0.2	2889.39	-0.10007	2876.39	-0.01	2876.39	-0.01	2866.03	-0.01	2866.03	-0.01
2889.39	-0.2	2889.39	-0.10007	2876.39	-0.01	2876.39	-0.01	2866.03	-0.01	2866.03	-0.01
2889.39	-0.2	2889.39	-0.10007	2876.39	-0.01	2876.39	-0.01	2866.03	-0.01	2866.03	-0.01
2889.39	-0.2	2889.39	-0.10007	2876.39	-0.01	2876.39	-0.01	2866.03	-0.01	2866.03	-0.01
2889.39	-0.2	2889.39	-0.10006	2876.39	-0.01	2876.39	-0.01	2866.03	-0.01	2866.03	-0.01
2889.39	-0.2	2889.39	-0.10006	2876.39	-0.01	2876.39	-0.01	2866.03	-0.01	2866.03	-0.01
2889.39	-0.2	2889.39	-0.10006	2876.39	-0.01	2876.39	-0.01	2866.03	-0.01	2866.03	-0.01
2889.39	-0.2	2889.39	-0.10006	2876.39	-0.01	2876.39	-0.01	2866.03	-0.01	2866.03	-0.01
2889.39	-0.2	2889.39	-0.10006	2876.39	-0.01	2876.39	-0.01	2866.03	-0.01	2866.03	-0.01
2889.39	-0.2	2889.39	-0.10006	2876.39	-0.01	2876.39	-0.01	2866.03	-0.01	2866.03	-0.01
2889.39	-0.2	2889.39	-0.10006	2876.39	-0.01	2876.39	-0.01	2866.03	-0.01	2866.03	-0.01
2889.39	-0.2	2889.39	-0.10006	2876.39	-0.01	2876.39	-0.01	2866.03	-0.01	2866.03	-0.01
2889.39	-0.2	2889.39	-0.10006	2876.39	-0.01	2876.39	-0.01	2866.03	-0.01	2866.03	-0.01
2889.39	-0.2	2889.39	-0.10006	2876.39	-0.01	2876.39	-0.01	2866.03	-0.01	2866.03	-0.01
[truncated: 9,252 more rows]
