# Supplementary material for: Dual-comb optical activity spectroscopy for the analysis of vibrational optical activity induced by external magnetic field
Source: Nat Commun. 2023 Feb 16;14:883. doi: 10.1038/s41467-023-36509-w (PMC9935641; doi:10.1038/s41467-023-36509-w)
Supplement: Supplementary file 3 — Source Data [file 41467_2023_36509_MOESM3_ESM.zip › Source data/Fig. 5.xlsx]

## Sheet: a&b
wavenumber	absorption spectrum	wavenumber	magnetic rotation spectrum
3695.49	0.02668	3695.49	-0.00198
3695.49	0.02693	3695.49	-0.00236
3695.5	0.02781	3695.5	-0.00306
3695.5	0.02767	3695.5	-0.00121
3695.51	0.0275	3695.51	-0.00236
3695.51	0.02781	3695.51	-0.000888888
3695.51	0.02706	3695.51	-0.00281
3695.52	0.0267	3695.52	-0.00276
3695.52	0.02695	3695.52	-0.00357
3695.52	0.02639	3695.52	-0.00269
3695.53	0.0258	3695.53	-0.00295
3695.53	0.02592	3695.53	-0.00188
3695.53	0.02631	3695.53	-0.00319
3695.54	0.02727	3695.54	-0.00314
3695.54	0.02837	3695.54	-0.00276
3695.55	0.02835	3695.55	-0.00404
3695.55	0.02775	3695.55	-0.00241
3695.55	0.02716	3695.55	-0.00316
3695.56	0.02637	3695.56	-0.00177
3695.56	0.02592	3695.56	-0.00246
3695.56	0.02666	3695.56	-0.00156
3695.57	0.02765	3695.57	-0.000894975
3695.57	0.02733	3695.57	-0.00281
3695.57	0.02667	3695.57	-0.00258
3695.58	0.02672	3695.58	-0.00257
3695.58	0.02735	3695.58	-0.00219
3695.59	0.0282	3695.59	-0.00284
3695.59	0.02819	3695.59	-0.00164
3695.59	0.02751	3695.59	-0.00198
3695.6	0.02729	3695.6	-0.00238
3695.6	0.02717	3695.6	-0.00278
3695.6	0.02674	3695.6	-0.00217
3695.61	0.02698	3695.61	-0.00233
3695.61	0.02778	3695.61	-0.00243
3695.61	0.02807	3695.61	-0.00224
3695.62	0.02812	3695.62	-0.00211
3695.62	0.02785	3695.62	-0.00214
3695.62	0.02725	3695.62	-0.00227
3695.63	0.02759	3695.63	-0.00279
3695.63	0.02846	3695.63	-0.0028
3695.64	0.02843	3695.64	-0.00295
3695.64	0.02803	3695.64	-0.00234
3695.64	0.02799	3695.64	-0.00263
3695.65	0.02788	3695.65	-0.00165
3695.65	0.02786	3695.65	-0.00326
3695.65	0.02808	3695.65	-0.00243
3695.66	0.02838	3695.66	-0.00293
3695.66	0.02829	3695.66	-0.00289
3695.66	0.02765	3695.66	-0.00313
3695.67	0.02735	3695.67	-0.00183
3695.67	0.02753	3695.67	-0.00213
3695.68	0.0274	3695.68	-0.00281
3695.68	0.02776	3695.68	-0.0033
3695.68	0.02878	3695.68	-0.0031
3695.69	0.02901	3695.69	-0.00261
3695.69	0.0287	3695.69	-0.00261
3695.69	0.02875	3695.69	-0.00293
3695.7	0.02907	3695.7	-0.00233
3695.7	0.02861	3695.7	-0.00294
3695.7	0.02838	3695.7	-0.00325
3695.71	0.02952	3695.71	-0.00303
3695.71	0.0298	3695.71	-0.00297
3695.72	0.02927	3695.72	-0.00207
3695.72	0.02889	3695.72	-0.00256
3695.72	0.02863	3695.72	-0.00324
3695.73	0.02964	3695.73	-0.00226
3695.73	0.03065	3695.73	-0.00294
3695.73	0.03072	3695.73	-0.00325
3695.74	0.03137	3695.74	-0.00296
3695.74	0.03087	3695.74	-0.00257
3695.74	0.02939	3695.74	-0.0017
3695.75	0.03021	3695.75	-0.00258
3695.75	0.03083	3695.75	-0.00274
3695.76	0.02923	3695.76	-0.00291
3695.76	0.02828	3695.76	-0.00234
3695.76	0.02878	3695.76	-0.00262
3695.77	0.02963	3695.77	-0.00168
3695.77	0.03009	3695.77	-0.00267
3695.77	0.02999	3695.77	-0.00254
3695.78	0.03033	3695.78	-0.00364
3695.78	0.03089	3695.78	-0.00235
3695.78	0.03085	3695.78	-0.00227
3695.79	0.03076	3695.79	-0.00242
3695.79	0.03046	3695.79	-0.00381
3695.79	0.0302	3695.79	-0.00316
3695.8	0.0304	3695.8	-0.00289
3695.8	0.03016	3695.8	-0.00191
3695.81	0.0302	3695.81	-0.00291
3695.81	0.03135	3695.81	-0.0023
3695.81	0.03219	3695.81	-0.00329
3695.82	0.03215	3695.82	-0.00321
3695.82	0.03146	3695.82	-0.00296
3695.82	0.03091	3695.82	-0.00211
3695.83	0.03116	3695.83	-0.00266
3695.83	0.03116	3695.83	-0.0031
3695.83	0.03075	3695.83	-0.00248
3695.84	0.03085	3695.84	-0.00227
3695.84	0.03052	3695.84	-0.00242
3695.85	0.02962	3695.85	-0.00321
3695.85	0.03007	3695.85	-0.00205
3695.85	0.03065	3695.85	-0.0033
3695.86	0.03016	3695.86	-0.00289
3695.86	0.03077	3695.86	-0.00246
3695.86	0.03207	3695.86	-0.00348
3695.87	0.03185	3695.87	-0.00358
3695.87	0.03076	3695.87	-0.0022
3695.87	0.03025	3695.87	-0.00324
3695.88	0.03039	3695.88	-0.00293
3695.88	0.03102	3695.88	-0.00281
3695.89	0.03151	3695.89	-0.00284
3695.89	0.03149	3695.89	-0.00265
3695.89	0.03178	3695.89	-0.0029
3695.9	0.03224	3695.9	-0.00258
3695.9	0.03203	3695.9	-0.00227
3695.9	0.0318	3695.9	-0.00289
3695.91	0.03168	3695.91	-0.00335
3695.91	0.03132	3695.91	-0.00345
3695.91	0.03164	3695.91	-0.00114
3695.92	0.03213	3695.92	-0.00228
3695.92	0.03201	3695.92	-0.00162
3695.93	0.03203	3695.93	-0.00267
3695.93	0.03208	3695.93	-0.00344
3695.93	0.03188	3695.93	-0.00246
3695.94	0.0317	3695.94	-0.0036
3695.94	0.03206	3695.94	-0.00235
3695.94	0.03253	3695.94	-0.00189
3695.95	0.03222	3695.95	-0.00314
3695.95	0.03226	3695.95	-0.00329
3695.95	0.03211	3695.95	-0.00207
3695.96	0.03104	3695.96	-0.00287
3695.96	0.03099	3695.96	-0.00338
3695.96	0.03189	3695.96	-0.00351
3695.97	0.03156	3695.97	-0.00213
3695.97	0.03056	3695.97	-0.00276
3695.98	0.03083	3695.98	-0.0022
3695.98	0.03165	3695.98	-0.00238
3695.98	0.03168	3695.98	-0.0026
3695.99	0.03114	3695.99	-0.00311
3695.99	0.03098	3695.99	-0.00213
3695.99	0.03163	3695.99	-0.00253
3696	0.03207	3696	-0.00273
3696	0.03185	3696	-0.00289
3696	0.03225	3696	-0.00293
3696.01	0.03226	3696.01	-0.00227
3696.01	0.03099	3696.01	-0.00294
3696.02	0.03038	3696.02	-0.00224
3696.02	0.03105	3696.02	-0.00338
3696.02	0.03151	3696.02	-0.00315
3696.03	0.03087	3696.03	-0.00313
3696.03	0.03058	3696.03	-0.00314
3696.03	0.03093	3696.03	-0.00345
3696.04	0.031	3696.04	-0.00189
3696.04	0.03052	3696.04	-0.0034
3696.04	0.02948	3696.04	-0.00274
3696.05	0.02988	3696.05	-0.00304
3696.05	0.03064	3696.05	-0.00231
3696.06	0.02991	3696.06	-0.0039
3696.06	0.02951	3696.06	-0.00287
3696.06	0.02967	3696.06	-0.00372
3696.07	0.0296	3696.07	-0.00264
3696.07	0.03018	3696.07	-0.00345
3696.07	0.03111	3696.07	-0.00254
3696.08	0.03064	3696.08	-0.00312
3696.08	0.02999	3696.08	-0.00313
3696.08	--	3696.08	-0.00219
3696.09	--	3696.09	-0.00171
3696.09	--	3696.09	-0.00168
3696.09	--	3696.09	-0.000106749
3696.1	--	3696.1	0.00479
3696.1	--	3696.1	0.01742
3696.11	--	3696.11	0.04492
3696.11	--	3696.11	0.08628
3696.11	--	3696.11	0.13434
3696.12	--	3696.12	0.15514
3696.12	--	3696.12	0.13977
3696.12	--	3696.12	0.09093
3696.13	--	3696.13	0.04587
3696.13	--	3696.13	0.01364
3696.13	--	3696.13	0.00268
3696.14	--	3696.14	-0.0017
3696.14	--	3696.14	-0.0025
3696.15	--	3696.15	-0.0023
3696.15	--	3696.15	-0.00276
3696.15	--	3696.15	-0.00294
3696.16	--	3696.16	-0.0027
3696.16	0.02786	3696.16	-0.00302
3696.16	0.02771	3696.16	-0.00217
3696.17	0.02795	3696.17	-0.00212
3696.17	0.02794	3696.17	-0.00257
3696.17	0.02814	3696.17	-0.00269
3696.18	0.02877	3696.18	-0.00309
3696.18	0.02908	3696.18	-0.00227
3696.19	0.02828	3696.19	-0.0026
3696.19	0.02774	3696.19	-0.00307
3696.19	0.02891	3696.19	-0.00357
3696.2	0.0302	3696.2	-0.00301
3696.2	0.03042	3696.2	-0.00239
3696.2	0.03007	3696.2	-0.00285
3696.21	0.02982	3696.21	-0.00299
3696.21	0.03003	3696.21	-0.00368
3696.21	0.03025	3696.21	-0.00248
3696.22	0.03041	3696.22	-0.00388
3696.22	0.03079	3696.22	-0.0031
3696.23	0.03145	3696.23	-0.00227
3696.23	0.03171	3696.23	-0.00266
3696.23	0.03154	3696.23	-0.00226
3696.24	0.03158	3696.24	-0.00245
3696.24	0.03128	3696.24	-0.00277
3696.24	0.03096	3696.24	-0.00188
3696.25	0.03104	3696.25	-0.00291
3696.25	0.03125	3696.25	-0.00274
3696.25	0.03138	3696.25	-0.00311
3696.26	0.03166	3696.26	-0.00295
3696.26	0.03169	3696.26	-0.00185
3696.26	0.03145	3696.26	-0.00262
3696.27	0.03115	3696.27	-0.00315
3696.27	0.03098	3696.27	-0.00311
3696.28	0.0315	3696.28	-0.00212
3696.28	0.03221	3696.28	-0.00292
3696.28	0.03253	3696.28	-0.00318
3696.29	0.03233	3696.29	-0.00282
3696.29	0.03251	3696.29	-0.00244
3696.29	0.03341	3696.29	-0.00276
3696.3	0.03415	3696.3	-0.00277
3696.3	0.03373	3696.3	-0.00171
3696.3	0.03263	3696.3	-0.00249
3696.31	0.03256	3696.31	-0.00203
3696.31	0.03317	3696.31	-0.00351
3696.32	0.03361	3696.32	-0.00137
3696.32	0.03397	3696.32	-0.00286
3696.32	0.03362	3696.32	-0.00219
3696.33	0.03353	3696.33	-0.00326
3696.33	0.03469	3696.33	-0.00274
3696.33	0.03508	3696.33	-0.00357
3696.34	0.03433	3696.34	-0.00359
3696.34	0.03334	3696.34	-0.00272
3696.34	0.03278	3696.34	-0.00265
3696.35	0.03305	3696.35	-0.00311
3696.35	0.03289	3696.35	-0.00278
3696.36	0.0318	3696.36	-0.00287
3696.36	0.03141	3696.36	-0.00229
3696.36	0.03185	3696.36	-0.00297
3696.37	0.03241	3696.37	-0.00291
3696.37	0.03313	3696.37	-0.00245
3696.37	0.03365	3696.37	-0.00201
3696.38	0.03392	3696.38	-0.00289
3696.38	0.03384	3696.38	-0.00303
3696.38	0.03364	3696.38	-0.00206
3696.39	0.03337	3696.39	-0.00301
3696.39	0.03306	3696.39	-0.00313
3696.4	0.03277	3696.4	-0.00228
3696.4	0.03222	3696.4	-0.00294
3696.4	0.03147	3696.4	-0.00273
3696.41	0.03064	3696.41	-0.00241
3696.41	0.03071	3696.41	-0.00308
3696.41	0.03204	3696.41	-0.00302
3696.42	0.03276	3696.42	-0.00222
3696.42	0.03245	3696.42	-0.00215
3696.42	0.03197	3696.42	-0.00278
3696.43	0.03145	3696.43	-0.00359
3696.43	0.03049	3696.43	-0.00329
3696.43	0.02985	3696.43	-0.00258
3696.44	0.03086	3696.44	-0.00228
3696.44	0.03193	3696.44	-0.00236
3696.45	0.03167	3696.45	-0.00253
3696.45	0.03167	3696.45	-0.00317
3696.45	0.03253	3696.45	-0.00106
3696.46	0.03287	3696.46	0.00131
3696.46	0.03227	3696.46	0.0208
3696.46	0.03093	3696.46	0.05318
3696.47	0.03005	3696.47	0.11424
3696.47	0.03037	3696.47	0.16035
3696.47	0.03071	3696.47	0.1772
3696.48	0.03073	3696.48	0.14049
3696.48	0.03083	3696.48	0.09123
3696.49	0.03087	3696.49	0.03963
3696.49	0.03078	3696.49	0.01621
3696.49	0.03089	3696.49	0.00237
3696.5	0.03128	3696.5	-0.000122653
3696.5	0.03181	3696.5	-0.00228
3696.5	0.03226	3696.5	-0.0022
3696.51	0.03277	3696.51	-0.00317
3696.51	0.03336	3696.51	-0.00232
3696.51	0.03298	3696.51	-0.00246
3696.52	0.03179	3696.52	-0.00259
3696.52	0.03168	3696.52	-0.00279
3696.53	0.03284	3696.53	-0.0024
3696.53	0.03365	3696.53	-0.00275
3696.53	0.03364	3696.53	-0.00221
3696.54	0.03336	3696.54	-0.00194
3696.54	0.03321	3696.54	-0.00243
3696.54	0.0346	3696.54	-0.00379
3696.55	0.03599	3696.55	-0.00302
3696.55	0.03549	3696.55	-0.00272
3696.55	0.03558	3696.55	-0.00257
3696.56	0.03617	3696.56	-0.00287
3696.56	0.03613	3696.56	-0.00264
3696.57	0.03661	3696.57	-0.00241
3696.57	0.03714	3696.57	-0.00225
3696.57	0.03715	3696.57	-0.00184
3696.58	0.03699	3696.58	-0.00301
3696.58	0.03727	3696.58	-0.00344
3696.58	0.03835	3696.58	-0.00301
3696.59	0.0389	3696.59	-0.00264
3696.59	0.03889	3696.59	-0.00292
3696.59	0.03947	3696.59	-0.00242
3696.6	0.03992	3696.6	-0.00262
3696.6	0.03988	3696.6	-0.00264
3696.6	0.04014	3696.6	-0.0031
3696.61	0.04037	3696.61	-0.00263
3696.61	0.04055	3696.61	-0.00296
3696.62	0.04003	3696.62	-0.00269
3696.62	0.03879	3696.62	-0.00175
3696.62	0.03887	3696.62	-0.00244
3696.63	0.03997	3696.63	-0.00294
3696.63	0.04041	3696.63	-0.00294
3696.63	0.04053	3696.63	-0.00282
3696.64	0.04061	3696.64	-0.00214
3696.64	0.04053	3696.64	-0.00385
3696.64	0.04059	3696.64	-0.00255
3696.65	0.04088	3696.65	-0.00441
3696.65	0.04055	3696.65	-0.0018
3696.66	0.0398	3696.66	-0.00265
3696.66	0.04005	3696.66	-0.002
3696.66	0.04056	3696.66	-0.00265
3696.67	0.04048	3696.67	-0.004
3696.67	0.04039	3696.67	-0.00302
3696.67	0.04027	3696.67	-0.00239
3696.68	0.03996	3696.68	-0.00315
3696.68	0.04009	3696.68	-0.00215
3696.68	0.04059	3696.68	-0.00303
3696.69	0.04036	3696.69	-0.00267
3696.69	0.03963	3696.69	-0.00299
3696.7	0.03873	3696.7	-0.00265
3696.7	0.03823	3696.7	-0.00229
3696.7	0.03883	3696.7	-0.00372
3696.71	0.03938	3696.71	-0.00269
3696.71	0.03981	3696.71	-0.00363
3696.71	0.04062	3696.71	-0.00372
3696.72	0.04085	3696.72	-0.00314
3696.72	0.04124	3696.72	-0.00191
3696.72	0.04222	3696.72	-0.00386
3696.73	0.0422	3696.73	-0.00264
3696.73	0.04156	3696.73	-0.00384
3696.73	0.04104	3696.73	-0.00257
3696.74	0.04082	3696.74	-0.00383
3696.74	0.04127	3696.74	-0.00268
3696.75	0.04188	3696.75	-0.00322
3696.75	0.04239	3696.75	-0.00188
3696.75	0.042	3696.75	-0.00377
3696.76	0.04151	3696.76	-0.00262
3696.76	0.0425	3696.76	-0.00297
3696.76	0.04334	3696.76	-0.00209
3696.77	0.04356	3696.77	-0.0032
3696.77	0.04385	3696.77	-0.00255
3696.77	0.04422	3696.77	-0.00361
3696.78	0.04449	3696.78	-0.00137
3696.78	0.0437	3696.78	-0.00337
3696.79	0.04257	3696.79	-0.00184
3696.79	0.0426	3696.79	-0.00278
3696.79	0.04312	3696.79	-0.00224
3696.8	0.04265	3696.8	-0.0024
3696.8	0.0418	3696.8	-0.00377
3696.8	0.04167	3696.8	-0.00237
3696.81	0.04275	3696.81	-0.00276
3696.81	0.04497	3696.81	-0.00301
3696.81	0.04591	3696.81	-0.00314
3696.82	0.04469	3696.82	-0.00251
3696.82	0.04423	3696.82	-0.00336
3696.83	0.0446	3696.83	-0.00293
3696.83	0.0443	3696.83	-0.00319
3696.83	0.044	3696.83	-0.00248
3696.84	0.04386	3696.84	-0.00196
3696.84	0.04349	3696.84	-0.00299
3696.84	0.0431	3696.84	-0.00253
3696.85	0.04306	3696.85	-0.00382
3696.85	0.04306	3696.85	-0.00357
3696.85	0.04348	3696.85	0.00185
3696.86	0.04441	3696.86	-0.00213
3696.86	0.04523	3696.86	-0.00336
3696.87	0.04465	3696.87	-0.00326
3696.87	0.04333	3696.87	-0.00236
3696.87	0.04355	3696.87	-0.00243
3696.88	0.04373	3696.88	-0.00327
3696.88	0.0422	3696.88	-0.00246
3696.88	0.0414	3696.88	-0.00237
3696.89	0.04216	3696.89	-0.00269
3696.89	0.04261	3696.89	-0.00286
3696.89	0.04303	3696.89	-0.00273
3696.9	0.04373	3696.9	-0.00263
3696.9	0.04351	3696.9	-0.00295
3696.9	0.04269	3696.9	-0.00255
3696.91	0.04307	3696.91	-0.0028
3696.91	0.04416	3696.91	-0.00313
3696.92	0.0448	3696.92	-0.00308
3696.92	0.04536	3696.92	-0.00258
3696.92	0.04512	3696.92	-0.00368
3696.93	0.04395	3696.93	0.000534042
3696.93	0.0441	3696.93	-0.00288
3696.93	0.04583	3696.93	-0.00281
3696.94	0.0461	3696.94	-0.00291
3696.94	0.04572	3696.94	-0.00218
3696.94	0.04727	3696.94	-0.00295
3696.95	0.04863	3696.95	-0.00236
3696.95	0.04843	3696.95	-0.00275
3696.96	0.04851	3696.96	-0.00174
3696.96	0.04907	3696.96	-0.00315
3696.96	0.04872	3696.96	-0.00266
3696.97	0.04871	3696.97	-0.00269
3696.97	0.05036	3696.97	-0.00308
3696.97	0.05176	3696.97	-0.00279
3696.98	0.05153	3696.98	-0.00297
3696.98	0.05138	3696.98	-0.00367
3696.98	0.05248	3696.98	-0.0022
3696.99	0.05333	3696.99	-0.00358
3696.99	0.05353	3696.99	-0.00249
3697	0.05374	3697	-0.00352
3697	0.05428	3697	-0.00178
3697	0.05514	3697	-0.00376
3697.01	0.05532	3697.01	-0.00186
3697.01	0.05514	3697.01	-0.00358
3697.01	0.05613	3697.01	-0.00269
3697.02	0.05689	3697.02	-0.00355
3697.02	0.05687	3697.02	-0.00184
3697.02	0.05735	3697.02	-0.00276
3697.03	0.05782	3697.03	-0.00125
3697.03	0.05786	3697.03	-0.0031
3697.04	0.05818	3697.04	-0.0016
3697.04	0.05958	3697.04	-0.0035
3697.04	0.05988	3697.04	-0.00205
3697.05	0.05918	3697.05	-0.00308
3697.05	0.06014	3697.05	-0.00233
3697.05	0.06145	3697.05	-0.00204
3697.06	0.06114	3697.06	-0.00189
3697.06	0.06067	3697.06	-0.00344
3697.06	0.0615	3697.06	-0.00229
3697.07	0.06224	3697.07	-0.00311
3697.07	0.06177	3697.07	-0.00175
3697.07	0.0612	3697.07	-0.00272
3697.08	0.06141	3697.08	-0.0026
3697.08	0.06195	3697.08	-0.00231
3697.09	0.06295	3697.09	-0.00335
3697.09	0.06325	3697.09	-0.00278
3697.09	0.06183	3697.09	-0.0031
3697.1	0.06098	3697.1	-0.00309
3697.1	0.06213	3697.1	-0.00358
3697.1	0.06293	3697.1	-0.00349
3697.11	0.06207	3697.11	-0.0024
3697.11	0.06153	3697.11	-0.00246
3697.11	0.06228	3697.11	-0.00338
3697.12	0.06324	3697.12	-0.003
3697.12	0.06415	3697.12	-0.003
3697.13	0.0649	3697.13	-0.00299
3697.13	0.06568	3697.13	-0.00242
3697.13	0.06656	3697.13	-0.00395
3697.14	0.06694	3697.14	-0.00308
3697.14	0.06751	3697.14	-0.00381
3697.14	0.06854	3697.14	-0.00253
3697.15	0.06907	3697.15	-0.00274
3697.15	0.06919	3697.15	-0.00305
3697.15	0.0697	3697.15	-0.00165
3697.16	0.07055	3697.16	-0.00308
3697.16	0.07158	3697.16	-0.0036
3697.17	0.07265	3697.17	-0.00331
3697.17	0.07396	3697.17	-0.00284
3697.17	0.07529	3697.17	-0.00342
3697.18	0.07627	3697.18	-0.00398
3697.18	0.07695	3697.18	-0.00386
3697.18	0.07806	3697.18	-0.00286
3697.19	0.07855	3697.19	-0.0036
3697.19	0.07822	3697.19	-0.00253
3697.19	0.07938	3697.19	-0.00261
3697.2	0.08033	3697.2	-0.00264
3697.2	0.08025	3697.2	-0.00313
3697.2	0.08031	3697.2	-0.00329
3697.21	0.08079	3697.21	-0.00321
3697.21	0.08187	3697.21	-0.0024
3697.22	0.08238	3697.22	-0.00324
3697.22	0.08289	3697.22	-0.00374
3697.22	0.08387	3697.22	-0.00323
3697.23	0.08467	3697.23	-0.00444
3697.23	0.08585	3697.23	-0.00309
3697.23	0.08777	3697.23	-0.00274
3697.24	0.08915	3697.24	-0.00379
3697.24	0.08891	3697.24	-0.00287
3697.24	0.08877	3697.24	-0.00373
3697.25	0.08959	3697.25	-0.00328
3697.25	0.08997	3697.25	-0.0031
3697.26	0.08998	3697.26	-0.00311
3697.26	0.09062	3697.26	-0.00305
3697.26	0.09098	3697.26	-0.00283
3697.27	0.09097	3697.27	-0.00331
3697.27	0.09143	3697.27	-0.00319
3697.27	0.09262	3697.27	-0.00311
3697.28	0.09361	3697.28	-0.00273
3697.28	0.09319	3697.28	-0.00447
3697.28	0.09307	3697.28	-0.0033
3697.29	0.09314	3697.29	-0.00407
3697.29	--	3697.29	-0.00421
3697.3	--	3697.3	-0.00369
3697.3	--	3697.3	-0.00249
3697.3	--	3697.3	-0.00374
3697.31	--	3697.31	-0.00283
3697.31	--	3697.31	-0.0019
3697.31	--	3697.31	0.00421
3697.32	--	3697.32	0.01738
3697.32	--	3697.32	0.05672
3697.32	--	3697.32	0.14706
3697.33	--	3697.33	0.2892
3697.33	--	3697.33	0.39196
3697.34	--	3697.34	0.33302
3697.34	--	3697.34	0.18268
3697.34	--	3697.34	0.19615
3697.35	--	3697.35	0.39527
3697.35	--	3697.35	0.50671
3697.35	--	3697.35	0.40246
3697.36	--	3697.36	0.22567
3697.36	--	3697.36	0.10315
3697.36	--	3697.36	0.04093
3697.37	--	3697.37	0.01451
3697.37	--	3697.37	0.00341
3697.37	--	3697.37	0.000666142
3697.38	--	3697.38	-0.000654959
3697.38	--	3697.38	-0.00192
3697.39	--	3697.39	-0.00269
3697.39	--	3697.39	-0.00264
3697.39	--	3697.39	-0.00341
3697.4	0.09061	3697.4	-0.00289
3697.4	0.09221	3697.4	-0.00397
3697.4	0.09377	3697.4	-0.00196
3697.41	0.09399	3697.41	-0.00422
3697.41	0.09503	3697.41	-0.00322
3697.41	0.09713	3697.41	-0.00402
3697.42	0.09787	3697.42	-0.00227
3697.42	0.09764	3697.42	-0.00282
3697.43	0.09784	3697.43	-0.00249
3697.43	0.09788	3697.43	-0.00283
3697.43	0.09742	3697.43	-0.00138
3697.44	0.0967	3697.44	-0.00365
3697.44	0.0962	3697.44	-0.00206
3697.44	0.09625	3697.44	-0.00413
3697.45	0.09722	3697.45	-0.00319
3697.45	0.09809	3697.45	-0.00338
3697.45	0.0979	3697.45	-0.00302
3697.46	0.09741	3697.46	-0.00293
3697.46	0.0972	3697.46	-0.00312
3697.47	0.0975	3697.47	-0.00255
3697.47	0.09795	3697.47	-0.00205
3697.47	0.09702	3697.47	-0.00276
3697.48	0.09583	3697.48	-0.00326
3697.48	0.09538	3697.48	-0.00411
3697.48	0.09432	3697.48	-0.00293
3697.49	0.09295	3697.49	-0.00342
3697.49	0.09151	3697.49	-0.00263
3697.49	0.0906	3697.49	-0.00253
3697.5	0.09054	3697.5	-0.00313
3697.5	0.08957	3697.5	-0.00352
3697.51	0.08823	3697.51	-0.00268
3697.51	0.08814	3697.51	-0.00331
3697.51	0.08703	3697.51	-0.00309
3697.52	0.08472	3697.52	-0.00263
3697.52	0.0834	3697.52	-0.00313
3697.52	0.08229	3697.52	-0.00193
3697.53	0.08046	3697.53	-0.00232
3697.53	0.07973	3697.53	-0.00386
3697.53	0.07999	3697.53	-0.00329
3697.54	0.07934	3697.54	-0.00307
3697.54	0.07866	3697.54	-0.00376
3697.54	0.07827	3697.54	-0.00292
3697.55	0.07862	3697.55	-0.00316
3697.55	0.07937	3697.55	-0.00298
3697.56	0.07804	3697.56	-0.00306
3697.56	0.076	3697.56	-0.00391
3697.56	0.07551	3697.56	-0.00257
3697.57	0.07518	3697.57	-0.00341
3697.57	0.07502	3697.57	-0.00263
3697.57	0.07616	3697.57	-0.00431
3697.58	0.07764	3697.58	-0.00228
3697.58	0.07837	3697.58	-0.00148
3697.58	0.07819	3697.58	-0.00184
3697.59	0.07814	3697.59	-0.00324
3697.59	0.07827	3697.59	-0.00251
3697.6	0.07789	3697.6	-0.00377
3697.6	0.07749	3697.6	-0.00308
3697.6	0.0775	3697.6	-0.0036
3697.61	0.07771	3697.61	-0.00268
3697.61	0.07774	3697.61	-0.00369
3697.61	0.07805	3697.61	-0.003
3697.62	0.07843	3697.62	-0.00338
3697.62	0.07805	3697.62	-0.00286
3697.62	0.07797	3697.62	-0.00257
3697.63	0.0781	3697.63	-0.00327
3697.63	0.07787	3697.63	-0.00355
3697.64	0.07888	3697.64	-0.00306
3697.64	0.08012	3697.64	-0.00226
3697.64	0.08041	3697.64	-0.00315
3697.65	0.08043	3697.65	-0.0017
3697.65	0.0796	3697.65	-0.00253
3697.65	0.07902	3697.65	-0.00317
3697.66	0.07924	3697.66	-0.00372
3697.66	0.07928	3697.66	-0.00303
3697.66	0.07978	3697.66	-0.00268
3697.67	0.0806	3697.67	-0.00289
3697.67	0.08117	3697.67	-0.00351
3697.68	0.08168	3697.68	-0.00265
3697.68	0.08235	3697.68	-0.00345
3697.68	0.08292	3697.68	-0.00298
3697.69	0.08391	3697.69	-0.00318
3697.69	0.08401	3697.69	-0.00324
3697.69	0.08242	3697.69	-0.00368
3697.7	0.08174	3697.7	-0.00179
3697.7	0.08148	3697.7	-0.00343
3697.7	0.08102	3697.7	-0.00242
3697.71	0.08039	3697.71	-0.0026
3697.71	0.07995	3697.71	-0.00254
3697.71	0.08067	3697.71	-0.00363
3697.72	0.08132	3697.72	-0.00218
3697.72	0.08136	3697.72	-0.00362
3697.73	0.08109	3697.73	-0.00237
3697.73	0.08018	3697.73	-0.00281
3697.73	0.07883	3697.73	-0.0021
3697.74	0.07849	3697.74	-0.00361
3697.74	0.07841	3697.74	-0.00217
3697.74	0.07751	3697.74	-0.00362
3697.75	0.07672	3697.75	-0.00354
3697.75	0.07621	3697.75	-0.00393
3697.75	0.07579	3697.75	-0.00235
3697.76	0.07583	3697.76	-0.00345
3697.76	0.07768	3697.76	-0.0018
3697.77	0.07882	3697.77	-0.00283
3697.77	0.07769	3697.77	-0.00288
3697.77	0.0777	3697.77	-0.00311
3697.78	0.07807	3697.78	-0.00249
3697.78	0.07739	3697.78	-0.00205
3697.78	0.07676	3697.78	-0.00364
3697.79	0.07635	3697.79	-0.00182
3697.79	0.07648	3697.79	-0.00234
3697.79	0.07708	3697.79	-0.00272
3697.8	0.07662	3697.8	0.00735
3697.8	0.07554	3697.8	-0.00236
3697.81	0.07487	3697.81	-0.00234
3697.81	0.07396	3697.81	-0.0029
3697.81	0.07409	3697.81	-0.00216
3697.82	0.07503	3697.82	-0.00229
3697.82	0.07453	3697.82	-0.00315
3697.82	0.07349	3697.82	-0.00326
3697.83	0.07257	3697.83	-0.00254
3697.83	0.07156	3697.83	-0.00304
3697.83	0.07068	3697.83	-0.00246
3697.84	0.0704	3697.84	-0.0039
3697.84	0.07145	3697.84	-0.00251
3697.84	0.07159	3697.84	-0.00249
3697.85	0.07075	3697.85	-0.00256
3697.85	0.07111	3697.85	-0.00384
3697.86	0.07139	3697.86	-0.00312
3697.86	0.07171	3697.86	-0.002
3697.86	0.07259	3697.86	-0.00247
3697.87	0.07256	3697.87	-0.00322
3697.87	0.07213	3697.87	-0.00291
3697.87	0.07168	3697.87	-0.00265
3697.88	0.07054	3697.88	-0.00129
3697.88	0.06988	3697.88	-0.00262
3697.88	0.07009	3697.88	-0.00217
3697.89	0.07098	3697.89	-0.00224
3697.89	0.07145	3697.89	-0.0024
3697.9	0.07006	3697.9	-0.00183
3697.9	0.06828	3697.9	-0.00316
3697.9	0.06775	3697.9	-0.00359
3697.91	0.06836	3697.91	-0.00338
3697.91	0.06758	3697.91	-0.00323
3697.91	0.06528	3697.91	-0.00309
3697.92	0.06389	3697.92	-0.00168
3697.92	0.06298	3697.92	-0.0025
3697.92	0.06236	3697.92	-0.00299
3697.93	0.06177	3697.93	-0.00267
3697.93	0.06006	3697.93	-0.00226
3697.94	0.05845	3697.94	-0.0024
3697.94	0.058	3697.94	-0.00212
3697.94	0.0567	3697.94	-0.00322
3697.95	0.05524	3697.95	-0.00141
3697.95	0.05442	3697.95	-0.00282
3697.95	0.05333	3697.95	-0.00184
3697.96	0.05328	3697.96	-0.00279
3697.96	0.05279	3697.96	-0.00201
3697.96	0.0505	3697.96	-0.00218
3697.97	0.04947	3697.97	-0.00336
3697.97	0.05031	3697.97	-0.00268
3697.98	0.05041	3697.98	-0.00248
3697.98	0.05068	3697.98	-0.00272
3697.98	0.05237	3697.98	-0.00291
3697.99	0.05362	3697.99	-0.00221
3697.99	0.05376	3697.99	-0.00304
3697.99	0.05387	3697.99	-0.0033
3698	0.05481	3698	-0.0022
3698	0.05659	3698	-0.00313
3698	0.05833	3698	-0.00157
3698.01	0.05873	3698.01	-0.00247
3698.01	0.05983	3698.01	-0.00109
3698.01	0.06286	3698.01	0.00443
3698.02	0.06369	3698.02	0.00462
3698.02	0.06354	3698.02	-0.0017
3698.03	0.06586	3698.03	-0.00153
3698.03	0.06861	3698.03	-0.00327
3698.03	0.07073	3698.03	-0.00264
3698.04	0.07211	3698.04	-0.00171
3698.04	0.07274	3698.04	-0.00237
3698.04	0.07346	3698.04	-0.00152
3698.05	0.07466	3698.05	-0.000908894
3698.05	0.07619	3698.05	-0.00319
3698.05	0.07741	3698.05	-0.003
3698.06	0.07882	3698.06	-0.00277
3698.06	0.08092	3698.06	-0.00327
3698.07	0.08295	3698.07	-0.0023
3698.07	0.08541	3698.07	-0.00271
3698.07	0.08835	3698.07	-0.00192
3698.08	0.08942	3698.08	-0.00288
3698.08	0.0891	3698.08	-0.00197
3698.08	0.08956	3698.08	-0.00236
3698.09	0.09037	3698.09	-0.0021
3698.09	0.09179	3698.09	-0.00234
3698.09	0.09339	3698.09	-0.00261
3698.1	0.09422	3698.1	-0.00214
3698.1	0.09526	3698.1	-0.00238
3698.11	0.09611	3698.11	-0.00229
3698.11	0.09672	3698.11	-0.00344
3698.11	0.09753	3698.11	-0.00165
3698.12	0.09788	3698.12	-0.00113
3698.12	0.0983	3698.12	-0.00248
3698.12	0.09933	3698.12	-0.00168
3698.13	0.09997	3698.13	-0.00277
3698.13	0.09912	3698.13	-0.00167
3698.13	0.0987	3698.13	-0.00227
3698.14	0.09945	3698.14	-0.00307
3698.14	0.09922	3698.14	-0.00297
3698.15	0.09907	3698.15	-0.00248
3698.15	0.09974	3698.15	-0.0028
3698.15	0.10009	3698.15	-0.00195
3698.16	0.1003	3698.16	-0.00246
3698.16	0.10083	3698.16	-0.00207
3698.16	0.10133	3698.16	-0.00241
3698.17	0.10046	3698.17	-0.00242
3698.17	0.09876	3698.17	-0.00297
3698.17	0.09804	3698.17	-0.00264
3698.18	0.09837	3698.18	-0.00199
3698.18	0.09957	3698.18	-0.00222
3698.18	0.09886	3698.18	-0.0028
3698.19	0.09685	3698.19	-0.0033
3698.19	0.09793	3698.19	-0.00292
3698.2	0.09945	3698.2	-0.00254
3698.2	0.09922	3698.2	-0.00302
3698.2	0.09945	3698.2	-0.00257
3698.21	0.1003	3698.21	-0.00294
3698.21	0.10116	3698.21	-0.00195
3698.21	0.10244	3698.21	-0.00275
3698.22	0.10159	3698.22	-0.00334
3698.22	0.09893	3698.22	-0.00319
3698.22	0.09956	3698.22	-0.00346
3698.23	0.10176	3698.23	-0.00237
3698.23	0.10172	3698.23	-0.00332
3698.24	0.102	3698.24	0.000361873
3698.24	0.10358	3698.24	-0.00245
3698.24	0.10349	3698.24	-0.00364
3698.25	0.1027	3698.25	-0.00212
3698.25	0.10331	3698.25	-0.00352
3698.25	0.10388	3698.25	-0.00171
3698.26	0.10431	3698.26	-0.0026
3698.26	0.10583	3698.26	-0.00194
3698.26	0.10623	3698.26	-0.00264
3698.27	0.10629	3698.27	-0.00246
3698.27	0.10864	3698.27	-0.00307
3698.28	0.10957	3698.28	-0.00297
3698.28	0.10973	3698.28	-0.00277
3698.28	0.1111	3698.28	-0.00272
3698.29	0.11207	3698.29	-0.00363
3698.29	0.11338	3698.29	-0.00291
3698.29	0.11488	3698.29	-0.00238
3698.3	0.11592	3698.3	-0.00197
3698.3	0.11728	3698.3	-0.00368
3698.3	0.11852	3698.3	-0.0016
3698.31	0.11833	3698.31	-0.00341
3698.31	0.11831	3698.31	-0.00216
3698.31	0.11974	3698.31	-0.00278
3698.32	0.12037	3698.32	-0.00105
3698.32	0.1207	3698.32	-0.00253
3698.33	0.1231	3698.33	-0.00214
3698.33	0.12363	3698.33	-0.00381
3698.33	0.12232	3698.33	-0.00191
3698.34	0.12302	3698.34	-0.00233
3698.34	0.12274	3698.34	-0.00272
3698.34	0.1214	3698.34	-0.00298
3698.35	0.12172	3698.35	-0.0023
3698.35	0.12232	3698.35	-0.00257
3698.35	0.12207	3698.35	-0.0027
3698.36	0.12224	3698.36	-0.00196
3698.36	0.12125	3698.36	-0.00332
3698.37	0.11922	3698.37	-0.00315
3698.37	0.11932	3698.37	-0.0033
3698.37	0.12032	3698.37	-0.0017
3698.38	0.12071	3698.38	-0.00223
3698.38	0.12001	3698.38	-0.00275
3698.38	0.11849	3698.38	-0.00371
3698.39	0.11791	3698.39	-0.00315
3698.39	0.11802	3698.39	-0.00306
3698.39	0.11676	3698.39	-0.00283
3698.4	0.11413	3698.4	-0.00374
3698.4	0.11354	3698.4	-0.00284
3698.41	0.11467	3698.41	-0.00298
3698.41	0.11462	3698.41	-0.00244
3698.41	0.11495	3698.41	-0.00325
3698.42	0.11535	3698.42	-0.00216
3698.42	0.11469	3698.42	-0.00303
3698.42	0.11549	3698.42	-0.00259
3698.43	0.11542	3698.43	-0.00277
3698.43	0.1124	3698.43	-0.0027
3698.43	0.11119	3698.43	-0.00345
3698.44	0.11072	3698.44	-0.00308
3698.44	0.1093	3698.44	-0.00236
3698.45	0.10937	3698.45	-0.00212
3698.45	0.11017	3698.45	-0.00239
3698.45	0.11127	3698.45	-0.00208
3698.46	0.11164	3698.46	-0.00337
3698.46	0.11104	3698.46	-0.00351
3698.46	0.11161	3698.46	-0.00342
3698.47	0.1125	3698.47	-0.00309
3698.47	0.11195	3698.47	-0.00311
3698.47	0.11145	3698.47	-0.00288
3698.48	0.11233	3698.48	-0.00384
3698.48	0.11284	3698.48	-0.00194
3698.48	0.11166	3698.48	-0.00321
3698.49	0.11117	3698.49	-0.0023
3698.49	0.11346	3698.49	-0.00349
3698.5	0.1156	3698.5	-0.003
3698.5	0.11602	3698.5	-0.0032
3698.5	0.11718	3698.5	-0.00183
3698.51	0.11795	3698.51	-0.00308
3698.51	0.11856	3698.51	-0.00293
3698.51	0.12173	3698.51	-0.00281
3698.52	0.12405	3698.52	-0.00289
3698.52	0.12339	3698.52	-0.00331
3698.52	0.12242	3698.52	-0.00328
3698.53	0.12155	3698.53	-0.00248
3698.53	0.12151	3698.53	-0.00103
3698.54	0.12375	3698.54	-0.00373
3698.54	0.12684	3698.54	-0.00135
3698.54	0.12835	3698.54	-0.0033
3698.55	0.12804	3698.55	-0.00191
3698.55	0.1278	3698.55	-0.0029
3698.55	0.12845	3698.55	-0.000898512
3698.56	0.12913	3698.56	-0.00334
3698.56	0.12817	3698.56	-0.0026
3698.56	0.12686	3698.56	-0.00238
3698.57	0.12744	3698.57	-0.00284
3698.57	0.12757	3698.57	-0.00198
3698.58	0.12576	3698.58	-0.00157
3698.58	0.12534	3698.58	-0.00249
3698.58	0.12628	3698.58	-0.00287
3698.59	0.12657	3698.59	-0.0024
3698.59	0.12691	3698.59	-0.00316
3698.59	0.12783	3698.59	-0.00197
3698.6	0.1293	3698.6	-0.00213
3698.6	0.13021	3698.6	-0.00154
3698.6	0.12925	3698.6	-0.00304
3698.61	0.12613	3698.61	-0.00309
3698.61	0.12383	3698.61	-0.00312
3698.62	0.12412	3698.62	-0.00325
3698.62	0.12468	3698.62	-0.00272
3698.62	0.12465	3698.62	-0.00247
3698.63	0.12436	3698.63	-0.00292
3698.63	0.12301	3698.63	-0.00279
3698.63	0.12144	3698.63	-0.00355
3698.64	0.12111	3698.64	-0.00289
3698.64	0.12024	3698.64	-0.00308
3698.64	0.1196	3698.64	-0.00345
3698.65	0.12075	3698.65	-0.00386
3698.65	0.12	3698.65	-0.00277
3698.65	0.11699	3698.65	-0.00349
3698.66	0.11605	3698.66	-0.00178
3698.66	0.11659	3698.66	-0.00344
3698.67	0.11546	3698.67	-0.00232
3698.67	0.1138	3698.67	-0.00376
3698.67	0.11304	3698.67	-0.00199
3698.68	0.11286	3698.68	-0.00327
3698.68	0.11283	3698.68	-0.00286
3698.68	0.11267	3698.68	-0.00377
3698.69	0.11268	3698.69	-0.00348
3698.69	0.11332	3698.69	-0.00296
3698.69	0.11382	3698.69	-0.00273
3698.7	0.11374	3698.7	-0.00297
3698.7	0.11486	3698.7	-0.00302
3698.71	0.11605	3698.71	-0.00338
3698.71	0.11564	3698.71	-0.00332
3698.71	0.11586	3698.71	-0.00301
3698.72	0.11609	3698.72	-0.0027
3698.72	0.11639	3698.72	-0.00339
3698.72	0.11853	3698.72	-0.0029
3698.73	0.12004	3698.73	-0.00274
3698.73	0.1206	3698.73	-0.00255
3698.73	0.12156	3698.73	-0.00299
3698.74	0.12184	3698.74	-0.003
3698.74	0.12204	3698.74	-0.00234
3698.75	0.12311	3698.75	-0.00301
3698.75	0.12409	3698.75	-0.00315
3698.75	0.12528	3698.75	-0.00321
3698.76	0.12691	3698.76	-0.00384
3698.76	0.12736	3698.76	-0.00303
3698.76	0.12646	3698.76	-0.00304
3698.77	0.12653	3698.77	-0.00358
3698.77	0.12733	3698.77	-0.00372
3698.77	0.12667	3698.77	-0.003
3698.78	0.12624	3698.78	-0.00346
3698.78	0.1274	3698.78	-0.00313
3698.79	0.12731	3698.79	-0.00362
3698.79	0.12569	3698.79	-0.00345
3698.79	0.12547	3698.79	-0.0038
3698.8	0.12654	3698.8	-0.00245
3698.8	0.12801	3698.8	-0.003
3698.8	0.12918	3698.8	-0.00296
3698.81	0.12875	3698.81	-0.00339
3698.81	0.12817	3698.81	-0.00348
3698.81	0.12799	3698.81	-0.00243
3698.82	0.12631	3698.82	-0.00325
3698.82	0.12369	3698.82	-0.00323
3698.82	0.1219	3698.82	-0.00219
3698.83	0.12123	3698.83	-0.00168
3698.83	0.12051	3698.83	-0.00373
3698.84	0.1204	3698.84	-0.00305
3698.84	0.12104	3698.84	-0.00339
3698.84	0.1206	3698.84	-0.00169
3698.85	0.12049	3698.85	-0.00405
3698.85	0.12119	3698.85	-0.00257
3698.85	0.12021	3698.85	-0.00332
3698.86	0.11813	3698.86	-0.00299
3698.86	0.11629	3698.86	-0.00345
3698.86	0.11497	3698.86	-0.00289
3698.87	0.11486	3698.87	-0.00297
3698.87	0.11392	3698.87	-0.0024
3698.88	0.11201	3698.88	-0.00363
3698.88	0.11168	3698.88	-0.00282
3698.88	0.11167	3698.88	-0.00347
3698.89	0.11203	3698.89	-0.00264
3698.89	0.11331	3698.89	-0.00244
3698.89	0.11352	3698.89	-0.00219
3698.9	0.11323	3698.9	-0.0032
3698.9	0.11342	3698.9	-0.00307
3698.9	0.11333	3698.9	-0.00288
3698.91	0.11221	3698.91	-0.00241
3698.91	0.11262	3698.91	-0.00347
3698.92	0.11438	3698.92	-0.00267
3698.92	0.11473	3698.92	-0.00289
3698.92	0.116	3698.92	-0.00244
3698.93	0.11826	3698.93	-0.00405
3698.93	0.11885	3698.93	-0.00244
3698.93	0.11956	3698.93	-0.00368
3698.94	0.1216	3698.94	-0.00188
3698.94	0.12353	3698.94	-0.00326
3698.94	0.12469	3698.94	-0.00223
3698.95	0.12454	3698.95	-0.00412
3698.95	0.12441	3698.95	-0.0016
3698.95	0.12468	3698.95	-0.00288
3698.96	0.12436	3698.96	-0.00212
3698.96	0.12418	3698.96	-0.00443
3698.97	0.12437	3698.97	-0.00269
3698.97	0.12532	3698.97	-0.00343
3698.97	0.12653	3698.97	-0.00212
3698.98	0.12679	3698.98	-0.00407
3698.98	0.12726	3698.98	-0.00227
3698.98	0.128	3698.98	-0.00327
3698.99	0.12738	3698.99	-0.00225
3698.99	0.12606	3698.99	-0.00342
3698.99	0.1257	3698.99	-0.00259
3699	0.12582	3699	-0.00321
3699	0.1255	3699	-0.00268
3699.01	0.12493	3699.01	-0.00316
3699.01	0.12417	3699.01	-0.00192
3699.01	0.12346	3699.01	-0.00361
3699.02	0.12297	3699.02	-0.00137
3699.02	0.12303	3699.02	-0.00413
3699.02	0.12346	3699.02	-0.00223
3699.03	0.12335	3699.03	-0.00312
3699.03	0.12288	3699.03	-0.00238
3699.03	0.12258	3699.03	-0.00266
3699.04	0.12276	3699.04	-0.00315
3699.04	0.1237	3699.04	-0.000490784
3699.05	0.12491	3699.05	0.00527
3699.05	0.12646	3699.05	0.02569
3699.05	0.12832	3699.05	0.03871
3699.06	0.12944	3699.06	0.03004
3699.06	0.12902	3699.06	0.00728
3699.06	0.1275	3699.06	0.00626
3699.07	0.1253	3699.07	0.01824
3699.07	0.12154	3699.07	0.02368
3699.07	0.11696	3699.07	0.01184
3699.08	0.11281	3699.08	0.00143
3699.08	0.10959	3699.08	-0.0022
3699.09	0.10764	3699.09	-0.00335
3699.09	0.10576	3699.09	-0.00288
3699.09	0.10329	3699.09	-0.00269
3699.1	0.10145	3699.1	-0.00295
3699.1	0.10099	3699.1	-0.00297
3699.1	0.10132	3699.1	-0.00293
3699.11	0.10166	3699.11	-0.00206
3699.11	0.10217	3699.11	-0.00269
3699.11	0.10254	3699.11	-0.00292
3699.12	0.10236	3699.12	-0.00315
3699.12	0.10242	3699.12	-0.00273
3699.12	0.10265	3699.12	-0.0032
3699.13	0.10216	3699.13	-0.00306
3699.13	0.10204	3699.13	-0.00332
3699.14	0.10261	3699.14	-0.00296
3699.14	0.10276	3699.14	-0.00341
3699.14	0.10282	3699.14	-0.00337
3699.15	0.10328	3699.15	-0.00346
3699.15	0.1042	3699.15	-0.00249
3699.15	0.10526	3699.15	-0.00342
3699.16	0.10558	3699.16	-0.00213
3699.16	0.10542	3699.16	-0.00283
3699.16	0.10613	3699.16	-0.00291
3699.17	0.10625	3699.17	-0.00337
3699.17	0.10487	3699.17	-0.00248
3699.18	0.10461	3699.18	-0.00259
3699.18	0.10526	3699.18	-0.00324
3699.18	0.10471	3699.18	-0.0026
3699.19	0.1042	3699.19	-0.00277
3699.19	0.10431	3699.19	-0.00316
3699.19	0.10418	3699.19	-0.003
3699.2	0.10461	3699.2	-0.00282
3699.2	0.10586	3699.2	-0.00207
3699.2	0.10627	3699.2	-0.00452
3699.21	0.10591	3699.21	-0.00338
3699.21	0.10581	3699.21	-0.00227
3699.22	0.10505	3699.22	-0.00352
3699.22	0.10371	3699.22	-0.00367
3699.22	0.10184	3699.22	-0.00235
3699.23	0.09946	3699.23	-0.0034
3699.23	0.0989	3699.23	-0.00209
3699.23	0.09908	3699.23	-0.00366
3699.24	0.09753	3699.24	-0.0032
3699.24	0.09617	3699.24	-0.00299
3699.24	0.09624	3699.24	-0.00251
3699.25	0.09561	3699.25	-0.0037
3699.25	0.09363	3699.25	-0.00255
3699.26	0.09232	3699.26	-0.00364
3699.26	0.09122	3699.26	-0.00278
3699.26	0.09006	3699.26	-0.00284
3699.27	0.08967	3699.27	-0.00216
3699.27	0.08968	3699.27	-0.00378
3699.27	0.09078	3699.27	-0.00246
3699.28	0.09269	3699.28	-0.00317
3699.28	0.0942	3699.28	-0.00241
3699.28	0.09577	3699.28	-0.00318
3699.29	0.09762	3699.29	-0.00305
3699.29	0.09837	3699.29	-0.00326
3699.29	0.0993	3699.29	-0.003
3699.3	0.10105	3699.3	-0.00318
3699.3	0.10122	3699.3	-0.00376
3699.31	0.10057	3699.31	-0.00252
3699.31	0.10089	3699.31	-0.00295
3699.31	0.10179	3699.31	-0.00288
3699.32	0.10205	3699.32	-0.00261
3699.32	0.10196	3699.32	-0.00237
3699.32	0.10229	3699.32	-0.00302
3699.33	0.10286	3699.33	-0.00362
3699.33	0.10462	3699.33	-0.00325
3699.33	0.10653	3699.33	-0.00321
3699.34	0.10687	3699.34	-0.00286
3699.34	0.10751	3699.34	-0.00286
3699.35	0.10788	3699.35	-0.00335
3699.35	0.10654	3699.35	-0.003
3699.35	0.10639	3699.35	-0.00293
3699.36	0.10702	3699.36	-0.00198
3699.36	0.10806	3699.36	-0.00236
3699.36	0.11005	3699.36	-0.00278
3699.37	0.10994	3699.37	-0.00277
3699.37	0.10899	3699.37	-0.00251
3699.37	0.11092	3699.37	-0.00356
3699.38	0.11381	3699.38	-0.00303
3699.38	0.11403	3699.38	-0.00373
3699.39	0.11319	3699.39	-0.00232
3699.39	0.1139	3699.39	-0.00376
3699.39	0.11456	3699.39	-0.00266
3699.4	0.11492	3699.4	-0.00255
3699.4	0.11551	3699.4	-0.00237
3699.4	0.11477	3699.4	-0.00314
3699.41	0.1144	3699.41	-0.00207
3699.41	0.11611	3699.41	-0.00341
3699.41	0.11736	3699.41	-0.0019
3699.42	0.11763	3699.42	-0.00253
3699.42	0.11922	3699.42	-0.00233
3699.42	0.11993	3699.42	-0.003
3699.43	0.11923	3699.43	-0.00206
3699.43	0.11953	3699.43	-0.00277
3699.44	0.1175	3699.44	-0.00322
3699.44	0.11594	3699.44	-0.00305
3699.44	0.11777	3699.44	-0.0029
3699.45	0.11766	3699.45	-0.00378
3699.45	0.11787	3699.45	-0.00232
3699.45	0.12011	3699.45	-0.00382
3699.46	0.12092	3699.46	-0.00293
3699.46	0.12066	3699.46	-0.00308
3699.46	0.121	3699.46	-0.00277
3699.47	0.12142	3699.47	-0.00273
3699.47	0.12068	3699.47	-0.0034
3699.48	0.1204	3699.48	-0.00391
3699.48	0.12052	3699.48	-0.00204
3699.48	0.11816	3699.48	-0.00323
3699.49	0.11565	3699.49	-0.00291
3699.49	0.1151	3699.49	-0.00281
3699.49	0.11426	3699.49	-0.00334
3699.5	0.11467	3699.5	-0.00351
3699.5	0.11573	3699.5	-0.00224
3699.5	0.11426	3699.5	-0.0027
3699.51	0.11411	3699.51	-0.002
3699.51	0.1159	3699.51	-0.00351
3699.52	0.11508	3699.52	-0.00217
3699.52	0.11357	3699.52	-0.00367
3699.52	0.11246	3699.52	-0.00261
3699.53	0.1105	3699.53	-0.00279
3699.53	0.11034	3699.53	-0.00293
3699.53	0.11095	3699.53	-0.0037
3699.54	0.11016	3699.54	-0.00186
3699.54	0.10947	3699.54	-0.00378
3699.54	0.1098	3699.54	-0.0014
3699.55	0.11109	3699.55	-0.00322
3699.55	0.11228	3699.55	-0.0021
3699.56	0.11338	3699.56	-0.00373
3699.56	0.11409	3699.56	-0.00265
3699.56	0.11362	3699.56	-0.00285
3699.57	0.11307	3699.57	-0.00228
3699.57	0.11235	3699.57	-0.00275
3699.57	0.11274	3699.57	-0.00335
3699.58	0.11394	3699.58	-0.00335
3699.58	0.11306	3699.58	-0.00279
3699.58	0.1125	3699.58	-0.00349
3699.59	0.11416	3699.59	-0.00309
3699.59	0.11528	3699.59	-0.00329
3699.59	0.11654	3699.59	-0.0029
3699.6	0.11813	3699.6	-0.00293
3699.6	0.11774	3699.6	-0.00279
3699.61	0.11706	3699.61	-0.00322
3699.61	0.11726	3699.61	-0.00254
3699.61	0.11732	3699.61	-0.00285
3699.62	0.11758	3699.62	-0.00319
3699.62	0.11787	3699.62	-0.00211
3699.62	0.1173	3699.62	-0.00284
3699.63	0.11638	3699.63	-0.00276
3699.63	0.11758	3699.63	-0.00396
3699.63	0.12071	3699.63	-0.00398
3699.64	0.12228	3699.64	-0.00269
3699.64	0.12277	3699.64	-0.00234
3699.65	0.12274	3699.65	-0.00334
3699.65	0.12155	3699.65	-0.00317
3699.65	0.12171	3699.65	-0.00326
3699.66	0.12195	3699.66	-0.00198
3699.66	0.12076	3699.66	-0.00262
3699.66	0.12042	3699.66	-0.00205
3699.67	0.12032	3699.67	-0.00286
3699.67	0.11929	3699.67	-0.00224
3699.67	0.11869	3699.67	-0.00431
3699.68	0.11832	3699.68	-0.0021
3699.68	0.11758	3699.68	-0.00419
3699.69	0.11723	3699.69	-0.00142
3699.69	0.11592	3699.69	-0.00354
3699.69	0.11384	3699.69	-0.00286
3699.7	0.11211	3699.7	-0.00265
3699.7	0.11048	3699.7	-0.00261
3699.7	0.10884	3699.7	-0.00272
3699.71	0.10737	3699.71	-0.00233
3699.71	0.10598	3699.71	-0.004
3699.71	0.10336	3699.71	-0.00265
3699.72	0.10132	3699.72	-0.00303
3699.72	0.1008	3699.72	-0.00264
3699.73	0.09914	3699.73	-0.00378
3699.73	0.09779	3699.73	-0.00228
3699.73	0.09701	3699.73	-0.00309
3699.74	0.09472	3699.74	-0.0034
3699.74	0.09309	3699.74	-0.00284
3699.74	0.09202	3699.74	-0.0031
3699.75	0.09081	3699.75	-0.00321
3699.75	0.09061	3699.75	-0.00304
3699.75	0.08989	3699.75	-0.00312
3699.76	0.08926	3699.76	-0.00355
3699.76	0.09034	3699.76	-0.00155
3699.76	0.09066	3699.76	-0.00415
3699.77	0.0902	3699.77	-0.00351
3699.77	0.09093	3699.77	-0.00262
3699.78	0.09209	3699.78	-0.00364
3699.78	0.09324	3699.78	-0.00333
3699.78	0.09453	3699.78	-0.00377
3699.79	0.09686	3699.79	-0.0031
3699.79	0.09859	3699.79	-0.00366
3699.79	0.09967	3699.79	-0.00162
3699.8	0.10359	3699.8	-0.00345
3699.8	0.10721	3699.8	-0.00276
3699.8	0.10969	3699.8	-0.00396
3699.81	0.1129	3699.81	-0.00246
3699.81	0.11407	3699.81	-0.00315
3699.82	0.11545	3699.82	-0.00341
3699.82	0.11979	3699.82	-0.00216
3699.82	0.1233	3699.82	-0.00246
3699.83	0.12519	3699.83	-0.00413
3699.83	0.12729	3699.83	-0.00248
3699.83	0.12863	3699.83	-0.00328
3699.84	0.13094	3699.84	-0.00227
3699.84	0.13509	3699.84	-0.00299
3699.84	0.13856	3699.84	-0.00362
3699.85	0.14127	3699.85	-0.00415
3699.85	0.1441	3699.85	-0.00302
3699.86	0.14634	3699.86	-0.00327
3699.86	0.14762	3699.86	-0.00206
3699.86	0.1498	3699.86	-0.00319
3699.87	0.15206	3699.87	-0.00288
3699.87	0.15255	3699.87	-0.00286
3699.87	0.15402	3699.87	-0.00236
3699.88	0.15591	3699.88	-0.00286
3699.88	0.1573	3699.88	-0.00356
3699.88	0.16154	3699.88	-0.00315
3699.89	0.1654	3699.89	-0.00421
3699.89	0.16522	3699.89	-0.00369
3699.9	0.16569	3699.9	-0.00271
3699.9	0.16753	3699.9	-0.00262
3699.9	0.16875	3699.9	-0.00359
3699.91	0.17041	3699.91	-0.00262
3699.91	0.17027	3699.91	-0.00349
3699.91	0.1687	3699.91	-0.0026
3699.92	0.16883	3699.92	-0.00312
3699.92	0.16999	3699.92	-0.00297
3699.92	0.17132	3699.92	-0.00294
3699.93	0.17285	3699.93	-0.00224
3699.93	0.17346	3699.93	-0.00326
3699.93	0.1726	3699.93	-0.00319
3699.94	0.17204	3699.94	-0.00296
3699.94	0.17257	3699.94	-0.00309
3699.95	0.17258	3699.95	-0.00279
3699.95	0.17321	3699.95	-0.0024
3699.95	0.17438	3699.95	-0.00308
3699.96	0.17251	3699.96	-0.00225
3699.96	0.17146	3699.96	-0.00316
3699.96	0.17351	3699.96	-0.00306
3699.97	0.17375	3699.97	-0.00241
3699.97	0.17449	3699.97	-0.0015
3699.97	0.17689	3699.97	-0.00366
3699.98	0.17746	3699.98	-0.00105
3699.98	0.17856	3699.98	-0.00266
3699.99	--	3699.99	0.000224425
3699.99	--	3699.99	-0.00224
3699.99	--	3699.99	0.00203
3700	--	3700	0.000279203
3700	--	3700	0.01489
3700	--	3700	0.02804
3700.01	--	3700.01	0.0706
3700.01	--	3700.01	0.11653
3700.01	--	3700.01	0.19166
3700.02	--	3700.02	0.24641
3700.02	--	3700.02	0.2594
3700.03	--	3700.03	0.20052
3700.03	--	3700.03	0.12872
3700.03	--	3700.03	0.05914
3700.04	--	3700.04	0.02686
3700.04	--	3700.04	0.00455
3700.04	--	3700.04	0.00203
3700.05	--	3700.05	-0.00308
3700.05	--	3700.05	-0.00198
3700.05	--	3700.05	-0.00338
3700.06	--	3700.06	-0.00217
3700.06	--	3700.06	-0.0025
3700.06	0.2032	3700.06	-0.00194
3700.07	0.20515	3700.07	-0.00309
3700.07	0.20609	3700.07	-0.00268
3700.08	0.20857	3700.08	-0.00357
3700.08	0.21074	3700.08	-0.00204
3700.08	0.21179	3700.08	-0.00312
3700.09	0.21408	3700.09	-0.00271
3700.09	0.21473	3700.09	-0.00436
3700.09	0.21443	3700.09	-0.00158
3700.1	0.21592	3700.1	-0.00261
3700.1	0.21717	3700.1	-0.00224
3700.1	0.2186	3700.1	-0.0038
3700.11	0.22017	3700.11	-0.00256
3700.11	0.21972	3700.11	-0.00291
3700.12	0.21896	3700.12	-0.00297
3700.12	0.21976	3700.12	-0.00292
3700.12	0.21913	3700.12	-0.00187
3700.13	0.21735	3700.13	-0.00353
3700.13	0.2181	3700.13	-0.00315
3700.13	0.2193	3700.13	-0.00251
3700.14	0.21839	3700.14	-0.00232
3700.14	0.21772	3700.14	-0.00269
3700.14	0.21775	3700.14	-0.003
3700.15	0.21674	3700.15	-0.00296
3700.15	0.21678	3700.15	-0.00281
3700.16	0.21778	3700.16	-0.00287
3700.16	0.217	3700.16	-0.00229
3700.16	0.21542	3700.16	-0.00344
3700.17	0.21463	3700.17	-0.00353
3700.17	0.21424	3700.17	-0.00236
3700.17	0.21364	3700.17	-0.00368
3700.18	0.21401	3700.18	-0.00342
3700.18	0.21453	3700.18	-0.00287
3700.18	0.21487	3700.18	-0.00329
3700.19	0.21672	3700.19	-0.0044
3700.19	0.21844	3700.19	-0.00314
3700.2	0.21871	3700.2	-0.00346
3700.2	0.21838	3700.2	-0.00357
3700.2	0.21798	3700.2	-0.00361
3700.21	0.21782	3700.21	-0.00296
3700.21	0.2177	3700.21	-0.00318
3700.21	0.21694	3700.21	-0.00244
3700.22	0.21699	3700.22	-0.0037
3700.22	0.21844	3700.22	-0.00387
3700.22	0.21947	3700.22	-0.0028
3700.23	0.21969	3700.23	-0.00205
3700.23	0.22151	3700.23	-0.00251
3700.23	0.22423	3700.23	-0.00289
3700.24	0.2253	3700.24	-0.00284
3700.24	0.22567	3700.24	-0.00245
3700.25	0.22585	3700.25	-0.00444
3700.25	0.22681	3700.25	-0.00294
3700.25	0.22861	3700.25	-0.00318
3700.26	0.22823	3700.26	-0.00231
3700.26	0.2271	3700.26	-0.00371
3700.26	0.22862	3700.26	-0.00353
3700.27	0.2309	3700.27	-0.00333
3700.27	0.2321	3700.27	-0.00266
3700.27	0.23403	3700.27	-0.00299
3700.28	0.23681	3700.28	-0.00201
3700.28	0.23864	3700.28	-0.00335
3700.29	0.23933	3700.29	-0.00236
3700.29	0.23934	3700.29	-0.00302
3700.29	0.23945	3700.29	-0.00274
3700.3	0.23864	3700.3	-0.00368
3700.3	0.23744	3700.3	-0.00217
3700.3	0.23913	3700.3	-0.00382
3700.31	0.24013	3700.31	-0.00301
3700.31	0.23881	3700.31	-0.00313
3700.31	0.23986	3700.31	-0.00294
3700.32	0.24119	3700.32	-0.00498
3700.32	0.24079	3700.32	-0.00258
3700.33	0.24189	3700.33	-0.00366
3700.33	0.24373	3700.33	-0.00423
3700.33	0.24232	3700.33	-0.00419
3700.34	0.23988	3700.34	-0.00343
3700.34	0.24006	3700.34	-0.00369
3700.34	0.24036	3700.34	-0.00239
3700.35	0.23987	3700.35	-0.00357
3700.35	0.23972	3700.35	-0.00197
3700.35	0.23858	3700.35	-0.00345
3700.36	0.23673	3700.36	-0.00352
3700.36	0.23602	3700.36	-0.00381
3700.37	0.23668	3700.37	-0.00304
3700.37	0.23748	3700.37	-0.00264
3700.37	0.23792	3700.37	-0.00308
3700.38	0.23824	3700.38	-0.00231
3700.38	0.23804	3700.38	-0.00321
3700.38	0.23736	3700.38	-0.00263
3700.39	0.23657	3700.39	-0.00265
3700.39	0.23669	3700.39	-0.00254
3700.39	0.2368	3700.39	-0.00272
3700.4	0.23572	3700.4	-0.00331
3700.4	0.23466	3700.4	-0.00305
3700.4	0.23482	3700.4	-0.00313
3700.41	0.23644	3700.41	-0.00353
3700.41	0.23787	3700.41	-0.00232
3700.42	0.23838	3700.42	-0.00311
3700.42	0.23866	3700.42	-0.00268
3700.42	0.23852	3700.42	-0.00258
3700.43	0.23954	3700.43	-0.00305
3700.43	0.24058	3700.43	-0.00244
3700.43	0.23967	3700.43	-0.00268
3700.44	0.23938	3700.44	-0.0039
3700.44	0.23914	3700.44	-0.00287
3700.44	0.23771	3700.44	-0.00343
3700.45	0.23865	3700.45	-0.00277
3700.45	0.24148	3700.45	-0.00317
3700.46	0.24277	3700.46	-0.00286
3700.46	0.24461	3700.46	-0.00389
3700.46	0.24718	3700.46	-0.0031
3700.47	0.24821	3700.47	-0.00282
3700.47	0.24872	3700.47	-0.00361
3700.47	0.24937	3700.47	-0.00425
3700.48	0.24889	3700.48	-0.00304
3700.48	0.2489	3700.48	-0.00323
3700.48	0.25098	3700.48	-0.00216
3700.49	0.25229	3700.49	-0.00289
3700.49	0.25395	3700.49	-0.00323
3700.5	0.25724	3700.5	-0.00343
3700.5	0.25846	3700.5	-0.00192
3700.5	0.25932	3700.5	-0.00332
3700.51	0.26262	3700.51	-0.00129
3700.51	0.26432	3700.51	-0.00335
3700.51	0.26449	3700.51	-0.00288
3700.52	0.26512	3700.52	-0.00395
3700.52	0.26331	3700.52	-0.00179
3700.52	0.26104	3700.52	-0.00257
3700.53	0.26039	3700.53	-0.00239
3700.53	0.25869	3700.53	-0.00326
3700.53	0.25883	3700.53	-0.00172
3700.54	0.26149	3700.54	-0.00413
3700.54	0.26074	3700.54	-0.00267
3700.55	0.25904	3700.55	-0.00384
3700.55	0.26036	3700.55	-0.0032
3700.55	0.26017	3700.55	-0.00261
3700.56	0.25761	3700.56	-0.00255
3700.56	0.25589	3700.56	-0.00256
3700.56	0.25407	3700.56	-0.00319
3700.57	0.25188	3700.57	-0.00383
3700.57	0.25162	3700.57	-0.00306
3700.57	0.25152	3700.57	-0.00354
3700.58	0.25024	3700.58	-0.00301
3700.58	0.25044	3700.58	-0.0037
3700.59	0.25045	3700.59	-0.00335
3700.59	0.24896	3700.59	-0.00348
3700.59	0.24899	3700.59	-0.00238
3700.6	0.24903	3700.6	-0.00341
3700.6	0.24745	3700.6	-0.00317
3700.6	0.24595	3700.6	-0.00339
3700.61	0.24375	3700.61	-0.00214
3700.61	0.2422	3700.61	-0.00361
3700.61	0.24231	3700.61	-0.00431
3700.62	0.24092	3700.62	-0.00286
3700.62	0.23969	3700.62	-0.00249
3700.63	0.24014	3700.63	-0.00279
3700.63	0.24013	3700.63	-0.00383
3700.63	0.24028	3700.63	-0.00299
3700.64	0.24085	3700.64	-0.00271
3700.64	0.24073	3700.64	-0.00337
3700.64	0.23876	3700.64	-0.00324
3700.65	0.23751	3700.65	-0.00217
3700.65	0.2377	3700.65	-0.00276
3700.65	0.23587	3700.65	-0.00248
3700.66	0.23543	3700.66	-0.00203
3700.66	0.23689	3700.66	-0.00387
3700.67	0.23554	3700.67	-0.00371
3700.67	0.23373	3700.67	-0.0023
3700.67	0.2345	3700.67	-0.00332
3700.68	0.23599	3700.68	-0.00279
3700.68	0.23692	3700.68	-0.00328
3700.68	0.23742	3700.68	-0.00278
3700.69	0.23715	3700.69	-0.00253
3700.69	0.23684	3700.69	-0.00236
3700.69	0.23694	3700.69	-0.00362
3700.7	0.23772	3700.7	-0.0027
3700.7	0.23853	3700.7	-0.00312
3700.7	0.23895	3700.7	-0.0021
3700.71	0.23965	3700.71	-0.00287
3700.71	0.23977	3700.71	-0.00303
3700.72	0.23967	3700.72	-0.00344
3700.72	0.24022	3700.72	-0.00344
3700.72	0.24199	3700.72	-0.00418
3700.73	0.24359	3700.73	-0.00276
3700.73	0.24301	3700.73	-0.00367
3700.73	0.24289	3700.73	-0.00236
3700.74	0.2447	3700.74	-0.00327
3700.74	0.2443	3700.74	-0.00197
3700.74	0.24173	3700.74	-0.00318
3700.75	0.24067	3700.75	-0.00389
3700.75	0.23965	3700.75	-0.00331
3700.76	0.23889	3700.76	-0.00298
3700.76	0.23946	3700.76	-0.00305
3700.76	0.23965	3700.76	-0.00318
3700.77	0.23951	3700.77	-0.00397
3700.77	0.23841	3700.77	-0.00338
3700.77	0.2366	3700.77	-0.00336
3700.78	0.23705	3700.78	-0.00229
3700.78	0.23753	3700.78	-0.00329
3700.78	0.23576	3700.78	-0.00304
3700.79	0.23379	3700.79	-0.00299
3700.79	0.23271	3700.79	-0.00267
3700.8	0.23232	3700.8	-0.00277
3700.8	0.23108	3700.8	-0.00268
3700.8	0.23031	3700.8	-0.00267
3700.81	0.23017	3700.81	-0.00264
3700.81	0.22846	3700.81	-0.00288
3700.81	0.22791	3700.81	-0.00262
3700.82	0.2291	3700.82	-0.00218
3700.82	0.22855	3700.82	-0.00231
3700.82	0.22663	3700.82	-0.00263
3700.83	0.22548	3700.83	-0.00271
3700.83	0.22408	3700.83	-0.00322
3700.84	0.22225	3700.84	-0.00246
3700.84	0.22117	3700.84	-0.00388
3700.84	0.22085	3700.84	-0.00381
3700.85	0.22054	3700.85	-0.00305
3700.85	0.21917	3700.85	-0.00281
3700.85	0.21755	3700.85	-0.00444
3700.86	0.21681	3700.86	-0.00335
3700.86	0.21656	3700.86	-0.0037
3700.86	0.21558	3700.86	-0.00225
3700.87	0.21442	3700.87	-0.0025
3700.87	0.21388	3700.87	-0.00328
3700.87	0.21322	3700.87	-0.00275
3700.88	0.21301	3700.88	-0.00375
3700.88	0.2135	3700.88	-0.00396
3700.89	0.21421	3700.89	-0.00356
3700.89	0.21478	3700.89	-0.00209
3700.89	0.21421	3700.89	-0.00355
3700.9	0.21333	3700.9	-0.00336
3700.9	0.21316	3700.9	-0.00394
3700.9	0.21381	3700.9	-0.00354
3700.91	0.21529	3700.91	-0.00397
3700.91	0.21658	3700.91	-0.00374
3700.91	0.2178	3700.91	-0.00214
3700.92	0.21844	3700.92	-0.0015
3700.92	0.21798	3700.92	-0.00329
3700.93	0.21887	3700.93	-0.00271
3700.93	0.21985	3700.93	-0.00316
3700.93	0.2197	3700.93	-0.0021
3700.94	0.22022	3700.94	-0.00342
3700.94	0.22053	3700.94	-0.00269
3700.94	0.22045	3700.94	-0.00314
3700.95	0.22008	3700.95	-0.00257
3700.95	0.22013	3700.95	-0.00341
3700.95	0.22045	3700.95	-0.00365
3700.96	0.21892	3700.96	-0.0028
3700.96	0.21764	3700.96	-0.00238
3700.97	0.21798	3700.97	-0.00305
3700.97	0.21788	3700.97	-0.00254
3700.97	0.21684	3700.97	-0.00387
3700.98	0.21565	3700.98	-0.00274
3700.98	0.21501	3700.98	-0.00255
3700.98	0.21364	3700.98	-0.00263
3700.99	0.21171	3700.99	-0.00402
3700.99	0.21021	3700.99	-0.00259
3700.99	0.20875	3700.99	-0.00366
3701	0.20768	3701	-0.00286
3701	0.20684	3701	-0.00284
3701.01	0.20656	3701.01	-0.00214
3701.01	0.20643	3701.01	-0.00235
3701.01	0.20575	3701.01	-0.00262
3701.02	0.20379	3701.02	-0.00252
3701.02	0.20225	3701.02	-0.00309
3701.02	0.2027	3701.02	-0.00329
3701.03	0.2024	3701.03	-0.00376
3701.03	0.20141	3701.03	-0.00326
3701.03	0.19981	3701.03	-0.00285
3701.04	0.19732	3701.04	-0.00378
3701.04	0.19641	3701.04	-0.0028
3701.04	0.19618	3701.04	-0.00237
3701.05	0.19602	3701.05	-0.00333
3701.05	0.19601	3701.05	-0.00358
3701.06	0.19462	3701.06	-0.00305
3701.06	0.19348	3701.06	-0.00339
3701.06	0.19261	3701.06	-0.00271
3701.07	0.19088	3701.07	-0.00369
3701.07	0.1904	3701.07	-0.0026
3701.07	0.18968	3701.07	-0.00329
3701.08	0.18744	3701.08	-0.00196
3701.08	--	3701.08	-0.0038
3701.08	--	3701.08	-0.00325
3701.09	--	3701.09	-0.00354
3701.09	--	3701.09	-0.0025
3701.1	--	3701.1	-0.00198
3701.1	--	3701.1	-0.000431676
3701.1	--	3701.1	0.00168
3701.11	--	3701.11	0.01526
3701.11	--	3701.11	0.05009
3701.11	--	3701.11	0.13143
3701.12	--	3701.12	0.26494
3701.12	--	3701.12	0.36536
3701.12	--	3701.12	0.31255
3701.13	--	3701.13	0.16647
3701.13	--	3701.13	0.16396
3701.14	--	3701.14	0.34547
3701.14	--	3701.14	0.4602
3701.14	--	3701.14	0.37856
3701.15	--	3701.15	0.21532
3701.15	--	3701.15	0.09852
3701.15	--	3701.15	0.0367
3701.16	--	3701.16	0.01222
3701.16	--	3701.16	0.00344
3701.16	--	3701.16	-0.000265389
3701.17	--	3701.17	-0.00149
3701.17	--	3701.17	-0.00296
3701.17	--	3701.17	-0.00286
3701.18	--	3701.18	-0.00282
3701.18	--	3701.18	-0.0024
3701.19	0.17941	3701.19	-0.00312
3701.19	0.17916	3701.19	-0.00273
3701.19	0.17834	3701.19	-0.00339
3701.2	0.17749	3701.2	-0.00231
3701.2	0.17668	3701.2	-0.00275
3701.2	0.17759	3701.2	-0.00238
3701.21	0.17786	3701.21	-0.00418
3701.21	0.17572	3701.21	-0.00313
3701.21	0.17526	3701.21	-0.00324
3701.22	0.17713	3701.22	-0.00236
3701.22	0.17789	3701.22	-0.00305
3701.23	0.17732	3701.23	-0.003
3701.23	0.17574	3701.23	-0.00303
3701.23	0.17487	3701.23	-0.00336
3701.24	0.17525	3701.24	-0.00281
3701.24	0.17444	3701.24	-0.00416
3701.24	0.17266	3701.24	-0.00326
3701.25	0.17193	3701.25	-0.00213
3701.25	0.17188	3701.25	-0.00329
3701.25	0.17067	3701.25	-0.0038
3701.26	0.16797	3701.26	-0.00332
3701.26	0.16644	3701.26	-0.00254
3701.27	0.16567	3701.27	-0.00301
3701.27	0.16425	3701.27	-0.0032
3701.27	0.16337	3701.27	-0.00342
3701.28	0.16178	3701.28	-0.00352
3701.28	0.15958	3701.28	-0.00336
3701.28	0.15842	3701.28	-0.00231
3701.29	0.15692	3701.29	-0.00234
3701.29	0.15495	3701.29	-0.00312
3701.29	0.15421	3701.29	-0.00321
3701.3	0.15238	3701.3	-0.00274
3701.3	0.1492	3701.3	-0.00353
3701.31	0.14729	3701.31	-0.00285
3701.31	0.14698	3701.31	-0.00335
3701.31	0.14759	3701.31	-0.00309
3701.32	0.14692	3701.32	-0.00242
3701.32	0.14481	3701.32	-0.00301
3701.32	0.14406	3701.32	-0.00257
3701.33	0.1451	3701.33	-0.00311
3701.33	0.1438	3701.33	-0.00325
3701.33	0.14037	3701.33	-0.00306
3701.34	0.13879	3701.34	-0.00254
3701.34	0.13763	3701.34	-0.00337
3701.34	0.13546	3701.34	-0.00343
3701.35	0.13336	3701.35	-0.00341
3701.35	0.1318	3701.35	-0.00404
3701.36	0.13061	3701.36	-0.00337
3701.36	0.12885	3701.36	-0.0032
3701.36	0.12476	3701.36	-0.00264
3701.37	0.12097	3701.37	-0.00251
3701.37	0.11981	3701.37	-0.00308
3701.37	0.11675	3701.37	-0.00356
3701.38	0.11083	3701.38	-0.0029
3701.38	0.10598	3701.38	-0.00305
3701.38	0.10262	3701.38	-0.00309
3701.39	0.09846	3701.39	-0.00454
3701.39	0.0933	3701.39	-0.0034
3701.4	0.0884	3701.4	-0.00328
3701.4	0.08345	3701.4	-0.00326
3701.4	0.07848	3701.4	-0.00408
3701.41	0.07418	3701.41	-0.00234
3701.41	0.06988	3701.41	-0.00367
3701.41	0.06598	3701.41	-0.0042
3701.42	0.06314	3701.42	-0.00361
3701.42	0.06045	3701.42	-0.00359
3701.42	0.0587	3701.42	-0.00395
3701.43	0.05856	3701.43	-0.00387
3701.43	0.05958	3701.43	-0.00336
3701.44	0.06175	3701.44	-0.0043
3701.44	0.0636	3701.44	-0.00335
3701.44	0.06493	3701.44	-0.00299
3701.45	0.06657	3701.45	-0.00317
3701.45	0.06792	3701.45	-0.00413
3701.45	0.06799	3701.45	-0.00291
3701.46	0.06808	3701.46	-0.00406
3701.46	0.06919	3701.46	-0.00364
3701.46	0.06961	3701.46	-0.00412
3701.47	0.06882	3701.47	-0.00298
3701.47	0.06789	3701.47	-0.00273
3701.48	0.06704	3701.48	-0.0028
3701.48	0.06594	3701.48	-0.00322
3701.48	0.06433	3701.48	-0.00393
3701.49	0.06244	3701.49	-0.00484
3701.49	0.06165	3701.49	-0.00241
3701.49	0.06117	3701.49	-0.00355
3701.5	0.05936	3701.5	-0.00399
3701.5	0.05748	3701.5	-0.00399
3701.5	0.05661	3701.5	-0.00412
3701.51	0.05493	3701.51	-0.0043
3701.51	0.05318	3701.51	-0.00341
3701.51	0.05264	3701.51	-0.0033
3701.52	0.05057	3701.52	-0.00343
3701.52	0.04887	3701.52	-0.00376
3701.53	0.04938	3701.53	-0.0033
3701.53	0.04903	3701.53	-0.00363
3701.53	0.04824	3701.53	-0.00355
3701.54	0.04828	3701.54	-0.00264
3701.54	0.0488	3701.54	-0.00317
3701.54	0.04939	3701.54	-0.00331
3701.55	0.0497	3701.55	-0.00368
3701.55	0.04958	3701.55	-0.00319
3701.55	0.04876	3701.55	-0.00308
3701.56	0.0483	3701.56	-0.00268
3701.56	0.04793	3701.56	-0.0032
3701.57	0.04717	3701.57	-0.00353
3701.57	0.04772	3701.57	-0.00363
3701.57	0.04855	3701.57	-0.00309
3701.58	0.04895	3701.58	-0.00305
3701.58	0.04963	3701.58	-0.00352
3701.58	0.04851	3701.58	-0.00351
3701.59	0.0471	3701.59	-0.00379
3701.59	0.04756	3701.59	-0.00274
3701.59	0.04786	3701.59	-0.00372
3701.6	0.04816	3701.6	-0.00323
3701.6	0.04807	3701.6	-0.00272
3701.61	0.04607	3701.61	-0.00352
3701.61	0.04444	3701.61	-0.00318
3701.61	0.04393	3701.61	-0.00449
3701.62	0.04278	3701.62	-0.00427
3701.62	0.0423	3701.62	-0.0048
3701.62	0.04286	3701.62	-0.00327
3701.63	0.04227	3701.63	-0.00376
3701.63	0.04086	3701.63	-0.0045
3701.63	0.04057	3701.63	-0.00252
3701.64	0.04097	3701.64	-0.00404
3701.64	0.04024	3701.64	-0.00457
3701.64	0.03909	3701.64	-0.00361
3701.65	0.03848	3701.65	-0.00322
3701.65	0.03726	3701.65	-0.0038
3701.66	0.03557	3701.66	-0.00376
3701.66	0.03521	3701.66	-0.00422
3701.66	0.0358	3701.66	-0.00393
3701.67	0.03627	3701.67	-0.00403
3701.67	0.03702	3701.67	-0.0041
3701.67	0.03762	3701.67	-0.00401
3701.68	0.03714	3701.68	-0.00427
3701.68	0.03663	3701.68	-0.00418
3701.68	0.03753	3701.68	-0.0032
3701.69	0.0396	3701.69	-0.00377
3701.69	0.04138	3701.69	-0.00342
3701.7	0.04149	3701.7	-0.00442
3701.7	0.04084	3701.7	-0.00307
3701.7	0.04108	3701.7	-0.00302
3701.71	0.04323	3701.71	-0.00324
3701.71	0.04532	3701.71	-0.00364
3701.71	0.04546	3701.71	-0.00323
3701.72	0.04607	3701.72	-0.00364
3701.72	0.04784	3701.72	-0.00282
3701.72	0.0486	3701.72	-0.00445
3701.73	0.04921	3701.73	-0.00413
3701.73	0.0501	3701.73	-0.00388
3701.74	0.05042	3701.74	-0.00451
3701.74	0.05049	3701.74	-0.00372
3701.74	0.05	3701.74	-0.0029
3701.75	0.05049	3701.75	-0.00422
3701.75	0.05216	3701.75	-0.00419
3701.75	0.05257	3701.75	-0.0036
3701.76	0.05256	3701.76	-0.00402
3701.76	0.05374	3701.76	-0.00328
3701.76	0.05463	3701.76	-0.00341
3701.77	0.05436	3701.77	-0.0037
3701.77	0.05442	3701.77	-0.0039
3701.78	0.05446	3701.78	-0.00361
3701.78	0.05298	3701.78	-0.0035
3701.78	0.05159	3701.78	-0.00389
3701.79	0.0524	3701.79	-0.00397
3701.79	0.05368	3701.79	-0.00306
3701.79	0.05314	3701.79	-0.00491
3701.8	0.05194	3701.8	-0.00338
3701.8	0.05226	3701.8	-0.00238
3701.8	0.05289	3701.8	-0.00275
3701.81	0.05242	3701.81	-0.00394
3701.81	0.05176	3701.81	-0.00361
3701.81	0.05111	3701.81	-0.00471
3701.82	0.05053	3701.82	-0.00375
3701.82	0.04976	3701.82	-0.00375
3701.83	0.04978	3701.83	-0.00338
3701.83	0.04965	3701.83	-0.0039
3701.83	0.04822	3701.83	-0.00343
3701.84	0.04726	3701.84	-0.00371
3701.84	0.04653	3701.84	-0.00356
3701.84	0.04531	3701.84	-0.00277
3701.85	0.04422	3701.85	-0.00391
3701.85	0.04387	3701.85	-0.00369
3701.85	0.04368	3701.85	-0.00353
3701.86	0.04304	3701.86	-0.0041
3701.86	0.04232	3701.86	-0.0043
3701.87	0.04121	3701.87	-0.00317
3701.87	0.03954	3701.87	-0.00443
3701.87	0.03805	3701.87	-0.00377
3701.88	0.0371	3701.88	-0.00304
3701.88	0.03634	3701.88	-0.00422
3701.88	0.03578	3701.88	-0.0039
3701.89	0.03542	3701.89	-0.00378
3701.89	0.03541	3701.89	-0.00405
3701.89	0.03521	3701.89	-0.00421
3701.9	0.03433	3701.9	-0.00326
3701.9	0.03405	3701.9	-0.0039
3701.91	0.03521	3701.91	-0.00388
3701.91	0.03639	3701.91	-0.00455
3701.91	0.03666	3701.91	-0.00357
3701.92	0.03691	3701.92	-0.00351
3701.92	0.03768	3701.92	-0.0035
3701.92	0.03818	3701.92	-0.00418
3701.93	0.03975	3701.93	-0.00352
3701.93	0.04239	3701.93	-0.00371
3701.93	0.04363	3701.93	-0.00357
3701.94	0.04483	3701.94	-0.00336
3701.94	0.04623	3701.94	-0.00377
3701.95	0.04673	3701.95	-0.00378
3701.95	0.0476	3701.95	-0.00381
3701.95	0.05029	3701.95	-0.00338
3701.96	0.05325	3701.96	-0.00373
3701.96	0.05531	3701.96	-0.00326
3701.96	0.05722	3701.96	-0.00377
3701.97	0.05972	3701.97	-0.00345
3701.97	0.06352	3701.97	-0.00382
3701.97	0.06723	3701.97	-0.00297
3701.98	0.06994	3701.98	-0.00401
3701.98	0.07169	3701.98	-0.00426
3701.98	0.07264	3701.98	-0.00425
3701.99	0.07415	3701.99	-0.00331
3701.99	0.07769	3701.99	-0.00345
3702	0.08239	3702	-0.0039
3702	0.08485	3702	-0.00323
3702	0.0865	3702	-0.00365
3702.01	0.08882	3702.01	-0.00349
3702.01	0.0906	3702.01	-0.00326
3702.01	0.09409	3702.01	-0.0024
3702.02	0.09882	3702.02	-0.00323
3702.02	0.10038	3702.02	-0.00352
3702.02	0.10067	3702.02	-0.00247
3702.03	0.10151	3702.03	-0.00336
3702.03	0.10271	3702.03	-0.00392
3702.04	0.10562	3702.04	-0.00301
3702.04	0.1085	3702.04	-0.00407
3702.04	0.11119	3702.04	-0.00414
3702.05	0.11448	3702.05	-0.00409
3702.05	0.11711	3702.05	-0.00329
3702.05	0.1182	3702.05	-0.00325
3702.06	0.12002	3702.06	-0.00323
3702.06	0.12303	3702.06	-0.00343
3702.06	0.12607	3702.06	-0.00313
3702.07	0.12929	3702.07	-0.00311
3702.07	0.13037	3702.07	-0.00337
3702.08	0.13082	3702.08	-0.00376
3702.08	0.13394	3702.08	-0.00252
3702.08	0.13721	3702.08	-0.00368
3702.09	0.13819	3702.09	-0.00262
3702.09	0.13996	3702.09	-0.00256
3702.09	0.14464	3702.09	-0.00353
3702.1	0.14825	3702.1	-0.00186
3702.1	0.15022	3702.1	-0.00373
3702.1	0.15325	3702.1	-0.00336
3702.11	0.15466	3702.11	-0.00328
3702.11	0.15495	3702.11	-0.00367
3702.12	0.15798	3702.12	-0.00319
3702.12	0.15971	3702.12	-0.00336
3702.12	0.15883	3702.12	-0.00313
3702.13	0.16058	3702.13	-0.00411
3702.13	0.16277	3702.13	-0.0025
3702.13	0.16303	3702.13	-0.0046
3702.14	0.16535	3702.14	-0.00202
3702.14	0.16702	3702.14	-0.00423
3702.14	0.16728	3702.14	-0.00244
3702.15	0.16932	3702.15	-0.00358
3702.15	0.16976	3702.15	-0.00219
3702.15	0.1708	3702.15	-0.00398
3702.16	0.17274	3702.16	-0.00161
3702.16	0.17155	3702.16	-0.00378
3702.17	0.17076	3702.17	-0.00151
3702.17	0.17256	3702.17	-0.00208
3702.17	0.17509	3702.17	-0.00206
3702.18	0.17588	3702.18	-0.00382
3702.18	0.17706	3702.18	-0.00233
3702.18	0.18038	3702.18	-0.00354
3702.19	0.18152	3702.19	-0.00297
3702.19	0.18293	3702.19	-0.00417
3702.19	0.18634	3702.19	-0.00229
3702.2	0.18752	3702.2	-0.00336
3702.2	0.18926	3702.2	-0.00304
3702.21	0.1901	3702.21	-0.00386
3702.21	0.18824	3702.21	-0.00321
3702.21	0.19016	3702.21	-0.00408
3702.22	0.19259	3702.22	-0.00246
3702.22	0.19303	3702.22	-0.00353
3702.22	0.19645	3702.22	-0.00185
3702.23	0.19943	3702.23	-0.00301
3702.23	0.20045	3702.23	-0.00232
3702.23	0.20281	3702.23	-0.00382
3702.24	0.20457	3702.24	-0.00258
3702.24	0.20293	3702.24	-0.00231
3702.25	0.20208	3702.25	-0.00187
3702.25	0.20526	3702.25	-0.00269
3702.25	0.20686	3702.25	-0.00279
3702.26	0.20668	3702.26	-0.00302
3702.26	0.20856	3702.26	-0.00252
3702.26	0.20899	3702.26	-0.00316
3702.27	0.21001	3702.27	-0.00272
3702.27	0.21409	3702.27	-0.00258
3702.27	0.21552	3702.27	-0.00297
3702.28	0.21675	3702.28	-0.00322
3702.28	0.22109	3702.28	-0.00327
3702.28	0.22192	3702.28	-0.00318
3702.29	0.2207	3702.29	-0.00225
3702.29	0.22236	3702.29	-0.00403
3702.3	0.22173	3702.3	-0.00231
3702.3	0.22098	3702.3	-0.00274
3702.3	0.22258	3702.3	-0.00202
3702.31	0.22261	3702.31	-0.00332
3702.31	0.22357	3702.31	-0.00215
3702.31	0.22673	3702.31	-0.00255
3702.32	0.2287	3702.32	-0.00259
3702.32	0.22772	3702.32	-0.00173
3702.32	0.22776	3702.32	-0.00233
3702.33	0.22882	3702.33	-0.00319
3702.33	0.22658	3702.33	-0.00294
3702.34	0.22534	3702.34	-0.00275
3702.34	0.22525	3702.34	-0.00331
3702.34	0.22223	3702.34	-0.00412
3702.35	0.22273	3702.35	-0.00336
3702.35	0.22603	3702.35	-0.00283
3702.35	0.22531	3702.35	-0.00194
3702.36	0.22655	3702.36	-0.00292
3702.36	0.22906	3702.36	-0.00358
3702.36	0.228	3702.36	-0.00283
3702.37	0.22911	3702.37	-0.00279
3702.37	0.23136	3702.37	-0.00315
3702.38	0.2306	3702.38	-0.00352
3702.38	0.23173	3702.38	-0.00245
3702.38	0.23486	3702.38	-0.00313
3702.39	0.23351	3702.39	-0.0034
3702.39	0.23259	3702.39	-0.00286
3702.39	0.23697	3702.39	-0.00285
3702.4	0.23978	3702.4	-0.00374
3702.4	0.24174	3702.4	-0.00224
3702.4	0.24606	3702.4	-0.00362
3702.41	0.24714	3702.41	-0.00358
3702.41	0.24609	3702.41	-0.00318
3702.42	0.24819	3702.42	-0.00157
3702.42	0.24887	3702.42	-0.00405
3702.42	0.24875	3702.42	-0.00316
3702.43	0.25123	3702.43	-0.00323
3702.43	0.25138	3702.43	-0.00241
3702.43	0.25049	3702.43	-0.00358
3702.44	0.2525	3702.44	-0.00231
3702.44	0.25366	3702.44	-0.00412
3702.44	0.25424	3702.44	-0.00214
3702.45	0.25723	3702.45	-0.00398
3702.45	0.25775	3702.45	-0.00258
3702.45	0.25636	3702.45	-0.00292
3702.46	0.25803	3702.46	-0.00192
3702.46	0.25778	3702.46	-0.0036
3702.47	0.25518	3702.47	-0.00325
3702.47	0.25602	3702.47	-0.00385
3702.47	0.25596	3702.47	-0.0024
3702.48	0.25376	3702.48	-0.00258
3702.48	0.25567	3702.48	-0.00257
3702.48	0.2587	3702.48	-0.00323
3702.49	0.25945	3702.49	-0.00337
3702.49	0.26085	3702.49	-0.00342
3702.49	0.26174	3702.49	-0.0021
3702.5	0.26065	3702.5	-0.00332
3702.5	0.26137	3702.5	-0.00355
3702.51	0.26148	3702.51	-0.00301
3702.51	0.25802	3702.51	-0.00231
3702.51	0.25763	3702.51	-0.00327
3702.52	0.25918	3702.52	-0.00274
3702.52	0.25855	3702.52	-0.00274
3702.52	0.25844	3702.52	-0.00256
3702.53	0.25767	3702.53	-0.00365
3702.53	0.25714	3702.53	-0.00269
3702.53	0.25949	3702.53	-0.00266
3702.54	0.26014	3702.54	-0.00337
3702.54	0.2574	3702.54	-0.00276
3702.55	0.2571	3702.55	-0.0024
3702.55	0.25767	3702.55	-0.00335
3702.55	0.25312	3702.55	-0.00216
3702.56	0.2493	3702.56	-0.00359
3702.56	0.24987	3702.56	-0.00247
3702.56	0.24911	3702.56	-0.00213
3702.57	0.24843	3702.57	-0.00372
3702.57	0.25079	3702.57	-0.00329
3702.57	0.251	3702.57	-0.00278
3702.58	0.25061	3702.58	-0.00255
3702.58	0.25286	3702.58	-0.00332
3702.59	0.25299	3702.59	-0.00285
3702.59	0.25323	3702.59	-0.00358
3702.59	0.25601	3702.59	-0.00298
3702.6	0.25578	3702.6	-0.00178
3702.6	0.25309	3702.6	-0.00418
3702.6	0.25249	3702.6	-0.00319
3702.61	0.25366	3702.61	-0.00365
3702.61	0.25596	3702.61	-0.00282
3702.61	0.25835	3702.61	-0.00287
3702.62	0.2584	3702.62	-0.00367
3702.62	0.25944	3702.62	-0.00253
3702.62	0.26243	3702.62	-0.0039
3702.63	0.26296	3702.63	-0.00149
3702.63	0.26222	3702.63	-0.00348
3702.64	0.26217	3702.64	-0.00306
3702.64	0.26082	3702.64	-0.00458
3702.64	0.2597	3702.64	-0.00276
3702.65	0.2614	3702.65	-0.00289
3702.65	0.26196	3702.65	-0.00335
3702.65	0.26155	3702.65	-0.00392
3702.66	0.26388	3702.66	-0.00283
3702.66	0.26417	3702.66	-0.0039
3702.66	0.26401	3702.66	-0.00355
3702.67	0.2678	3702.67	-0.00339
3702.67	0.26889	3702.67	-0.00226
3702.68	0.26724	3702.68	-0.00338
3702.68	0.26909	3702.68	-0.00242
3702.68	0.27056	3702.68	-0.00251
3702.69	0.26965	3702.69	-0.00322
3702.69	0.27123	3702.69	-0.00373
3702.69	0.27334	3702.69	-0.00331
3702.7	0.27245	3702.7	-0.00352
3702.7	0.27311	3702.7	-0.00321
3702.7	0.27578	3702.7	-0.00414
3702.71	0.27684	3702.71	-0.00313
3702.71	0.27945	3702.71	-0.00319
3702.72	0.28176	3702.72	-0.00317
[truncated: 25,941 more rows]

## Sheet: c&d
wavenumber	VCD	ORD
3695.5	0.000677355	-0.000697808
3695.5	0.000730185	0.000231909
3695.51	-0.000572863	-0.000300309
3695.51	0.000682749	-0.000461075
3695.51	0.000295776	0.000155276
3695.52	-0.00075661	-0.000252057
3695.52	0.000590439	-0.000732204
3695.53	0.000346924	0.000322869
3695.53	-0.000621253	-0.000563715
3695.53	0.00118	-0.000275524
3695.54	-7.658e-05	0.000342717
3695.54	-0.0007961	-0.000391266
3695.54	0.000641416	-0.00058847
3695.55	0.000260296	0.000317963
3695.55	-0.000726503	-0.000430266
3695.55	0.000650906	-0.000554736
3695.56	0.000425675	5.454e-05
3695.56	-0.000565262	-0.000195295
3695.56	0.000656674	-0.00063214
3695.57	0.000466069	0.000333954
3695.57	-0.000691408	-0.00035488
3695.58	0.000585063	-0.000527553
3695.58	0.000591558	-2.76903e-06
3695.58	-0.00033642	-6.27398e-05
3695.59	0.000524531	-0.000584435
3695.59	0.000523695	0.000351758
3695.59	-0.000590087	-0.000389664
3695.6	0.000925879	-0.000370699
3695.6	0.000309756	0.000164889
3695.6	-0.000373842	-0.000176854
3695.61	0.000635253	-0.000461449
3695.61	0.000387329	0.000327995
3695.62	-0.000586622	-0.000405159
3695.62	0.000881338	-0.00046931
3695.62	0.000423713	0.000196643
3695.63	-0.000488021	-0.000254321
3695.63	0.00105	-0.000566314
3695.63	0.000617123	0.000418266
3695.64	-0.000369602	-0.000288336
3695.64	0.000523893	-0.000374135
3695.64	0.000781024	-0.000137022
3695.65	0.000193352	0.000138545
3695.65	0.000426266	-0.000437072
3695.66	0.000817674	0.000361152
3695.66	-0.000702224	-0.000264213
3695.66	0.000956295	-0.000559734
3695.67	0.000710576	0.000143675
3695.67	-0.000112966	-9.76854e-05
3695.67	0.000722352	-0.000404516
3695.68	0.000497512	0.000242165
3695.68	-0.00015339	-0.000401899
3695.68	0.00105	-0.000312105
3695.69	0.000634774	0.000184399
3695.69	-0.000231428	3.39467e-05
3695.7	0.000543634	-0.000625049
3695.7	0.000960246	0.000243694
3695.7	-0.000291912	-0.000170212
3695.71	0.000635418	-0.000301566
3695.71	0.000409141	-7.59884e-05
3695.71	0.00027286	-0.000167068
3695.72	0.000563966	-0.000336192
3695.72	0.000661602	3.80776e-05
3695.72	7.01595e-05	-0.000175656
3695.73	0.00034543	-0.000235013
3695.73	0.000420847	-0.000397732
3695.73	0.00074597	-0.000115663
3695.74	0.000367998	-0.000232229
3695.74	0.00085111	-6.21013e-05
3695.75	-6.8628e-05	5.39197e-05
3695.75	-4.20715e-06	-0.000543031
3695.75	0.00118	-0.000484453
3695.76	0.000835766	0.000226092
3695.76	3.92329e-05	-0.000282456
3695.76	0.00105	-5.67836e-05
3695.77	-0.000432893	-2.36123e-05
3695.77	0.000742294	-0.000831811
3695.77	0.00135	0.000159078
3695.78	-4.66767e-05	0.000177457
3695.78	0.000291715	-0.000375296
3695.79	0.000822884	-0.000117384
3695.79	0.000363294	8.04515e-06
3695.79	0.000311133	-0.000194678
3695.8	0.000652743	-8.25586e-05
3695.8	0.000112323	0.000133435
3695.8	-8.4243e-05	-0.000427887
3695.81	0.000965809	-0.00034037
3695.81	0.000312823	0.000191887
3695.81	-7.59533e-05	-0.000369451
3695.82	0.000974541	-0.000135364
3695.82	-0.000196807	0.000125982
3695.83	0.00037683	-0.000681321
3695.83	0.00134	0.000126592
3695.83	-0.000256945	0.000366409
3695.84	-0.000295446	-0.000447411
3695.84	0.000849923	-0.000167979
3695.84	-0.000232909	0.000138345
3695.85	0.000288472	-0.000553704
3695.85	0.00077993	0.000207176
3695.85	-0.000639866	-5.24729e-05
3695.86	0.00018474	-0.000606649
3695.86	0.000731138	-7.26028e-05
3695.86	-4.29908e-05	-2.91935e-05
3695.87	0.000291593	-0.000307042
3695.87	0.000290667	-4.79242e-05
3695.88	4.3543e-05	-0.000169458
3695.88	0.000153333	-0.000308626
3695.88	0.000759783	-0.000151716
3695.89	-0.000103422	0.000197656
3695.89	-6.10267e-05	-0.000493403
3695.89	0.000653369	-8.27606e-05
3695.9	2.57466e-05	5.94836e-07
3695.9	-0.000145411	-0.000170298
3695.9	0.000196175	-0.000379611
3695.91	0.000276994	-8.2031e-05
3695.91	-6.80742e-06	-0.000376991
3695.92	0.000765645	-0.000257233
3695.92	0.000134046	8.24301e-05
3695.92	6.4055e-06	-0.000346453
3695.93	0.000619061	-9.1565e-05
3695.93	-0.000132179	-0.000101542
3695.93	0.000608329	-0.000299867
3695.94	0.00010662	0.000104092
3695.94	0.000126733	-0.000326274
3695.94	0.000273094	-7.95147e-05
3695.95	0.000316791	-0.000302408
3695.95	0.000470062	-5.04407e-06
3695.96	0.000231056	-0.000105291
3695.96	0.000155783	-3.25858e-05
3695.96	0.000281956	-0.000220541
3695.97	0.000243584	3.93633e-05
3695.97	5.25693e-05	-0.000240429
3695.97	0.000368854	-9.60962e-05
3695.98	0.000197779	-0.000171832
3695.98	0.000378154	-4.07785e-05
3695.98	5.68952e-05	-7.00621e-05
3695.99	9.80976e-05	-0.000173429
3695.99	0.000394217	-0.000200248
3696	0.000115501	-3.65059e-06
3696	0.000276967	-0.000340522
3696	0.000505477	6.99908e-05
3696.01	-0.000146308	-0.000101714
3696.01	0.000226388	-0.000177912
3696.01	2.12602e-05	-0.000184993
3696.02	0.000397143	-0.000291088
3696.02	0.00049241	5.35237e-05
3696.02	-0.000271754	4.14786e-05
3696.03	-0.000127458	-0.00033159
3696.03	0.000135547	-0.000235575
3696.03	7.84362e-05	-0.000222187
3696.04	3.93368e-05	-0.000256229
3696.04	0.000121008	-0.00015443
3696.05	-0.000467733	-0.000280404
3696.05	0.000333294	-0.00053399
3696.05	-0.00019573	-5.31302e-05
3696.06	-0.000148312	-0.000704683
3696.06	0.000205137	-0.000109922
3696.06	-0.00084467	-0.000545952
3696.07	0.000171921	-0.000609243
3696.07	-0.000485211	-0.000261514
3696.07	-0.000932018	-0.000647708
3696.08	-0.000900056	-0.000831928
3696.08	-0.00125	-0.00101
3696.09	-0.00134	-0.0015
3696.09	-0.00153	-0.00176
3696.09	-0.00181	-0.00252
3696.1	-0.00143	-0.00308
3696.1	-0.00167	-0.00403
3696.1	-0.000971826	-0.00589
3696.11	0.00235	-0.00829
3696.11	0.00866	-0.01062
3696.11	0.02185	-0.00986
3696.12	0.03282	-0.00354
3696.12	0.03479	0.00871
3696.13	0.01908	0.01642
3696.13	0.00113	0.01716
3696.13	-0.00911	0.01121
3696.14	-0.0105	0.00625
3696.14	-0.00927	0.00311
3696.14	-0.00713	0.00137
3696.15	-0.00545	0.000650225
3696.15	-0.00401	3.93492e-05
3696.15	-0.00306	-9.07161e-05
3696.16	-0.00206	-0.000120736
3696.16	-0.00229	0.000163583
3696.17	-0.00189	-0.000395804
3696.17	-0.00153	-0.000185372
3696.17	-0.000908605	-0.000576669
3696.18	-0.000659064	5.40424e-05
3696.18	-0.00109	-0.000488139
3696.18	-5.20057e-05	-0.000153472
3696.19	-0.0008386	-0.000157318
3696.19	-0.000142613	-0.000415326
3696.19	0.000187262	1.04737e-05
3696.2	-0.000776844	5.24164e-05
3696.2	-0.000315533	-0.000519369
3696.2	5.32765e-05	-5.79588e-05
3696.21	-0.000355937	-0.000231842
3696.21	-0.000227163	-0.000245507
3696.22	6.09957e-05	-0.000416112
3696.22	1.40322e-05	-8.20754e-05
3696.22	-8.66916e-06	-0.000442728
3696.23	0.000352053	-8.16991e-05
3696.23	1.62313e-05	-0.0002443
3696.23	0.000209909	-8.95854e-05
3696.24	8.08461e-05	-0.000270124
3696.24	0.000248059	-5.79354e-05
3696.24	5.44907e-05	-0.000362589
3696.25	0.000790696	-9.9606e-07
3696.25	-0.000263216	0.000129509
3696.26	7.88915e-05	-0.000380724
3696.26	0.000724374	-4.50598e-05
3696.26	-0.00018476	0.000180403
3696.27	-1.165e-05	-0.000424463
3696.27	0.00065722	1.37155e-05
3696.27	-7.16771e-05	-1.82815e-05
3696.28	0.000374048	-0.000169629
3696.28	0.000323545	5.74745e-05
3696.28	-7.05693e-05	-2.79847e-05
3696.29	0.00038797	-0.000274902
3696.29	0.000600582	0.000172836
3696.3	-3.93297e-05	8.54263e-05
3696.3	0.000102172	-6.33155e-05
3696.3	0.000357609	-9.39704e-05
3696.31	0.000278921	0.000204973
3696.31	-0.000127402	-8.83523e-05
3696.31	0.000524514	1.12529e-05
3696.32	-7.11823e-05	0.000187242
3696.32	-5.16149e-05	-0.000156133
3696.32	0.000482077	-0.000144824
3696.33	0.000340453	0.000234919
3696.33	-0.000125651	-7.49038e-05
3696.33	0.000678606	-1.17623e-05
3696.34	-4.6697e-05	0.000300114
3696.34	1.06429e-05	-0.000250076
3696.35	0.000698228	7.56539e-05
3696.35	5.13277e-05	0.000215219
3696.35	0.000167479	-3.72062e-05
3696.36	0.000381613	5.86713e-05
3696.36	0.000314708	0.000167632
3696.36	0.000109627	0.000140673
3696.37	0.000250513	0.000139052
3696.37	-0.000162902	0.000199026
3696.37	-3.69918e-05	-0.000183424
3696.38	0.000475677	3.39324e-05
3696.38	1.01738e-05	0.000104565
3696.39	0.000215139	-0.00014559
3696.39	0.000472494	1.33078e-05
3696.39	0.000362986	6.0148e-06
3696.4	0.000486227	7.70725e-05
3696.4	0.000448998	5.83528e-06
3696.4	0.000779601	0.000288638
3696.41	-0.000126837	0.000265155
3696.41	0.000605213	6.45616e-06
3696.41	8.1681e-05	0.000477791
3696.42	-8.7798e-05	-0.0001038
3696.42	0.00048771	8.93996e-05
3696.43	0.000111916	0.000170645
3696.43	1.48747e-05	-6.32082e-05
3696.43	0.000568207	-5.18245e-05
3696.44	0.000143606	0.000127921
3696.44	0.00035868	-0.000163708
3696.44	0.000352445	-6.95195e-06
3696.45	0.000571308	-0.000172596
3696.45	0.000411927	1.2908e-05
3696.45	0.000726248	-0.000336066
3696.46	0.000987207	-4.39046e-05
3696.46	0.00122	-0.000212636
3696.47	0.0015	0.000211185
3696.47	0.00152	0.000229939
3696.47	0.00124	0.000816891
3696.48	0.000573654	0.000549061
3696.48	0.000398607	0.000807655
3696.48	-0.000383097	0.000277953
3696.49	0.00038988	0.000169926
3696.49	0.000135854	0.000342592
3696.49	-0.00017233	0.000177635
3696.5	0.000200214	-0.000139372
3696.5	0.000478789	0.000191529
3696.5	-2.3731e-05	-3.71626e-07
3696.51	0.000557811	-6.44865e-05
3696.51	0.000315277	0.000132086
3696.52	0.000266167	-0.000102394
3696.52	0.000765783	-1.53386e-05
3696.52	0.000388741	0.000226237
3696.53	0.000308785	-1.75063e-05
3696.53	0.000408992	5.64016e-05
3696.53	0.000486012	-6.27105e-05
3696.54	0.000609708	0.000163232
3696.54	0.000276156	8.27175e-05
3696.54	0.00042731	5.02822e-05
3696.55	0.0003515	7.70775e-05
3696.55	0.000279211	-2.07962e-05
3696.56	0.000666563	-2.66264e-05
3696.56	0.000362703	0.000166989
3696.56	0.000504188	-9.60487e-05
3696.57	0.000620107	0.000223036
3696.57	0.000260612	6.93549e-05
3696.57	0.000475171	0.000147184
3696.58	0.000166412	7.11577e-05
3696.58	0.000445853	9.66782e-06
3696.58	0.000390919	0.000115717
3696.59	0.000254033	7.03285e-05
3696.59	0.000392314	8.13077e-06
3696.6	0.000343809	9.43172e-05
3696.6	0.000357572	-3.07764e-05
3696.6	0.000553436	8.40377e-05
3696.61	0.000368299	0.00016961
3696.61	0.000170299	0.000105452
3696.61	0.000366194	2.0679e-05
3696.62	0.000165789	0.00013565
3696.62	0.000343446	-0.000122254
3696.62	0.000494101	0.000188691
3696.63	0.000122065	-3.90223e-05
3696.63	0.000698573	6.93179e-05
3696.64	0.000178658	0.000224862
3696.64	0.000262229	-2.18441e-05
3696.64	0.000486591	9.9674e-05
3696.65	0.000322741	0.000160411
3696.65	0.000305318	0.000129151
3696.65	0.000180812	0.000164677
3696.66	0.000197744	2.57175e-05
3696.66	0.000332003	0.000144517
3696.66	5.28396e-05	4.07879e-05
3696.67	0.000498594	-1.47271e-05
3696.67	0.000254705	0.000247828
3696.67	0.000157318	-2.67898e-05
3696.68	0.000534173	0.00019984
3696.68	-9.76382e-05	0.000154793
3696.69	0.000424952	-6.33223e-05
3696.69	0.000340856	0.000229843
3696.69	0.000203806	9.25791e-05
3696.7	0.000256873	0.000133608
3696.7	0.000305582	8.95883e-05
3696.7	0.000270965	0.000141457
3696.71	0.000461479	0.00010804
3696.71	0.000271619	0.000351776
3696.71	8.82348e-05	0.000136409
3696.72	0.000254046	0.000243376
3696.72	5.00012e-05	0.000174319
3696.73	0.000141646	0.00020259
3696.73	8.43655e-06	0.000120484
3696.73	0.000234382	0.000120515
3696.74	0.000105133	0.000186653
3696.74	8.27577e-05	0.000121374
3696.74	0.000135244	0.000108175
3696.75	0.000160048	0.00013435
3696.75	3.08188e-05	0.000113735
3696.75	0.000233452	-2.42827e-05
3696.76	0.000407168	0.000213525
3696.76	-2.18074e-05	0.000124287
3696.77	0.000447904	6.05779e-05
3696.77	0.000152082	0.000263892
3696.77	0.000294346	7.64796e-05
3696.78	0.000278172	0.000365787
3696.78	-0.000191585	0.000187955
3696.78	0.000158151	2.95063e-05
3696.79	0.000247016	0.000228342
3696.79	-0.000116799	0.000142421
3696.79	0.000222312	3.05204e-05
3696.8	0.000152132	0.000163022
3696.8	0.000152041	0.000108438
3696.81	6.54696e-05	9.27486e-05
3696.81	0.000282588	6.36702e-05
3696.81	0.000101703	0.000108033
3696.82	0.000406703	2.49284e-05
3696.82	0.00022295	0.000202299
3696.82	0.000324914	6.4232e-05
3696.83	0.000239152	0.000222826
3696.83	0.000246587	0.000105671
3696.83	0.000124168	0.000208729
3696.84	0.000216943	4.56283e-06
3696.84	0.000355696	0.000178244
3696.84	0.000266921	0.000135344
3696.85	0.000163278	0.000198301
3696.85	0.000271204	3.9858e-05
3696.86	0.000314227	0.000179214
3696.86	0.000411778	7.30928e-05
3696.86	0.000413454	0.00034856
3696.87	8.81821e-05	0.000178238
3696.87	0.000301497	0.000209726
3696.87	0.000170353	0.000229478
3696.88	2.93017e-05	0.000209315
3696.88	0.000180845	5.33732e-05
3696.88	0.000207754	0.000220395
3696.89	0.000163056	6.58678e-05
3696.89	0.000231699	0.000217368
3696.9	0.000111749	-3.91294e-06
3696.9	0.00060218	0.000182543
3696.9	9.49055e-05	0.000265336
3696.91	0.000256258	0.000115325
3696.91	0.000248855	0.000231504
3696.91	0.000136123	0.000182551
3696.92	0.000222033	0.0001813
3696.92	8.08156e-05	0.000198205
3696.92	0.000190406	9.63884e-05
3696.93	0.000225749	0.000160727
3696.93	0.000324192	0.000173488
3696.94	6.59889e-05	0.000282902
3696.94	0.00015124	7.00888e-05
3696.94	0.000196493	0.000253268
3696.95	0.000168689	9.99461e-05
3696.95	0.000218917	0.000312618
3696.95	4.79446e-06	0.000137071
3696.96	0.000184242	0.000286967
3696.96	-0.00018156	0.000136811
3696.96	0.000191335	9.75021e-05
3696.97	9.53253e-05	0.000183632
3696.97	4.57184e-05	0.000205242
3696.97	-1.96947e-05	0.000109722
3696.98	4.42328e-05	0.000171561
3696.98	2.01621e-05	6.57968e-06
3696.99	0.000389629	0.000231094
3696.99	-0.000234165	0.00023135
3696.99	0.000103874	2.39036e-05
3697	0.00010298	0.000169199
3697	0.000143534	0.000118032
3697	0.000105944	0.000252231
3697.01	-0.000153435	0.000176687
3697.01	2.04202e-05	6.05015e-05
3697.01	5.10657e-05	0.000127689
3697.02	0.000203376	6.47666e-05
3697.02	0.000230063	0.000345044
3697.03	-0.000307641	0.000219705
3697.03	-1.84799e-05	7.91616e-05
3697.03	-6.65813e-05	0.000145777
3697.04	7.3852e-06	6.81383e-05
3697.04	0.000158904	0.000147893
3697.04	-3.96548e-05	0.000279287
3697.05	-0.000282309	7.26781e-05
3697.05	0.00013149	2.11848e-05
3697.05	5.19527e-05	0.000185407
3697.06	-5.69062e-05	0.000116689
3697.06	3.94982e-05	7.12936e-05
3697.07	0.000210798	0.00013932
3697.07	1.29377e-05	0.000274718
3697.07	-0.000136609	0.000122844
3697.08	0.000124048	0.000151077
3697.08	-9.09159e-05	0.000217063
3697.08	4.40052e-06	0.000109572
3697.09	-9.05178e-06	0.000219063
3697.09	-9.92392e-05	0.000134043
3697.09	1.44401e-05	0.000153806
3697.1	-2.05747e-05	0.000194717
3697.1	-0.000176524	0.000168887
3697.11	1.97115e-05	3.71913e-05
3697.11	7.73527e-05	0.000242396
3697.11	-0.000207089	0.000119798
3697.12	6.95379e-05	0.000102923
3697.12	-9.33215e-05	0.000171678
3697.12	-7.57373e-05	4.94236e-05
3697.13	0.000148525	7.15995e-05
3697.13	8.25903e-05	0.000181681
3697.13	3.3151e-05	9.56763e-05
3697.14	0.00017521	0.000158801
3697.14	7.87155e-05	0.000176047
3697.14	6.51248e-05	0.000198771
3697.15	2.7897e-05	9.2464e-05
3697.15	0.00028545	0.000190493
3697.16	-5.77436e-05	0.000188196
3697.16	0.000355007	4.87096e-05
3697.16	0.000261863	0.000370955
3697.17	-1.29211e-05	0.000163188
3697.17	0.000329515	0.000246412
3697.17	-1.82566e-05	0.000273416
3697.18	0.000242046	0.000142291
3697.18	0.000200087	0.000323359
3697.18	0.000104462	0.000190567
3697.19	0.000333983	0.00027034
3697.19	0.000170167	0.000299268
3697.2	0.00033423	0.00029533
3697.2	0.00018083	0.000423825
3697.2	5.18086e-05	0.000295936
3697.21	0.000197816	0.000303934
3697.21	0.000114569	0.000303965
3697.21	0.000228295	0.000248257
3697.22	0.000363938	0.000313775
3697.22	0.000332956	0.00039211
3697.22	0.000285318	0.000413582
3697.23	0.000191677	0.000437142
3697.23	0.000190338	0.000349424
3697.24	0.00036377	0.000420514
3697.24	0.000171653	0.000452693
3697.24	0.000279433	0.000332775
3697.25	0.000516948	0.000392195
3697.25	0.000557918	0.000504469
3697.25	0.00052227	0.000572843
3697.26	0.000459728	0.000619287
3697.26	0.00051574	0.000582319
3697.26	0.00058819	0.000716823
3697.27	0.000500713	0.000623939
3697.27	0.000939217	0.000767654
3697.28	0.000683019	0.000882261
3697.28	0.000984035	0.000932319
3697.28	0.000894853	0.00115
3697.29	0.00103	0.00138
3697.29	0.000607641	0.00146
3697.29	0.00118	0.0015
3697.3	0.001	0.00197
3697.3	0.00136	0.00213
3697.3	0.00145	0.00281
3697.31	0.00132	0.00333
3697.31	0.00116	0.00411
3697.31	0.00129	0.0053
3697.32	-0.000373189	0.00727
3697.32	-0.00306	0.00957
3697.33	-0.01084	0.0127
3697.33	-0.02437	0.01259
3697.33	-0.0404	0.00475
3697.34	-0.03816	-0.00862
3697.34	-0.02152	-0.01396
3697.34	-0.01571	-0.01074
3697.35	-0.01887	-0.01516
3697.35	-0.00668	-0.02294
3697.35	0.01615	-0.02156
3697.36	0.02581	-0.01149
3697.36	0.02336	-0.00342
3697.37	0.01696	-0.000131293
3697.37	0.01252	0.00142
3697.37	0.0089	0.00184
3697.38	0.00655	0.00181
3697.38	0.0053	0.00148
3697.38	0.00422	0.00163
3697.39	0.00312	0.00124
3697.39	0.00303	0.00114
3697.39	0.00231	0.00121
3697.4	0.00169	0.000898367
3697.4	0.0019	0.000702066
3697.41	0.0016	0.000935323
3697.41	0.00104	0.000664382
3697.41	0.00125	0.000585499
3697.42	0.000994333	0.000606053
3697.42	0.00098303	0.000488343
3697.42	0.00101	0.000577442
3697.43	0.000631146	0.00061207
3697.43	0.000499884	0.000360987
3697.43	0.000805635	0.000317333
3697.44	0.000787701	0.000512905
3697.44	0.000280736	0.000442325
3697.45	0.000664509	0.000197252
3697.45	0.000624657	0.000562971
3697.45	0.000124502	0.000292204
3697.46	0.000675108	0.000281198
3697.46	0.00026599	0.000504362
3697.46	1.47141e-05	0.000256266
3697.47	0.000320833	0.000145855
3697.47	0.000387688	0.00031389
3697.47	9.6319e-06	0.000183253
3697.48	0.000608718	3.37539e-05
3697.48	0.00050301	0.000478789
3697.48	-6.31155e-05	0.00021592
3697.49	0.00044543	0.000150127
3697.49	0.000179406	0.000333782
3697.5	9.8659e-05	0.000119648
3697.5	0.000411724	0.000137871
3697.5	0.000349724	0.000308971
3697.51	4.75255e-05	0.000222866
3697.51	0.000414295	0.000114407
3697.51	0.000340864	0.000461201
3697.52	-0.000310025	0.000211852
3697.52	0.0004174	-2.38774e-05
3697.52	0.000284379	0.000473295
3697.53	-0.000329613	7.29567e-05
3697.53	0.00057774	5.56467e-05
3697.54	5.85489e-05	0.000418582
3697.54	-0.000115743	2.16998e-05
3697.54	0.000443245	9.51763e-05
3697.55	0.000146642	0.000346166
3697.55	-0.000152079	5.18215e-05
3697.55	0.000514664	3.95623e-05
3697.56	0.000204727	0.000349616
3697.56	-3.60384e-05	0.000108484
3697.56	0.000318965	5.00077e-05
3697.57	0.000434143	0.00027044
3697.57	-3.81213e-05	0.000227764
3697.58	0.000443828	6.99513e-05
3697.58	0.000219933	0.000461631
3697.58	-0.000210861	9.30323e-05
3697.59	0.00044267	9.05809e-05
3697.59	0.000206084	0.000375158
3697.59	-0.000209222	0.000188663
3697.6	0.000306041	-1.36868e-05
3697.6	0.000364416	0.000424434
3697.6	-0.000388348	0.000167781
3697.61	0.000425452	-2.00844e-05
3697.61	0.000141132	0.000405134
3697.61	-0.000156806	1.43379e-05
3697.62	0.000500894	9.02568e-05
3697.62	0.000221079	0.000330988
3697.63	-2.09648e-05	0.000204304
3697.63	0.000245551	0.000132463
3697.63	0.000111798	0.000371876
3697.64	-0.000274382	8.63244e-05
3697.64	0.000374208	2.73988e-05
3697.64	0.000261913	0.000295573
3697.65	-2.12028e-05	0.000250996
3697.65	1.33027e-05	6.28431e-05
3697.65	0.000400386	0.000228646
3697.66	-0.000203444	0.000286927
3697.66	0.000219234	-5.14884e-05
3697.67	0.00041775	0.000386625
3697.67	-0.000310399	0.000242215
3697.67	0.000268165	-8.83757e-06
3697.68	0.000261842	0.000404285
3697.68	-0.000272296	0.000105632
3697.68	0.000527966	0.000110428
3697.69	-2.95573e-05	0.00046438
3697.69	-0.000247008	8.22768e-05
3697.69	0.00023313	9.11865e-05
3697.7	0.000162266	0.00028451
3697.7	-0.000132145	0.000192158
3697.71	0.000185288	0.000118703
3697.71	6.81101e-05	0.000305191
3697.71	-0.000131387	0.000174479
3697.72	8.76558e-05	0.000111324
3697.72	0.000167762	0.000281962
3697.72	-0.000252158	0.000261072
3697.73	-2.76263e-05	3.39533e-05
3697.73	0.000172199	0.000213938
3697.73	-0.000115102	0.000211617
3697.74	9.13136e-05	7.25948e-05
3697.74	0.000195056	0.000346446
3697.75	-0.000432188	0.000220323
3697.75	0.000102871	1.88468e-06
3697.75	1.45114e-06	0.00033687
3697.76	-0.000404065	0.000110375
3697.76	1.96871e-05	-4.17489e-05
3697.76	0.000129137	0.000187914
3697.77	-0.000185549	8.65833e-05
3697.77	0.000229798	4.91511e-05
3697.77	5.90609e-05	0.000246903
3697.78	-5.23965e-05	0.000139537
3697.78	8.80019e-05	0.000124606
3697.78	3.89447e-05	0.000287114
3697.79	-0.000294767	9.12086e-05
3697.79	0.000318335	8.20816e-05
3697.8	-6.3463e-05	0.000362373
3697.8	-0.000209962	0.000189886
3697.8	-0.000270409	0.000111466
3697.81	8.81919e-05	7.55514e-05
3697.81	-0.000248203	0.000215969
3697.81	3.2402e-05	-7.26182e-05
3697.82	0.00024494	0.000303035
3697.82	-0.000333757	0.000235475
3697.82	-0.000109373	2.67684e-05
3697.83	7.50122e-05	0.000198009
3697.83	-0.000271857	0.000156132
3697.84	4.64215e-05	7.32439e-05
3697.84	-9.82648e-05	0.000191944
3697.84	-1.31116e-05	0.000134415
3697.85	-0.000161477	0.000163751
3697.85	9.12018e-05	0.000130885
3697.85	-0.000252113	0.000270738
3697.86	-0.00011667	2.18007e-05
3697.86	-7.41808e-05	0.000184124
3697.86	-2.41731e-05	3.81267e-05
3697.87	0.000105027	0.000241268
3697.87	-0.00014141	0.000247531
3697.88	-0.000302002	0.000201566
3697.88	-0.000141822	4.86583e-05
3697.88	-3.67061e-05	0.000181169
3697.89	-0.000160643	0.000186741
3697.89	-0.000311836	0.000132624
3697.89	-3.23801e-05	2.38968e-05
3697.9	-7.85609e-05	0.000194432
3697.9	-7.07713e-05	8.651e-05
3697.9	-1.56922e-05	0.000212144
3697.91	-0.000147371	0.000184909
3697.91	-0.000214566	0.000119586
3697.92	0.000168441	0.000105473
3697.92	-0.00012111	0.000407761
3697.92	-0.000400497	0.000155266
3697.93	-0.000214628	0.00014952
3697.93	-0.000176925	0.000158358
3697.93	-0.000395095	0.000152322
3697.94	-1.10716e-05	-4.61528e-05
3697.94	1.72031e-05	0.00033084
3697.94	-0.000455317	0.000141439
3697.95	-0.000149131	3.0096e-05
3697.95	5.31601e-05	0.000158366
3697.95	-0.000347194	0.000248413
3697.96	-9.89302e-05	-4.66037e-05
3697.96	5.42263e-05	0.000281168
3697.97	-0.000314209	8.86803e-05
3697.97	7.69413e-05	7.98197e-05
3697.97	0.000132096	0.000223427
3697.98	-0.000215985	0.000335122
3697.98	-9.8733e-05	1.10296e-05
3697.98	0.000231547	0.000400533
3697.99	-0.00059485	0.000243094
3697.99	0.000107354	-9.57059e-06
3697.99	0.000121861	0.000402861
3698	-0.000364156	0.00028267
3698	-9.90755e-05	0.000174026
3698.01	-0.000224538	0.000300644
3698.01	-0.00034543	0.000164874
3698.01	-0.000276976	7.57109e-05
3698.02	0.000102878	6.93476e-05
3698.02	-0.000121206	0.000317948
3698.02	-0.000209298	4.68239e-05
3698.03	0.000107274	0.000263856
3698.03	-0.000431923	0.000211519
3698.03	-8.22095e-05	4.75594e-06
3698.04	7.57475e-05	0.00021165
3698.04	-0.000254853	0.000216719
3698.05	-5.14061e-05	2.61779e-06
3698.05	0.000313256	0.00026048
3698.05	-0.000290747	0.000423163
3698.06	-0.000382262	6.95027e-05
3698.06	0.000118924	0.000186721
3698.06	-0.000403312	0.000318165
3698.07	-0.000257389	-3.88069e-05
3698.07	0.000141336	0.00020591
3698.07	-0.000336612	0.000247517
3698.08	-0.00016884	2.66408e-05
3698.08	4.54749e-05	0.000198883
3698.08	-0.000276181	0.000189208
3698.09	-6.38722e-05	5.67668e-05
3698.09	7.61822e-05	0.000235188
3698.1	-0.000351884	0.00035663
3698.1	-0.000574543	-5.76981e-05
3698.1	0.000379664	7.83998e-06
3698.11	-0.00030568	0.000391111
3698.11	-0.000257259	-0.000117958
3698.11	0.000223389	0.000237653
3698.12	-0.000436559	0.000207342
3698.12	-0.000155264	-5.51564e-05
3698.12	0.000238976	0.000113544
3698.13	-0.0001679	0.00032236
3698.13	-0.000264235	-1.64433e-06
3698.14	0.000194631	0.000201679
3698.14	-0.000434005	0.000252269
3698.14	-0.000147593	-7.85245e-05
3698.15	0.000200633	0.000189916
3698.15	-0.000255598	0.000253494
3698.15	-0.00021229	5.0549e-05
3698.16	5.70182e-05	0.000117881
3698.16	-0.000165096	0.000250412
3698.16	-0.000263366	2.35102e-05
3698.17	0.000176484	0.000157985
3698.17	-0.000376689	0.000260382
3698.18	-0.000174817	-8.62648e-05
3698.18	0.000241818	0.00015084
3698.18	-0.000202483	0.000304052
3698.19	-0.00030637	-2.34594e-05
3698.19	0.000435936	0.000142989
3698.19	-0.000384267	0.000502938
3698.2	-0.000553819	-0.000102985
3698.2	0.000264729	9.67e-05
3698.2	-0.000406403	0.000307172
3698.21	-0.000349288	-0.000184245
3698.21	0.000512675	0.000101872
3698.22	-0.00038248	0.000375121
3698.22	-0.000181301	-0.000153711
3698.22	0.000300551	0.000224911
3698.23	-0.00033891	0.000230158
3698.23	-0.000150988	-1.27865e-05
3698.23	0.00019101	0.000119935
3698.24	-0.000171156	0.000282945
3698.24	-0.000209878	-1.65403e-05
3698.24	0.000326838	0.000180732
3698.25	-0.000326048	0.000423154
3698.25	-0.000473505	-5.16307e-05
3698.25	0.000261647	0.000105426
3698.26	-0.000407313	0.000290061
3698.26	-0.00019917	-0.000106988
3698.27	0.000164129	0.00015634
3698.27	-0.00019062	0.000240431
3698.27	-0.000396762	5.50502e-05
3698.28	0.000153362	-4.86819e-05
3698.28	-6.86842e-05	0.000344102
3698.28	-0.000433456	-4.9394e-05
3698.29	0.000315095	6.99808e-05
3698.29	-0.000308349	0.000316224
3698.29	-0.000302875	-0.000129119
3698.3	0.000443069	0.000113064
3698.3	-0.0003355	0.000404796
3698.31	-0.000393529	-0.00012551
3698.31	0.000333558	9.45829e-05
3698.31	-0.000272378	0.0003516
3698.32	-0.00050174	-7.47672e-05
3698.32	0.000355367	-2.73451e-05
3698.32	-0.000209959	0.000389476
3698.33	-0.000388247	-0.000138816
3698.33	0.000411202	0.00011474
3698.33	-0.000288149	0.000337774
3698.34	-0.000334348	-4.39467e-05
3698.34	0.000289527	8.64326e-05
3698.35	-0.000316107	0.000438422
3698.35	-0.000687654	-0.000125391
3698.35	0.000345338	-7.06093e-05
3698.36	-0.000180882	0.000337951
3698.36	-0.000407034	-7.34212e-05
3698.36	0.000272235	7.44582e-05
3698.37	-0.000404309	0.000314355
3698.37	-0.000356444	-0.000173227
3698.37	0.00029822	9.53722e-05
3698.38	-0.000323068	0.000252535
3698.38	-0.000264703	-8.00282e-05
3698.39	0.000268482	0.00011135
3698.39	-0.000432442	0.000389047
3698.39	-0.000608774	-0.0002079
3698.4	0.000423011	3.51328e-06
3698.4	-0.000387873	0.000338301
3698.4	-0.000350101	-0.000167724
3698.41	0.000252093	0.000121726
3698.41	-0.000427972	0.000237402
3698.41	-0.00026792	-0.000118135
3698.42	0.000164854	0.000105877
3698.42	-0.000318281	0.00026762
3698.42	-0.000475555	-1.94946e-05
3698.43	4.68909e-05	1.87789e-05
3698.43	-0.000462415	0.000300062
3698.44	-0.000697341	-0.000271086
3698.44	0.000435577	-0.000104501
3698.44	-0.000418745	0.000349329
3698.45	-0.000525457	-0.000295592
3698.45	0.000386124	-1.92432e-05
3698.45	-0.000296776	0.000204269
3698.46	-0.000259321	-9.68654e-05
3698.46	4.79113e-05	-3.16159e-06
3698.46	-0.00012738	0.000126477
3698.47	-0.000288847	-5.35963e-05
3698.47	0.000225591	-5.13621e-06
3698.48	-0.000213813	0.00028681
3698.48	-0.000405491	-9.22082e-05
3698.48	0.000216708	5.63615e-05
3698.49	-0.000413693	0.00027169
3698.49	-0.000413669	-0.000178322
3698.49	0.000280683	2.06399e-05
3698.5	-0.000270736	0.00027865
3698.5	-0.000484662	-7.79528e-05
3698.5	0.000183554	-5.9325e-05
3698.51	-0.000163732	0.000311668
3698.51	-0.000493369	-7.33253e-05
3698.52	0.000184049	7.10219e-05
3698.52	-0.000501365	0.000234486
3698.52	-0.000373384	-0.000140508
3698.53	4.8142e-05	7.11873e-07
3698.53	-0.000195341	0.000212506
3698.53	-0.00056816	-5.7216e-05
3698.54	0.000195644	-9.08416e-05
3698.54	-0.000290436	0.000297064
3698.54	-0.000460778	-0.000143422
3698.55	0.000130621	3.04908e-05
3698.55	-0.000343455	0.000206404
3698.56	-0.000483957	-7.67428e-05
3698.56	-5.89159e-06	-6.4572e-05
3698.56	-0.000317282	0.000134234
3698.57	-0.000408706	-0.000198256
3698.57	0.000267516	-0.000112823
3698.57	-5.99863e-05	0.000231395
3698.58	-0.000411062	-0.000111875
3698.58	0.000393277	-5.4427e-05
3698.58	-0.000202311	0.000335489
3698.59	-0.000359756	-0.000112766
3698.59	0.000221022	9.62255e-05
3698.59	-0.000363882	0.000211925
3698.6	-0.000225514	-8.96837e-05
3698.6	6.97814e-05	0.000137136
3698.61	-0.000413389	0.000155123
3698.61	-0.000297263	-7.98758e-05
3698.61	3.39835e-05	6.32272e-06
3698.62	-0.000282673	0.000215783
3698.62	-0.000524074	-0.000204682
3698.62	0.00044403	-8.39839e-05
3698.63	-0.000282739	0.000260441
3698.63	-0.000129957	-0.00015534
3698.63	0.000115935	0.000187623
3698.64	-0.000413778	8.55077e-05
3698.64	-7.24453e-05	-0.00012486
3698.65	0.000226371	0.000109014
3698.65	-0.000258338	0.000198714
3698.65	-0.00017234	3.71809e-06
3698.66	-8.97146e-05	0.000115718
3698.66	-0.000270985	0.000112273
3698.66	-0.000316509	-7.72152e-05
3698.67	0.000225325	-1.27553e-05
3698.67	-0.000212259	0.000262792
3698.67	-0.000376877	-4.16659e-05
3698.68	2.25612e-05	-3.65016e-05
3698.68	-2.6699e-05	0.000185964
3698.69	-0.000454122	1.15293e-05
3698.69	0.000159168	-5.81828e-06
3698.69	-0.000557378	0.000218327
3698.7	-0.000155466	-0.00034933
3698.7	0.000251286	0.000216705
3698.7	-0.000540644	2.8831e-05
3698.71	8.91202e-07	-0.000134112
3698.71	2.8538e-05	5.57256e-05
3698.71	-0.000199661	3.975e-05
3698.72	-4.44707e-05	-8.35795e-05
3698.72	3.57289e-05	4.66275e-05
3698.72	-2.62579e-05	3.99135e-05
3698.73	-0.000116297	6.48733e-05
3698.73	1.91716e-06	-1.49831e-05
3698.74	-6.72784e-05	0.000132861
3698.74	-0.00016305	-9.55289e-06
3698.74	-3.88992e-05	4.90388e-05
3698.75	-6.14076e-05	3.74567e-05
3698.75	-0.000183058	6.7975e-05
3698.75	9.2346e-05	-6.65134e-05
3698.76	-6.16325e-05	0.000362894
3698.76	-0.00077556	-0.00011397
3698.76	0.000324389	-0.000174623
3698.77	-0.000203211	0.000252045
3698.77	-0.000294391	-0.000168302
3698.78	0.000203649	0.000105246
3698.78	-0.000563372	0.000113438
3698.78	-9.49107e-05	-0.000255981
3698.79	7.92068e-05	9.01056e-05
3698.79	-0.000243818	-2.78798e-05
3698.79	-5.15008e-05	-9.07492e-06
3698.8	-0.000164089	-1.35449e-06
3698.8	-0.000205949	-2.04135e-05
3698.8	-0.00011365	-0.000160216
3698.81	0.000175581	-5.08605e-06
3698.81	-0.000146037	8.62564e-05
3698.82	-0.000240024	-6.01925e-05
3698.82	5.00554e-05	-0.000149992
3698.82	0.000171502	0.000110212
3698.83	-0.00030854	5.56483e-05
3698.83	-5.02003e-06	-8.49582e-05
3698.83	-0.000115803	0.000101841
3698.84	-0.000235198	-0.00010117
3698.84	0.000116622	3.36524e-05
3698.84	-0.000437887	8.88748e-05
3698.85	-0.000142006	-0.000255219
3698.85	0.000142568	3.69862e-05
3698.86	-0.000281472	-2.94349e-05
3698.86	3.49857e-05	-0.000129993
3698.86	-1.0885e-06	4.99137e-05
3698.87	-0.000246706	-6.21824e-05
3698.87	8.12997e-05	-0.000160874
3698.87	0.000182212	3.55674e-05
3698.88	-2.99921e-05	8.96501e-05
3698.88	-0.000164016	3.10479e-05
3698.88	-4.3495e-05	-1.06284e-05
3698.89	-0.000169493	6.35491e-05
3698.89	-0.00015784	-0.000104892
3698.89	0.000167427	4.7799e-06
3698.9	-0.00012321	0.000182372
3698.9	-0.00043086	-1.07175e-05
3698.91	-2.52968e-05	-0.000115915
3698.91	-0.000137624	9.3811e-05
3698.91	-0.000245421	-0.000111367
3698.92	4.80643e-05	3.98485e-05
3698.92	-0.000483118	2.31574e-05
3698.92	-8.20407e-05	-0.000292483
3698.93	0.000240315	8.2813e-05
3698.93	-0.000391235	2.77474e-05
3698.93	1.67567e-05	-0.000151286
3698.94	-6.84442e-05	4.6342e-05
3698.94	-0.000114683	-5.41229e-05
3698.95	-0.000156271	-3.51395e-05
3698.95	7.71546e-05	-0.000117414
3698.95	-1.55159e-05	0.000136187
3698.96	-0.000259703	-9.10871e-05
3698.96	0.000125014	-6.20024e-06
3698.96	-0.000233457	7.86657e-05
3698.97	-0.000199321	-0.000109534
3698.97	3.52527e-05	-4.12562e-05
3698.97	-0.000134173	2.96062e-05
3698.98	-0.000130658	-8.79979e-05
3698.98	5.4249e-05	-2.18234e-05
3698.99	-0.000206704	6.40112e-05
3698.99	-0.000223177	-0.00022119
3698.99	0.000424154	-1.57655e-05
3699	-0.000362828	0.000170688
3699	-4.27678e-06	-0.0002871
3699	0.000225564	0.000183997
3699.01	-0.000453437	-4.9648e-05
3699.01	0.000172764	-0.000196547
3699.01	0.0001837	9.69322e-05
3699.02	-0.000228778	6.08139e-05
3699.02	-5.27525e-05	-0.000149188
3699.03	0.000145744	-3.6743e-06
3699.03	1.26559e-05	-1.54045e-05
3699.03	9.9971e-05	2.85718e-05
3699.04	-4.35284e-05	5.28032e-05
3699.04	-0.000153244	-8.3776e-06
3699.04	1.71891e-05	-0.000176683
3699.05	0.000358308	-1.75639e-05
3699.05	8.53471e-05	9.01078e-05
3699.05	0.000159734	-1.02193e-05
3699.06	0.000315168	0.000158782
3699.06	-0.000143688	0.000251324
3699.06	-0.000155599	-5.50416e-05
3699.07	0.000291352	0.000165549
3699.07	-0.000472999	0.000269974
3699.08	-0.000290442	-0.000224086
3699.08	0.000273831	3.99829e-05
3699.08	-0.000239669	8.48056e-05
3699.09	4.91809e-05	-8.37482e-05
3699.09	3.46282e-05	0.000110605
3699.09	-0.000172872	1.85133e-05
3699.1	-5.36609e-05	-8.51301e-05
3699.1	0.000264045	1.33798e-05
3699.1	-0.000150049	0.000194641
3699.11	-0.000141848	-0.000147825
3699.11	0.000221929	0.000104129
3699.12	-0.00036876	6.87903e-06
3699.12	0.000232002	-0.000178098
3699.12	0.00014589	0.000183577
3699.13	-0.000180453	-1.1189e-05
3699.13	9.38244e-05	-2.97239e-05
3699.13	8.43569e-05	2.83351e-05
3699.14	-2.68193e-05	8.0987e-05
3699.14	-2.73312e-06	-9.65313e-05
3699.14	0.000298749	0.000135201
3699.15	-0.000296516	8.34381e-05
3699.15	0.000191578	-5.94326e-05
3699.16	-6.47201e-05	0.000176484
3699.16	-0.000137707	-1.04864e-05
3699.16	-6.83727e-05	-1.30259e-05
3699.17	0.000112495	3.48044e-05
3699.17	-0.000311203	8.54398e-05
3699.17	6.52285e-05	-0.000218515
3699.18	0.00016318	0.000173112
3699.18	-0.000369814	-3.97763e-05
3699.18	0.000155284	-0.000174017
3699.19	0.000240574	0.000130566
3699.19	-0.000329059	6.76452e-05
3699.19	3.64014e-05	-0.000169356
3699.2	3.99961e-05	4.44021e-05
3699.2	3.99104e-05	-7.64288e-05
3699.21	1.68644e-05	5.69742e-05
3699.21	4.10862e-05	-7.71032e-05
3699.21	1.66013e-06	0.000115123
3699.22	-0.000156176	-0.000162617
3699.22	0.000388137	-6.45775e-06
3699.22	-4.90082e-05	0.00016678
3699.23	-0.000168443	-2.63215e-05
3699.23	0.000118813	-6.25947e-06
3699.23	-0.000224404	0.000103082
3699.24	-2.35933e-06	-0.00021808
3699.24	0.000246072	0.000195434
3699.25	-0.00053201	-2.96336e-06
3699.25	0.000143123	-0.000213853
3699.25	0.000124421	0.000106268
3699.26	-0.000215931	-2.45976e-06
3699.26	7.83925e-05	-8.4596e-05
3699.26	-8.01555e-05	0.000142906
3699.27	-0.000358409	-0.000124984
3699.27	0.000170294	-0.000129915
3699.27	3.18616e-05	5.56015e-05
3699.28	-0.000139785	2.35016e-05
3699.28	-0.000162505	-6.6683e-05
3699.29	-3.35363e-05	-4.85476e-05
3699.29	-0.000188038	-5.34738e-05
3699.29	-1.45732e-06	-0.000184549
3699.3	0.000189437	2.76314e-05
3699.3	-0.000314161	1.4138e-05
3699.3	1.10885e-05	-0.000271017
3699.31	0.000302872	1.05829e-05
3699.31	-8.75612e-05	7.89945e-05
3699.31	-0.000136827	-7.19752e-05
3699.32	7.36813e-05	-5.09841e-05
3699.32	-0.000179445	-1.64352e-06
3699.33	5.31958e-05	-0.000205524
3699.33	0.000182923	9.09064e-05
3699.33	-0.000258839	-4.52919e-05
3699.34	0.000145422	-0.00013623
3699.34	6.13404e-05	4.9353e-05
3699.34	-8.79387e-05	-6.46944e-05
3699.35	0.00014669	-1.20723e-05
3699.35	-0.000208967	4.08867e-05
3699.35	1.3704e-05	-0.000186747
3699.36	0.000102834	-5.02207e-07
3699.36	0.00010353	-0.000113031
3699.36	0.000187392	0.000103354
3699.37	-0.000112359	-2.80664e-05
3699.37	0.000143562	4.38072e-05
3699.38	-0.000192955	2.81931e-06
3699.38	0.000148455	-7.30954e-05
3699.38	-1.00774e-05	9.39694e-05
3699.39	-0.000146317	-6.95568e-05
3699.39	0.000176305	-0.000100424
3699.39	0.00014845	0.000107022
3699.4	-7.55304e-05	3.6205e-05
3699.4	-2.65505e-05	3.60831e-05
3699.4	-8.84043e-05	-4.56229e-05
3699.41	9.53096e-05	-2.00724e-05
3699.41	6.96338e-05	-9.50705e-06
3699.42	0.000141126	0.000112387
3699.42	-0.000185405	7.10175e-05
3699.42	-1.56681e-05	2.38014e-05
3699.43	-0.000248642	3.6055e-05
3699.43	-0.000106824	-0.000126557
3699.43	6.65408e-05	-8.59615e-05
3699.44	8.71007e-05	-2.84454e-06
3699.44	-2.4329e-05	-7.49584e-05
3699.44	0.00032682	4.30023e-06
3699.45	-0.000133659	0.000149775
3699.45	1.19088e-05	-0.000155565
3699.46	0.000247184	8.8417e-05
3699.46	-8.67624e-05	3.62908e-05
3699.46	0.000108687	-3.6131e-06
3699.47	5.11343e-05	7.07569e-05
3699.47	-3.90252e-05	4.30206e-05
3699.47	2.38948e-05	-2.18366e-05
3699.48	0.000118919	6.16377e-05
3699.48	-4.87811e-05	7.34853e-05
3699.48	-3.1642e-05	1.35694e-05
3699.49	8.49562e-06	2.66396e-05
3699.49	-7.14031e-05	1.77109e-05
3699.5	0.000114433	-7.54739e-05
3699.5	0.000218671	0.000202578
3699.5	-0.000435376	9.26049e-05
3699.51	1.39851e-05	-0.000175023
3699.51	8.23068e-05	7.69531e-05
3699.51	-0.000110765	-2.28812e-05
3699.52	1.30982e-05	-5.06121e-05
3699.52	0.000108972	-3.6807e-05
3699.52	2.18932e-05	3.04281e-05
3699.53	0.000113885	-8.36207e-05
3699.53	0.000236946	0.000139478
3699.53	-0.000230457	3.79237e-05
3699.54	0.000174059	-9.67969e-05
3699.54	7.43353e-05	0.00011675
3699.55	6.1595e-06	-3.31789e-05
3699.55	0.000146784	9.77641e-05
3699.55	-0.000108817	4.96e-05
3699.56	2.24917e-05	3.67491e-05
3699.56	-0.00017919	-8.70523e-06
3699.56	0.000127181	-0.000107073
3699.57	6.73409e-05	4.10049e-05
3699.57	0.000147778	-5.98532e-05
3699.57	0.000179327	0.000153752
3699.58	-0.000170139	4.07313e-05
3699.58	0.000136626	-3.9515e-05
3699.59	7.66613e-05	0.000138716
3699.59	-0.000212603	5.11982e-05
3699.59	-1.87169e-05	-7.06422e-05
3699.6	4.80816e-05	3.89884e-05
3699.6	-0.000118456	-2.52218e-05
3699.6	0.000129372	-9.81517e-05
3699.61	0.000192732	9.27686e-05
3699.61	-0.000115086	5.99427e-05
3699.61	6.22701e-05	-3.37703e-05
3699.62	2.19619e-05	9.03497e-05
3699.62	-0.00014188	1.06057e-05
3699.63	-2.5591e-05	-4.21672e-05
3699.63	-3.16147e-06	1.77187e-06
3699.63	-0.000105521	-5.33559e-05
3699.64	0.000123452	-0.000131114
3699.64	0.000242255	3.40489e-05
3699.64	5.97161e-06	7.69529e-05
3699.65	-1.99868e-05	-4.02145e-05
3699.65	0.00016354	1.56412e-05
3699.65	-4.28626e-05	5.57666e-05
3699.66	8.22386e-05	-3.1702e-05
3699.66	1.38661e-05	8.02617e-05
3699.67	-6.5485e-05	-6.04771e-05
3699.67	0.000208328	-5.32244e-05
3699.67	0.000250474	0.000141593
3699.68	-0.000273007	0.000167878
3699.68	-9.81479e-05	-0.00019623
3699.68	0.000282516	7.82693e-05
3699.69	-0.000199679	1.81615e-05
3699.69	0.00024747	-7.22546e-05
3699.69	5.84743e-05	0.000144747
3699.7	-1.00796e-05	-3.02519e-05
3699.7	0.000184031	7.936e-05
3699.7	-3.01767e-05	0.000115403
3699.71	-5.9661e-05	7.99409e-05
3699.71	-9.79378e-05	3.22825e-05
3699.72	-1.20185e-05	5.17e-05
3699.72	-0.000198354	4.17096e-05
3699.72	-1.44325e-05	-9.3114e-05
3699.73	6.68378e-05	8.71154e-05
3699.73	-0.000285978	-5.00193e-05
3699.73	0.000303439	-0.000182101
3699.74	0.000207869	0.000258429
3699.74	-0.000314335	-2.92509e-05
3699.74	0.000359005	-3.02985e-05
3699.75	-7.60939e-05	0.000259662
3699.75	-0.000297306	-2.57788e-05
3699.76	0.000156359	-3.60334e-05
3699.76	-3.75341e-05	0.000235214
3699.76	-0.000463684	-5.30518e-05
3699.77	8.84256e-05	-8.0327e-05
3699.77	-0.00022815	3.5548e-06
3699.77	0.000109527	-0.000140819
3699.78	-9.2348e-06	5.62306e-05
3699.78	6.66195e-05	-9.41271e-05
3699.78	7.22809e-05	7.73288e-05
3699.79	5.00794e-06	-6.47422e-05
3699.79	0.000218429	9.27192e-05
3699.8	-0.000187664	0.000120539
3699.8	-8.37971e-05	-0.000104183
3699.8	0.000239407	4.71017e-05
3699.81	-0.00017891	0.00013392
3699.81	-0.000108688	-7.80866e-05
3699.81	3.3721e-05	2.57248e-05
3699.82	-8.49804e-05	-1.15515e-05
3699.82	7.8339e-05	-3.38677e-05
3699.82	7.25489e-05	0.000110966
3699.83	-0.000269168	5.67712e-05
3699.83	-8.76106e-05	-7.85363e-05
3699.83	-5.24753e-05	-5.3725e-06
3699.84	-4.5326e-05	-4.29939e-05
3699.84	-1.86163e-05	-3.31025e-06
3699.85	-5.76097e-05	1.41098e-05
3699.85	-0.000178615	1.7546e-06
3699.85	-0.000164157	-8.62904e-05
3699.86	-3.45598e-05	-9.56033e-05
3699.86	-9.11297e-05	-1.98015e-05
3699.86	-0.000144858	-0.000181976
3699.87	0.000235162	-4.40953e-05
3699.87	-0.000300833	2.53498e-06
3699.87	4.22022e-05	-0.000231745
3699.88	2.40494e-05	-8.62017e-06
3699.88	-4.02999e-05	-0.000126565
3699.89	-4.43134e-05	-8.09128e-05
3699.89	9.76139e-05	-0.000169673
3699.89	6.10742e-05	2.30455e-05
3699.9	-0.000106801	-0.000119442
3699.9	2.89966e-05	-5.83796e-05
3699.9	-0.000130975	-0.000104116
3699.91	-5.159e-05	-0.000150498
3699.91	7.11073e-05	-0.000152356
3699.91	2.18141e-05	2.15354e-06
3699.92	-0.000247887	-8.76173e-05
3699.92	-0.000125075	-0.000142332
3699.93	-0.000253922	-0.000107413
3699.93	-0.000358781	-0.000277787
3699.93	-1.96638e-05	-0.000333758
3699.94	-9.03891e-05	-0.000183344
3699.94	-0.000190827	-0.00031773
3699.94	-2.06382e-05	-0.000274527
3699.95	-0.000207344	-0.000266896
3699.95	-0.000203128	-0.000374708
3699.95	-0.000150656	-0.000348104
3699.96	-0.000371518	-0.00039371
3699.96	-0.000300041	-0.000548375
3699.97	-0.000304856	-0.000562315
3699.97	-0.000363909	-0.000680927
3699.97	-0.000342671	-0.000834586
3699.98	-0.000100439	-0.000926259
3699.98	-0.000270359	-0.000895561
3699.98	-0.000409665	-0.00124
3699.99	-0.000189306	-0.00142
3699.99	-0.000460947	-0.0017
3699.99	-0.000246865	-0.00236
3700	0.000351942	-0.00289
3700	0.00089389	-0.00367
3700	0.00239	-0.00515
3700.01	0.00738	-0.00645
3700.01	0.01345	-0.00635
3700.02	0.02314	-0.00406
3700.02	0.02923	0.003
3700.02	0.02618	0.01352
3700.03	0.00943	0.01873
3700.03	-0.00781	0.01766
3700.03	-0.01709	0.0104
3700.04	-0.01772	0.00442
3700.04	-0.01367	0.000346961
3700.04	-0.00983	-0.00115
3700.05	-0.00666	-0.00169
3700.05	-0.00442	-0.0016
3700.06	-0.00332	-0.00119
3700.06	-0.00278	-0.00126
3700.06	-0.00176	-0.00106
3700.07	-0.00157	-0.000836528
3700.07	-0.00123	-0.000808139
3700.07	-0.00097952	-0.000678057
3700.08	-0.000884925	-0.000593003
3700.08	-0.000687573	-0.000639038
3700.08	-0.000279004	-0.000452931
3700.09	-0.000561627	-0.000281089
3700.09	-0.000423186	-0.000464321
3700.1	-0.000112674	-0.000267516
3700.1	-0.000367034	-0.000179519
3700.1	-0.00037482	-0.000263092
3700.11	-0.000186704	-0.000259041
3700.11	-0.000161664	-0.000152892
3700.11	-0.000246219	-0.000183859
3700.12	-7.8324e-05	-0.000193983
3700.12	-5.48741e-05	-6.72985e-05
3700.12	-0.000238819	-7.01683e-05
3700.13	-0.000151404	-0.000123156
3700.13	-0.000200598	-6.96493e-05
3700.14	-0.000199978	-0.000168366
3700.14	2.67744e-05	-0.000148146
3700.14	-7.78476e-06	-1.10077e-05
3700.15	-0.000205641	-8.79236e-05
3700.15	0.00014381	-0.000123601
3700.15	-2.63081e-05	0.000121912
3700.16	-0.000247049	-0.000112874
3700.16	0.000212014	-3.64436e-05
3700.16	-0.000200528	0.000163545
3700.17	-0.000359565	-0.000118311
3700.17	5.51833e-05	-0.000110426
3700.17	-3.31469e-05	-2.3724e-05
3700.18	6.03731e-05	-2.2272e-05
3700.18	-8.64236e-05	4.19505e-05
3700.19	-2.75931e-05	-3.93528e-05
3700.19	-5.60652e-05	2.92045e-05
3700.19	-1.00835e-06	-2.57731e-05
3700.2	-8.68901e-05	9.66569e-05
3700.2	-0.000225207	-6.32632e-05
3700.2	-2.84799e-05	-6.61106e-05
3700.21	6.41384e-06	-4.81325e-05
3700.21	-3.65016e-05	-8.55103e-06
3700.21	6.77509e-05	-9.63229e-05
3700.22	0.000146319	9.50812e-05
3700.22	-0.000202274	-1.98638e-06
3700.23	0.000111315	-7.89545e-05
3700.23	6.18274e-05	9.09655e-05
3700.23	-0.000190737	1.88118e-05
3700.24	5.1132e-06	-0.000125949
3700.24	0.000129868	1.0917e-05
3700.24	-7.91176e-06	-3.72405e-05
3700.25	0.000173064	6.52683e-06
3700.25	-5.70413e-05	6.74497e-05
3700.25	-8.36377e-05	-8.03578e-05
3700.26	0.000192578	-0.000113143
3700.26	0.000279021	5.58949e-05
3700.27	6.19195e-06	6.36704e-05
3700.27	0.00010587	-1.57324e-05
3700.27	7.8586e-05	5.09751e-05
3700.28	3.49968e-05	-3.84579e-05
3700.28	0.00026288	-4.93114e-06
3700.28	0.00010218	0.000119812
3700.29	-5.10265e-05	-2.56186e-05
3700.29	0.000245681	-5.88042e-05
3700.29	0.000207168	0.000109113
3700.3	8.07042e-06	5.63053e-06
3700.3	0.00033938	-8.38843e-06
3700.3	0.000145228	0.000202247
3700.31	-0.000110149	1.09459e-05
3700.31	0.00022007	-4.17579e-05
3700.32	0.000214447	0.000111847
3700.32	1.85128e-05	4.50396e-05
3700.32	0.00027141	1.45865e-06
3700.33	0.0001348	0.000163821
3700.33	9.93638e-06	-2.07301e-05
3700.33	0.000362236	3.4125e-05
3700.34	0.000144773	0.000222598
3700.34	-0.000162004	3.80973e-05
3700.34	0.000338737	-0.000101718
3700.35	0.000314314	0.000253462
3700.35	-0.000121702	6.62177e-05
3700.36	0.000288111	6.01674e-05
3700.36	-2.44819e-05	0.000179152
3700.36	4.46925e-05	-3.02856e-05
3700.37	0.000335998	9.64911e-05
3700.37	4.05845e-05	0.000255979
3700.37	-0.000243501	4.75215e-05
3700.38	0.000171393	-4.5166e-05
3700.38	8.17736e-05	0.000169136
3700.38	-0.000173835	-3.74421e-05
3700.39	0.000346242	-8.33777e-05
3700.39	0.000149753	0.000196719
3700.4	-9.62766e-05	-8.46364e-05
3700.4	0.000538886	-2.69175e-05
3700.4	0.00016089	0.000273396
3700.41	-8.77418e-06	-5.95142e-06
3700.41	0.000400675	9.42428e-05
3700.41	4.50564e-05	0.000229701
3700.42	-4.24743e-05	3.1618e-05
3700.42	0.000261201	4.64161e-05
3700.42	0.000116777	0.000228979
3700.43	-0.000196741	4.25782e-05
3700.43	0.000245654	-5.76119e-05
3700.44	0.000164123	0.000154789
3700.44	7.18284e-05	2.40477e-06
3700.44	0.000366833	9.79687e-05
3700.45	0.000100191	0.000256986
3700.45	-0.000196676	6.37934e-05
3700.45	0.000312748	-7.80768e-05
3700.46	0.000292021	0.00032275
3700.46	-0.000305503	8.08069e-05
3700.46	0.000356096	-9.84228e-06
3700.47	4.49048e-05	0.000294441
3700.47	-0.000109041	1.17659e-05
3700.47	0.000225833	0.000109518
3700.48	-5.93327e-05	0.000184039
3700.48	-0.000119356	2.26314e-05
3700.49	0.00020521	1.1994e-05
3700.49	5.32947e-05	0.000214681
3700.49	-0.000171777	-5.91856e-06
3700.5	0.000220526	1.67707e-05
3700.5	1.97653e-05	0.000108798
3700.5	8.59445e-05	1.35336e-05
3700.51	0.000207467	9.14642e-05
3700.51	-2.2888e-05	0.000199983
3700.51	-0.000181133	-8.99675e-05
3700.52	0.000496058	-1.65913e-05
3700.52	5.38827e-05	0.000260108
3700.53	-5.59012e-05	2.00384e-06
3700.53	0.000209897	6.02289e-06
3700.53	0.000305172	0.000157285
3700.54	-0.000125653	0.00014943
3700.54	0.000261852	-4.83726e-05
3700.54	0.000198135	0.000266138
3700.55	-4.14477e-05	6.84599e-05
3700.55	0.000154227	0.00013638
3700.55	2.05203e-05	9.62507e-05
3700.56	8.83547e-05	0.000107148
3700.56	0.000107633	5.52582e-05
3700.57	0.000192394	0.000179796
3700.57	-9.202e-05	9.86949e-05
3700.57	0.000290951	9.0125e-06
3700.58	0.000226153	0.000306429
3700.58	-0.000247684	0.000125383
3700.58	0.000251309	2.96776e-05
3700.59	2.05069e-05	0.000270808
3700.59	-9.42091e-05	5.52047e-05
3700.59	0.000111833	0.000105401
3700.6	9.87514e-05	0.000177647
3700.6	-0.000261501	0.000178921
3700.61	5.9544e-05	-0.000139203
3700.61	0.000352688	0.000249516
3700.61	-0.000206166	0.000131065
3700.62	0.000200756	7.26654e-05
3700.62	2.19055e-05	0.00020872
3700.62	-7.23773e-05	0.000140735
3700.63	-8.88818e-07	5.85643e-05
3700.63	0.000155768	0.000190431
3700.63	-0.000224231	0.000173024
3700.64	5.96516e-05	-1.62044e-06
3700.64	0.000126376	0.000277503
3700.64	-0.000486362	0.00018273
3700.65	-0.000107847	-0.000142635
3700.65	0.00015009	0.000132321
3700.66	-0.000236892	4.2786e-05
3700.66	0.000119312	-4.89491e-05
3700.66	0.000109731	9.6978e-05
3700.67	2.23236e-05	8.25767e-05
3700.67	1.46871e-05	4.98359e-05
3700.67	0.000117834	4.88059e-05
3700.68	8.2177e-05	9.45356e-05
3700.68	0.000122569	5.62652e-05
3700.68	0.000188681	0.000165151
3700.69	-7.01888e-05	0.000157041
3700.69	8.37183e-05	5.57166e-05
3700.7	5.78326e-05	0.000169149
3700.7	-2.50262e-05	9.10477e-05
3700.7	3.08742e-05	7.90518e-05
3700.71	0.000206003	8.57991e-05
3700.71	3.54376e-07	0.000263952
3700.71	-0.000100734	8.71312e-06
3700.72	0.00022768	0.000190847
3700.72	-0.000220782	0.000139785
3700.72	0.000123427	2.64885e-05
3700.73	0.000106257	0.000161569
3700.73	2.05304e-05	0.000205858
3700.74	-0.000189867	0.000101638
3700.74	0.000152959	5.22934e-05
3700.74	-2.1037e-05	0.000202151
3700.75	-4.23787e-05	4.36305e-05
3700.75	0.000184128	9.21357e-05
3700.75	0.000174232	0.000196172
3700.76	4.00013e-05	0.000216495
3700.76	6.19485e-05	0.000235868
3700.76	-0.000174955	0.000256904
3700.77	-0.000134185	9.49774e-05
3700.77	6.23218e-05	0.000155326
3700.78	-4.39018e-05	0.000232018
3700.78	-0.000157409	0.000147517
3700.78	6.20146e-05	0.000154762
3700.79	-0.000165883	0.00028544
3700.79	-0.000284668	7.80381e-05
3700.79	3.59069e-05	7.43074e-05
3700.8	-3.16744e-06	0.00018202
3700.8	-7.94006e-05	0.000165668
3700.8	-6.30251e-05	0.000154071
3700.81	-3.605e-05	0.000178462
3700.81	-0.000150833	0.000194841
3700.81	-9.60342e-05	8.93063e-05
3700.82	4.29926e-05	0.000225688
3700.82	-0.000303245	0.000187296
3700.83	-1.76479e-05	6.48799e-05
3700.83	-9.73056e-05	0.000221001
3700.83	-0.000123703	6.08556e-05
3700.84	0.000145912	0.000169517
3700.84	-8.32743e-05	0.00027691
3700.84	-0.000255312	0.000162204
3700.85	-1.06121e-05	9.05548e-05
3700.85	-6.53714e-05	0.000245378
3700.85	-0.000206302	7.13754e-05
3700.86	0.000192142	0.000133598
3700.86	-9.91478e-05	0.00028054
3700.87	-7.79012e-05	0.000108126
3700.87	0.00010817	0.00023977
3700.87	-0.000145856	0.000282455
3700.88	-0.000174636	0.000181721
3700.88	-4.42748e-05	0.000142924
3700.88	1.9745e-05	0.00027187
3700.89	-0.000290833	0.000208114
3700.89	0.000107247	0.000112058
3700.89	-8.18389e-05	0.000389769
3700.9	-0.000252373	0.000154639
3700.9	-3.38183e-05	0.000277634
3700.91	-0.000303413	0.000198656
3700.91	-0.000110572	0.000193592
3700.91	-0.000220498	0.000137957
3700.92	8.45845e-05	0.000188186
3700.92	-0.000245543	0.000254525
3700.92	-1.0144e-05	9.1533e-05
3700.93	2.78635e-05	0.000292254
3700.93	-0.000156241	0.000230047
3700.93	-9.39813e-05	0.000207482
3700.94	-5.42575e-05	0.000204814
3700.94	-6.3036e-05	0.000226831
3700.94	2.59597e-06	0.000203575
3700.95	3.16215e-05	0.000307321
3700.95	-0.000207054	0.000312315
3700.96	-0.000181426	0.00014742
3700.96	0.000105209	0.000240721
3700.96	-0.000233121	0.000300569
3700.97	-1.57806e-05	9.7831e-05
3700.97	7.99985e-05	0.000305963
3700.97	-9.28924e-05	0.000192026
3700.98	0.000179382	0.000255461
3700.98	1.5566e-05	0.000311027
3700.98	8.66361e-05	0.000303619
3700.99	-4.18965e-06	0.000316807
3700.99	0.000162429	0.000306818
3701	-5.16361e-06	0.000445144
3701	-9.96943e-05	0.000254474
3701	0.000256996	0.000343368
3701.01	-6.21399e-05	0.000462167
3701.01	3.97298e-05	0.000254485
3701.01	0.000318163	0.000457465
3701.02	-4.2132e-05	0.000484911
3701.02	0.000195795	0.000394585
3701.02	0.000134941	0.000613413
3701.03	-0.000146953	0.000489685
3701.03	0.000172088	0.000442887
3701.04	0.000153303	0.000585306
3701.04	0.000173838	0.00056947
3701.04	0.000210231	0.000683151
3701.05	7.45341e-05	0.000732672
3701.05	5.40878e-05	0.000696271
3701.05	0.000226895	0.000757708
3701.06	0.000123787	0.000894197
3701.06	0.000103359	0.000908448
3701.06	0.000167306	0.000974081
3701.07	0.000299777	0.00114
3701.07	4.53392e-05	0.00131
3701.08	0.000148184	0.00127
3701.08	0.000354078	0.00161
3701.08	3.54351e-05	0.00189
3701.09	-3.5296e-05	0.002
3701.09	0.000182283	0.00233
3701.09	-0.000124325	0.00303
3701.1	-0.000773462	0.00341
3701.1	-0.000926529	0.00424
3701.1	-0.00235	0.00546
3701.11	-0.00461	0.00688
3701.11	-0.0088	0.00865
3701.11	-0.01802	0.01016
3701.12	-0.03107	0.00729
3701.12	-0.04178	-0.00272
3701.13	-0.03176	-0.01555
3701.13	-0.01305	-0.01759
3701.13	-0.00821	-0.01299
3701.14	-0.01111	-0.01723
3701.14	0.00487	-0.0235
3701.14	0.02648	-0.01858
3701.15	0.03221	-0.00646
3701.15	0.02514	0.000630526
3701.15	0.01695	0.00359
3701.16	0.01097	0.00378
3701.16	0.00765	0.00345
3701.17	0.00565	0.00308
3701.17	0.00401	0.00267
3701.17	0.00332	0.00215
3701.18	0.00269	0.00203
3701.18	0.00192	0.00178
3701.18	0.00145	0.00147
3701.19	0.00131	0.00121
3701.19	0.00114	0.00116
3701.19	0.000868061	0.000956059
3701.2	0.000963406	0.000867181
3701.2	0.000787779	0.000844409
3701.21	0.000691637	0.000806791
3701.21	0.000479788	0.000706798
3701.21	0.0005629	0.000642665
3701.22	0.000432275	0.000607852
3701.22	0.000568764	0.000616957
3701.22	0.000201942	0.000682395
3701.23	0.000128131	0.000450039
3701.23	0.000317326	0.000443036
3701.23	0.000256457	0.000545631
3701.24	-5.35281e-05	0.00042275
3701.24	0.000325335	0.000319375
3701.25	0.000111717	0.000566068
3701.25	-0.000221198	0.000307816
3701.25	0.000131908	0.000225727
3701.26	0.000125682	0.000332498
3701.26	1.40713e-05	0.000280541
3701.26	0.000106728	0.000264263
3701.27	3.7737e-05	0.000273737
3701.27	8.46768e-05	0.000257589
3701.27	-1.85189e-05	0.000252718
3701.28	0.000106277	0.000218227
3701.28	-5.40147e-05	0.000289436
3701.28	-1.42903e-05	0.00015638
3701.29	4.66679e-05	0.000252009
3701.29	-8.94314e-05	0.000203729
3701.3	-2.8304e-05	0.000157998
3701.3	2.65824e-05	0.000190641
3701.3	-0.000153056	0.000167938
3701.31	8.09492e-05	5.09724e-05
3701.31	6.89897e-05	0.000238417
3701.31	-0.000112196	0.000101714
3701.32	0.000139377	0.000120837
3701.32	2.59241e-05	0.00019802
3701.32	-3.98309e-05	0.000137723
3701.33	9.32678e-05	0.00012932
3701.33	-3.23749e-05	0.000204271
3701.34	4.46609e-06	5.88155e-05
3701.34	0.000216596	0.000226366
3701.34	-0.00021074	0.000264076
3701.35	-0.000142803	5.48694e-05
3701.35	4.98853e-05	0.000134077
3701.35	-0.000135668	0.000119478
3701.36	9.86989e-05	4.09163e-05
3701.36	8.47374e-05	0.000222256
3701.36	-9.72404e-05	0.000186594
3701.37	-0.000216431	0.000173255
3701.37	-0.000166524	-4.55243e-05
3701.38	0.00027527	0.000122706
3701.38	-0.000222288	0.000234194
3701.38	-4.0008e-05	-3.96455e-05
3701.39	0.00017276	0.000220758
3701.39	-0.000258302	0.000152479
3701.39	1.16663e-05	6.88671e-05
3701.4	-0.000164914	0.000162816
3701.4	-0.000104951	-1.49911e-05
3701.4	0.000127389	9.69293e-05
3701.41	-7.86992e-05	0.000181804
3701.41	-0.000169567	4.62378e-05
3701.42	6.97546e-05	3.85718e-05
3701.42	7.929e-05	8.29814e-05
3701.42	0.00016132	0.000223163
3701.43	-0.000346403	0.000151417
3701.43	0.000114071	-1.33544e-05
3701.43	-0.000176673	0.000166255
3701.44	8.03133e-05	-0.000151906
3701.44	0.000317423	0.000182106
3701.44	-4.91595e-05	5.62722e-05
3701.45	0.00029695	4.07476e-05
3701.45	0.000255343	0.000221113
3701.45	-8.85469e-05	0.000234403
3701.46	-4.06542e-05	-4.33477e-06
3701.46	0.00030674	0.000138825
3701.47	-0.000122476	0.000241398
3701.47	2.71759e-05	-8.9192e-05
3701.47	0.00056286	0.000293139
3701.48	-0.000486496	0.000299233
3701.48	0.000247147	-0.000128943
3701.48	6.74185e-05	0.00045953
3701.49	-0.000382257	-2.16922e-05
3701.49	0.000162913	0.00013829
3701.49	-0.000157983	3.01043e-05
3701.5	0.000241965	0.000163799
3701.5	-0.00025673	0.000109231
3701.51	0.000294252	2.34758e-05
3701.51	-9.92341e-05	0.000292569
3701.51	-0.000145726	-7.76035e-05
3701.52	0.000454228	0.00016664
3701.52	0.000452638	0.000165733
3701.52	0.000451048	0.000164827
3701.53	0.000449458	0.00016392
3701.53	0.000447869	0.000163014
3701.53	0.000446279	0.000162107
3701.54	0.000444689	0.000161201
3701.54	0.000443099	0.000160294
3701.55	0.000441509	0.000159388
3701.55	0.000439919	0.000158481
3701.55	0.000438329	0.000157574
3701.56	0.00043674	0.000156668
3701.56	0.00043515	0.000155761
3701.56	0.00043356	0.000154855
3701.57	0.00043197	0.000153948
3701.57	0.00043038	0.000153042
3701.57	0.00042879	0.000152135
3701.58	0.0004272	0.000151229
3701.58	0.000425611	0.000150322
3701.58	0.000424021	0.000149416
3701.59	0.000422431	0.000148509
3701.59	0.000420841	0.000147602
3701.6	0.000419251	0.000146696
3701.6	0.000417661	0.000145789
3701.6	0.000416071	0.000144883
3701.61	0.000414482	0.000143976
3701.61	0.000412892	0.00014307
3701.61	0.000411302	0.000142163
3701.62	0.000409712	0.000141257
3701.62	0.000408122	0.00014035
3701.62	0.000406532	0.000139444
3701.63	0.000404942	0.000138537
3701.63	0.000403353	0.00013763
3701.64	0.000401763	0.000136724
3701.64	0.000400173	0.000135817
3701.64	0.000398583	0.000134911
3701.65	0.000396993	0.000134004
3701.65	0.000395403	0.000133098
3701.65	0.000393813	0.000132191
3701.66	0.000392224	0.000131285
3701.66	0.000390634	0.000130378
3701.66	0.000389044	0.000129472
3701.67	0.000387454	0.000128565
3701.67	0.000385864	0.000127658
3701.68	0.000384274	0.000126752
3701.68	0.000382684	0.000125845
3701.68	0.000381095	0.000124939
3701.69	0.000379505	0.000124032
3701.69	0.000377915	0.000123126
3701.69	0.000376325	0.000122219
3701.7	0.000374735	0.000121313
3701.7	0.000373145	0.000120406
3701.7	0.000371555	0.0001195
3701.71	0.000369966	0.000118593
3701.71	0.000368376	0.000117686
3701.72	0.000366786	0.00011678
3701.72	0.000365196	0.000115873
3701.72	0.000363606	0.000114967
3701.73	0.000362016	0.00011406
3701.73	0.000360426	0.000113154
3701.73	0.000358837	0.000112247
3701.74	0.000357247	0.000111341
3701.74	0.000355657	0.000110434
3701.74	0.000354067	0.000109528
3701.75	0.000352477	0.000108621
3701.75	0.000350887	0.000107714
3701.75	0.000349297	0.000106808
3701.76	0.000347707	0.000105901
3701.76	0.000346118	0.000104995
3701.77	0.000344528	0.000104088
3701.77	0.000342938	0.000103182
3701.77	0.000341348	0.000102275
3701.78	0.000339758	0.000101369
3701.78	0.000338168	0.000100462
3701.78	0.000336578	9.95556e-05
3701.79	0.000334989	9.86491e-05
3701.79	0.000333399	9.77425e-05
3701.79	0.000331809	9.6836e-05
3701.8	0.000330219	9.59294e-05
3701.8	0.000328629	9.50229e-05
3701.81	0.000327039	9.41163e-05
3701.81	0.000325449	9.32098e-05
3701.81	0.00032386	9.23032e-05
3701.82	0.00032227	9.13967e-05
3701.82	0.00032068	9.04902e-05
3701.82	0.00031909	8.95836e-05
3701.83	0.0003175	8.86771e-05
3701.83	0.00031591	8.77705e-05
3701.83	0.00031432	8.6864e-05
3701.84	0.000312731	8.59574e-05
3701.84	0.000311141	8.50509e-05
3701.85	0.000309551	8.41443e-05
3701.85	0.000307961	8.32378e-05
3701.85	0.000306371	8.23313e-05
3701.86	0.000304781	8.14247e-05
3701.86	0.000303191	8.05182e-05
3701.86	0.000301602	7.96116e-05
3701.87	0.000300012	7.87051e-05
3701.87	0.000298422	7.77985e-05
3701.87	0.000296832	7.6892e-05
3701.88	0.000295242	7.59854e-05
3701.88	0.000293652	7.50789e-05
3701.89	0.000292062	7.41724e-05
3701.89	0.000290473	7.32658e-05
3701.89	0.000288883	7.23593e-05
3701.9	0.000287293	7.14527e-05
3701.9	0.000285703	7.05462e-05
3701.9	0.000284113	6.96396e-05
3701.91	0.000282523	6.87331e-05
3701.91	0.000280933	6.78265e-05
3701.91	0.000279344	6.692e-05
3701.92	0.000277754	6.60135e-05
3701.92	0.000276164	6.51069e-05
3701.92	0.000274574	6.42004e-05
3701.93	0.000272984	6.32938e-05
3701.93	0.000271394	6.23873e-05
3701.94	0.000269804	6.14807e-05
3701.94	0.000268215	6.05742e-05
3701.94	0.000266625	5.96677e-05
3701.95	0.000265035	5.87611e-05
3701.95	0.000263445	5.78546e-05
3701.95	0.000261855	5.6948e-05
3701.96	0.000260265	5.60415e-05
3701.96	0.000258675	5.51349e-05
3701.96	0.000257086	5.42284e-05
3701.97	0.000255496	5.33218e-05
3701.97	0.000253906	5.24153e-05
3701.98	0.000252316	5.15088e-05
3701.98	0.000250726	5.06022e-05
3701.98	0.000249136	4.96957e-05
3701.99	0.000247546	4.87891e-05
3701.99	0.000245957	4.78826e-05
3701.99	0.000244367	4.6976e-05
3702	0.000242777	4.60695e-05
3702	0.000241187	4.51629e-05
3702	0.000239597	4.42564e-05
3702.01	0.000238007	4.33499e-05
3702.01	0.000236417	4.24433e-05
3702.02	0.000234828	4.15368e-05
3702.02	0.000233238	4.06302e-05
3702.02	0.000231648	3.97237e-05
3702.03	0.000230058	3.88171e-05
3702.03	0.000228468	3.79106e-05
3702.03	0.000226878	3.7004e-05
3702.04	0.000225288	3.60975e-05
3702.04	0.000350007	0.000173772
3702.04	0.000352462	0.000221441
3702.05	0.000124642	0.000312066
3702.05	0.000194831	0.000164121
3702.05	0.000120437	0.000364105
3702.06	-9.25701e-05	8.74103e-05
3702.06	0.000335001	0.00028355
3702.07	-0.000445396	0.000237121
3702.07	0.000125756	-0.000138525
3702.07	0.000414809	0.000194558
3702.08	0.000170001	0.000218346
3702.08	7.29968e-05	0.000251703
3702.08	-3.97873e-05	0.000138664
3702.09	0.000141283	7.91066e-05
3702.09	0.000245251	0.000166918
3702.09	0.000159514	0.000210645
3702.1	6.19736e-05	0.000248089
3702.1	-7.57547e-05	0.000100386
3702.11	0.000327992	0.00015973
3702.11	-0.00021507	0.000283839
3702.11	4.15992e-05	-7.56992e-05
3702.12	0.000227905	0.000245966
3702.12	-0.000145826	5.30285e-05
3702.12	0.000247014	1.32161e-05
3702.13	0.000304965	8.66498e-05
3702.13	0.000276116	0.000243621
3702.13	6.63826e-05	0.000124656
3702.14	0.00032127	0.000207885
3702.14	-8.67447e-07	0.000211054
3702.15	0.000235986	0.000151286
3702.15	5.26329e-05	0.000287139
3702.15	-9.537e-05	0.000169888
3702.16	5.15613e-05	6.76525e-05
3702.16	0.000260213	0.000213355
3702.16	-0.000181068	0.000272828
3702.17	-8.54107e-05	1.4407e-05
3702.17	0.000191282	0.000116155
3702.17	2.03265e-05	0.000205528
3702.18	-0.00011771	7.60802e-05
3702.18	0.00021598	3.13452e-05
3702.19	0.000135659	0.0002036
3702.19	4.39852e-05	0.000107693
3702.19	0.000136009	0.000176111
3702.2	-8.34558e-06	0.000176071
3702.2	-2.95072e-05	0.000142024
3702.2	3.33119e-05	7.74303e-05
3702.21	6.99988e-05	0.000200428
3702.21	-0.00023137	5.83224e-05
3702.21	0.000289347	-1.9331e-05
3702.22	0.000131569	0.000245608
3702.22	-6.81176e-06	8.25132e-05
3702.22	0.000158796	0.000156756
3702.23	5.89812e-05	0.000162329
3702.23	4.81597e-05	0.000206893
3702.24	-7.50526e-05	0.000162834
3702.24	-4.74172e-06	0.00016615
3702.24	-0.000129255	0.000147391
3702.25	1.18772e-05	9.82039e-05
3702.25	-8.15082e-05	0.000208527
3702.25	-0.000213019	4.91645e-05
3702.26	0.000103182	0.000100885
3702.26	-0.000197235	0.000179415
3702.26	-5.43211e-05	3.99157e-05
3702.27	-0.000167968	0.000162037
3702.27	-0.000123407	-5.00878e-05
3702.28	6.05982e-05	0.000123507
3702.28	-0.000135104	3.06867e-07
3702.28	0.000178209	0.000109827
3702.29	-0.00025143	0.000111621
3702.29	9.88583e-05	-7.77934e-05
3702.29	0.000221983	0.000165685
3702.3	-7.71595e-05	0.000162286
3702.3	4.24279e-05	9.27542e-05
3702.3	-5.50704e-05	0.000259269
3702.31	-0.000402322	6.1367e-05
3702.31	7.26838e-05	-5.96356e-05
3702.32	7.70297e-05	0.000171256
3702.32	-0.000189042	0.000139236
3702.32	-0.000141254	1.60923e-05
3702.33	2.58918e-05	4.4359e-05
3702.33	-2.27981e-05	6.83415e-05
3702.33	7.6859e-05	6.78285e-05
3702.34	4.81162e-05	0.000154165
3702.34	-0.000107321	0.000163352
3702.34	-0.00012485	4.55562e-05
3702.35	6.92572e-05	9.14784e-05
3702.35	-6.37871e-05	0.000125429
3702.36	5.77186e-05	9.26226e-05
3702.36	5.3369e-05	0.000231972
3702.36	-0.000303948	0.000248238
3702.37	-0.000266744	-3.84687e-05
3702.37	0.000235844	0.000176306
3702.37	-0.000528132	0.000285407
3702.38	-0.000256771	-0.00019622
3702.38	0.000222247	0.000119473
3702.38	-0.000246976	0.00010479
3702.39	0.000155339	-2.75379e-05
3702.39	0.000165004	0.00029038
3702.39	-0.00032414	0.000195603
3702.4	-7.7207e-05	6.66466e-05
3702.4	-0.000114979	0.000171183
3702.41	-0.00015198	0.000111298
3702.41	-0.000173982	9.94887e-05
3702.41	1.66483e-05	5.31461e-05
3702.42	-5.17687e-05	0.000263334
3702.42	-0.000351318	7.0763e-05
3702.42	0.000119096	0.000115707
3702.43	-0.00045918	0.000296821
3702.43	-0.000330094	-0.000194913
3702.43	0.000323877	0.000136911
3702.44	-0.000377629	0.000179361
3702.44	2.84601e-05	-7.52739e-05
3702.45	0.000149807	0.000201336
3702.45	-0.000129776	0.000219868
3702.45	-0.000187946	0.000110953
3702.46	4.43429e-05	0.000158478
3702.46	-0.000314799	0.000263334
3702.46	-0.000262542	-2.39736e-05
3702.47	0.000127649	0.000151637
3702.47	-0.000306606	0.00022817
3702.47	-0.000192018	-6.61609e-06
3702.48	5.26913e-05	0.00018443
3702.48	-0.000333276	0.000167068
3702.49	-7.23677e-05	3.83589e-05
3702.49	-9.30058e-05	0.00020404
3702.49	-0.000306874	0.000150647
3702.5	-0.000299838	6.95622e-06
3702.5	9.61316e-05	-5.12525e-06
3702.5	-3.30472e-05	0.0002352
3702.51	-0.000233146	7.39484e-05
3702.51	7.55999e-05	0.000136839
3702.51	-0.000263048	0.000253336
3702.52	-0.000263167	-1.02382e-05
3702.52	0.000150848	0.000143055
3702.53	-0.000346976	0.000254608
3702.53	-0.000180813	-5.77782e-05
3702.53	0.000208245	0.000216834
3702.54	-0.000437983	0.000285898
3702.54	-0.000247172	-7.15704e-05
3702.54	0.000156642	0.000201119
3702.55	-0.000435708	0.00024571
3702.55	-0.000267819	-3.44236e-05
3702.55	8.77315e-06	8.12648e-05
3702.56	-0.000137592	0.000187138
3702.56	-0.000276347	5.91585e-05
3702.56	8.73625e-05	8.55193e-05
3702.57	-0.000292681	0.000264548
3702.57	-0.000309236	-6.2186e-05
3702.58	0.000205804	0.000117992
3702.58	-0.000276518	0.000313367
3702.58	-0.000461927	-5.12955e-06
3702.59	8.65965e-05	-1.27495e-05
3702.59	-9.02006e-05	0.000226955
3702.59	-0.000271933	5.72939e-05
3702.6	5.58439e-05	7.42635e-05
3702.6	-0.000144265	0.000294073
3702.6	-0.000530804	1.81641e-05
3702.61	0.000294752	-4.93317e-05
3702.61	-0.000201844	0.0004453
3702.62	-0.000578201	-0.000101858
3702.62	0.000216908	0.000100083
3702.62	-0.000471752	0.000182947
3702.63	-6.43838e-05	-0.000121337
3702.63	0.000181688	0.000192649
3702.63	-0.000328406	0.000255962
3702.64	-0.000349334	-4.67645e-05
3702.64	0.000194976	5.7717e-05
3702.64	-0.000184309	0.000284655
3702.65	-0.000346152	4.52774e-05
3702.65	-2.25962e-06	5.98289e-05
3702.66	-0.000161231	0.000226309
3702.66	-0.000339337	4.7666e-05
3702.66	6.71657e-05	0.000124933
3702.67	-0.00046791	0.000292676
3702.67	-0.000464718	-0.000122543
3702.67	0.000139127	7.56875e-06
3702.68	-0.000167882	0.000240167
3702.68	-0.00042516	1.93924e-05
3702.68	0.000129296	1.59457e-05
3702.69	-0.000282954	0.000352767
3702.69	-0.000547606	-0.000103129
3702.69	0.00024505	4.75735e-05
3702.7	-0.000471278	0.000344027
3702.7	-0.00060502	-0.000205281
3702.71	0.000406948	-4.45372e-05
3702.71	-0.000340993	0.000365179
3702.71	-0.000386167	-0.000199606
3702.72	0.000283359	0.000172601
3702.72	-0.000524563	0.000194929
3702.72	-0.00019574	-4.76667e-05
[truncated: 21,926 more rows]

## Sheet: e-j for simulation
wavenumber	VCD	ORD
3695.5	0.000677355	-0.000697808
3695.5	0.000730185	0.000231909
3695.51	-0.000572863	-0.000300309
3695.51	0.000682749	-0.000461075
3695.51	0.000295776	0.000155276
3695.52	-0.00075661	-0.000252057
3695.52	0.000590439	-0.000732204
3695.53	0.000346924	0.000322869
3695.53	-0.000621253	-0.000563715
3695.53	0.00118	-0.000275524
3695.54	-7.658e-05	0.000342717
3695.54	-0.0007961	-0.000391266
3695.54	0.000641416	-0.00058847
3695.55	0.000260296	0.000317963
3695.55	-0.000726503	-0.000430266
3695.55	0.000650906	-0.000554736
3695.56	0.000425675	5.454e-05
3695.56	-0.000565262	-0.000195295
3695.56	0.000656674	-0.00063214
3695.57	0.000466069	0.000333954
3695.57	-0.000691408	-0.00035488
3695.58	0.000585063	-0.000527553
3695.58	0.000591558	-2.76903e-06
3695.58	-0.00033642	-6.27398e-05
3695.59	0.000524531	-0.000584435
3695.59	0.000523695	0.000351758
3695.59	-0.000590087	-0.000389664
3695.6	0.000925879	-0.000370699
3695.6	0.000309756	0.000164889
3695.6	-0.000373842	-0.000176854
3695.61	0.000635253	-0.000461449
3695.61	0.000387329	0.000327995
3695.62	-0.000586622	-0.000405159
3695.62	0.000881338	-0.00046931
3695.62	0.000423713	0.000196643
3695.63	-0.000488021	-0.000254321
3695.63	0.00105	-0.000566314
3695.63	0.000617123	0.000418266
3695.64	-0.000369602	-0.000288336
3695.64	0.000523893	-0.000374135
3695.64	0.000781024	-0.000137022
3695.65	0.000193352	0.000138545
3695.65	0.000426266	-0.000437072
3695.66	0.000817674	0.000361152
3695.66	-0.000702224	-0.000264213
3695.66	0.000956295	-0.000559734
3695.67	0.000710576	0.000143675
3695.67	-0.000112966	-9.76854e-05
3695.67	0.000722352	-0.000404516
3695.68	0.000497512	0.000242165
3695.68	-0.00015339	-0.000401899
3695.68	0.00105	-0.000312105
3695.69	0.000634774	0.000184399
3695.69	-0.000231428	3.39467e-05
3695.7	0.000543634	-0.000625049
3695.7	0.000960246	0.000243694
3695.7	-0.000291912	-0.000170212
3695.71	0.000635418	-0.000301566
3695.71	0.000409141	-7.59884e-05
3695.71	0.00027286	-0.000167068
3695.72	0.000563966	-0.000336192
3695.72	0.000661602	3.80776e-05
3695.72	7.01595e-05	-0.000175656
3695.73	0.00034543	-0.000235013
3695.73	0.000420847	-0.000397732
3695.73	0.00074597	-0.000115663
3695.74	0.000367998	-0.000232229
3695.74	0.00085111	-6.21013e-05
3695.75	-6.8628e-05	5.39197e-05
3695.75	-4.20715e-06	-0.000543031
3695.75	0.00118	-0.000484453
3695.76	0.000835766	0.000226092
3695.76	3.92329e-05	-0.000282456
3695.76	0.00105	-5.67836e-05
3695.77	-0.000432893	-2.36123e-05
3695.77	0.000742294	-0.000831811
3695.77	0.00135	0.000159078
3695.78	-4.66767e-05	0.000177457
3695.78	0.000291715	-0.000375296
3695.79	0.000822884	-0.000117384
3695.79	0.000363294	8.04515e-06
3695.79	0.000311133	-0.000194678
3695.8	0.000652743	-8.25586e-05
3695.8	0.000112323	0.000133435
3695.8	-8.4243e-05	-0.000427887
3695.81	0.000965809	-0.00034037
3695.81	0.000312823	0.000191887
3695.81	-7.59533e-05	-0.000369451
3695.82	0.000974541	-0.000135364
3695.82	-0.000196807	0.000125982
3695.83	0.00037683	-0.000681321
3695.83	0.00134	0.000126592
3695.83	-0.000256945	0.000366409
3695.84	-0.000295446	-0.000447411
3695.84	0.000849923	-0.000167979
3695.84	-0.000232909	0.000138345
3695.85	0.000288472	-0.000553704
3695.85	0.00077993	0.000207176
3695.85	-0.000639866	-5.24729e-05
3695.86	0.00018474	-0.000606649
3695.86	0.000731138	-7.26028e-05
3695.86	-4.29908e-05	-2.91935e-05
3695.87	0.000291593	-0.000307042
3695.87	0.000290667	-4.79242e-05
3695.88	4.3543e-05	-0.000169458
3695.88	0.000153333	-0.000308626
3695.88	0.000759783	-0.000151716
3695.89	-0.000103422	0.000197656
3695.89	-6.10267e-05	-0.000493403
3695.89	0.000653369	-8.27606e-05
3695.9	2.57466e-05	5.94836e-07
3695.9	-0.000145411	-0.000170298
3695.9	0.000196175	-0.000379611
3695.91	0.000276994	-8.2031e-05
3695.91	-6.80742e-06	-0.000376991
3695.92	0.000765645	-0.000257233
3695.92	0.000134046	8.24301e-05
3695.92	6.4055e-06	-0.000346453
3695.93	0.000619061	-9.1565e-05
3695.93	-0.000132179	-0.000101542
3695.93	0.000608329	-0.000299867
3695.94	0.00010662	0.000104092
3695.94	0.000126733	-0.000326274
3695.94	0.000273094	-7.95147e-05
3695.95	0.000316791	-0.000302408
3695.95	0.000470062	-5.04407e-06
3695.96	0.000231056	-0.000105291
3695.96	0.000155783	-3.25858e-05
3695.96	0.000281956	-0.000220541
3695.97	0.000243584	3.93633e-05
3695.97	5.25693e-05	-0.000240429
3695.97	0.000368854	-9.60962e-05
3695.98	0.000197779	-0.000171832
3695.98	0.000378154	-4.07785e-05
3695.98	5.68952e-05	-7.00621e-05
3695.99	9.80976e-05	-0.000173429
3695.99	0.000394217	-0.000200248
3696	0.000115501	-3.65059e-06
3696	0.000276967	-0.000340522
3696	0.000505477	6.99908e-05
3696.01	-0.000146308	-0.000101714
3696.01	0.000226388	-0.000177912
3696.01	2.12602e-05	-0.000184993
3696.02	0.000397143	-0.000291088
3696.02	0.00049241	5.35237e-05
3696.02	-0.000271754	4.14786e-05
3696.03	-0.000127458	-0.00033159
3696.03	0.000135547	-0.000235575
3696.03	7.84362e-05	-0.000222187
3696.04	3.93368e-05	-0.000256229
3696.04	0.000121008	-0.00015443
3696.05	-0.000467733	-0.000280404
3696.05	0.000333294	-0.00053399
3696.05	-0.00019573	-5.31302e-05
3696.06	-0.000148312	-0.000704683
3696.06	0.000205137	-0.000109922
3696.06	-0.00084467	-0.000545952
3696.07	0.000171921	-0.000609243
3696.07	-0.000485211	-0.000261514
3696.07	-0.000932018	-0.000647708
3696.08	-0.000900056	-0.000831928
3696.08	-0.00125	-0.00101
3696.09	-0.00134	-0.0015
3696.09	-0.00153	-0.00176
3696.09	-0.00181	-0.00252
3696.1	-0.00143	-0.00308
3696.1	-0.00167	-0.00403
3696.1	-0.000971826	-0.00589
3696.11	0.00235	-0.00829
3696.11	0.00866	-0.01062
3696.11	0.02185	-0.00986
3696.12	0.03282	-0.00354
3696.12	0.03479	0.00871
3696.13	0.01908	0.01642
3696.13	0.00113	0.01716
3696.13	-0.00911	0.01121
3696.14	-0.0105	0.00625
3696.14	-0.00927	0.00311
3696.14	-0.00713	0.00137
3696.15	-0.00545	0.000650225
3696.15	-0.00401	3.93492e-05
3696.15	-0.00306	-9.07161e-05
3696.16	-0.00206	-0.000120736
3696.16	-0.00229	0.000163583
3696.17	-0.00189	-0.000395804
3696.17	-0.00153	-0.000185372
3696.17	-0.000908605	-0.000576669
3696.18	-0.000659064	5.40424e-05
3696.18	-0.00109	-0.000488139
3696.18	-5.20057e-05	-0.000153472
3696.19	-0.0008386	-0.000157318
3696.19	-0.000142613	-0.000415326
3696.19	0.000187262	1.04737e-05
3696.2	-0.000776844	5.24164e-05
3696.2	-0.000315533	-0.000519369
3696.2	5.32765e-05	-5.79588e-05
3696.21	-0.000355937	-0.000231842
3696.21	-0.000227163	-0.000245507
3696.22	6.09957e-05	-0.000416112
3696.22	1.40322e-05	-8.20754e-05
3696.22	-8.66916e-06	-0.000442728
3696.23	0.000352053	-8.16991e-05
3696.23	1.62313e-05	-0.0002443
3696.23	0.000209909	-8.95854e-05
3696.24	8.08461e-05	-0.000270124
3696.24	0.000248059	-5.79354e-05
3696.24	5.44907e-05	-0.000362589
3696.25	0.000790696	-9.9606e-07
3696.25	-0.000263216	0.000129509
3696.26	7.88915e-05	-0.000380724
3696.26	0.000724374	-4.50598e-05
3696.26	-0.00018476	0.000180403
3696.27	-1.165e-05	-0.000424463
3696.27	0.00065722	1.37155e-05
3696.27	-7.16771e-05	-1.82815e-05
3696.28	0.000374048	-0.000169629
3696.28	0.000323545	5.74745e-05
3696.28	-7.05693e-05	-2.79847e-05
3696.29	0.00038797	-0.000274902
3696.29	0.000600582	0.000172836
3696.3	-3.93297e-05	8.54263e-05
3696.3	0.000102172	-6.33155e-05
3696.3	0.000357609	-9.39704e-05
3696.31	0.000278921	0.000204973
3696.31	-0.000127402	-8.83523e-05
3696.31	0.000524514	1.12529e-05
3696.32	-7.11823e-05	0.000187242
3696.32	-5.16149e-05	-0.000156133
3696.32	0.000482077	-0.000144824
3696.33	0.000340453	0.000234919
3696.33	-0.000125651	-7.49038e-05
3696.33	0.000678606	-1.17623e-05
3696.34	-4.6697e-05	0.000300114
3696.34	1.06429e-05	-0.000250076
3696.35	0.000698228	7.56539e-05
3696.35	5.13277e-05	0.000215219
3696.35	0.000167479	-3.72062e-05
3696.36	0.000381613	5.86713e-05
3696.36	0.000314708	0.000167632
3696.36	0.000109627	0.000140673
3696.37	0.000250513	0.000139052
3696.37	-0.000162902	0.000199026
3696.37	-3.69918e-05	-0.000183424
3696.38	0.000475677	3.39324e-05
3696.38	1.01738e-05	0.000104565
3696.39	0.000215139	-0.00014559
3696.39	0.000472494	1.33078e-05
3696.39	0.000362986	6.0148e-06
3696.4	0.000486227	7.70725e-05
3696.4	0.000448998	5.83528e-06
3696.4	0.000779601	0.000288638
3696.41	-0.000126837	0.000265155
3696.41	0.000605213	6.45616e-06
3696.41	8.1681e-05	0.000477791
3696.42	-8.7798e-05	-0.0001038
3696.42	0.00048771	8.93996e-05
3696.43	0.000111916	0.000170645
3696.43	1.48747e-05	-6.32082e-05
3696.43	0.000568207	-5.18245e-05
3696.44	0.000143606	0.000127921
3696.44	0.00035868	-0.000163708
3696.44	0.000352445	-6.95195e-06
3696.45	0.000571308	-0.000172596
3696.45	0.000411927	1.2908e-05
3696.45	0.000726248	-0.000336066
3696.46	0.000987207	-4.39046e-05
3696.46	0.00122	-0.000212636
3696.47	0.0015	0.000211185
3696.47	0.00152	0.000229939
3696.47	0.00124	0.000816891
3696.48	0.000573654	0.000549061
3696.48	0.000398607	0.000807655
3696.48	-0.000383097	0.000277953
3696.49	0.00038988	0.000169926
3696.49	0.000135854	0.000342592
3696.49	-0.00017233	0.000177635
3696.5	0.000200214	-0.000139372
3696.5	0.000478789	0.000191529
3696.5	-2.3731e-05	-3.71626e-07
3696.51	0.000557811	-6.44865e-05
3696.51	0.000315277	0.000132086
3696.52	0.000266167	-0.000102394
3696.52	0.000765783	-1.53386e-05
3696.52	0.000388741	0.000226237
3696.53	0.000308785	-1.75063e-05
3696.53	0.000408992	5.64016e-05
3696.53	0.000486012	-6.27105e-05
3696.54	0.000609708	0.000163232
3696.54	0.000276156	8.27175e-05
3696.54	0.00042731	5.02822e-05
3696.55	0.0003515	7.70775e-05
3696.55	0.000279211	-2.07962e-05
3696.56	0.000666563	-2.66264e-05
3696.56	0.000362703	0.000166989
3696.56	0.000504188	-9.60487e-05
3696.57	0.000620107	0.000223036
3696.57	0.000260612	6.93549e-05
3696.57	0.000475171	0.000147184
3696.58	0.000166412	7.11577e-05
3696.58	0.000445853	9.66782e-06
3696.58	0.000390919	0.000115717
3696.59	0.000254033	7.03285e-05
3696.59	0.000392314	8.13077e-06
3696.6	0.000343809	9.43172e-05
3696.6	0.000357572	-3.07764e-05
3696.6	0.000553436	8.40377e-05
3696.61	0.000368299	0.00016961
3696.61	0.000170299	0.000105452
3696.61	0.000366194	2.0679e-05
3696.62	0.000165789	0.00013565
3696.62	0.000343446	-0.000122254
3696.62	0.000494101	0.000188691
3696.63	0.000122065	-3.90223e-05
3696.63	0.000698573	6.93179e-05
3696.64	0.000178658	0.000224862
3696.64	0.000262229	-2.18441e-05
3696.64	0.000486591	9.9674e-05
3696.65	0.000322741	0.000160411
3696.65	0.000305318	0.000129151
3696.65	0.000180812	0.000164677
3696.66	0.000197744	2.57175e-05
3696.66	0.000332003	0.000144517
3696.66	5.28396e-05	4.07879e-05
3696.67	0.000498594	-1.47271e-05
3696.67	0.000254705	0.000247828
3696.67	0.000157318	-2.67898e-05
3696.68	0.000534173	0.00019984
3696.68	-9.76382e-05	0.000154793
3696.69	0.000424952	-6.33223e-05
3696.69	0.000340856	0.000229843
3696.69	0.000203806	9.25791e-05
3696.7	0.000256873	0.000133608
3696.7	0.000305582	8.95883e-05
3696.7	0.000270965	0.000141457
3696.71	0.000461479	0.00010804
3696.71	0.000271619	0.000351776
3696.71	8.82348e-05	0.000136409
3696.72	0.000254046	0.000243376
3696.72	5.00012e-05	0.000174319
3696.73	0.000141646	0.00020259
3696.73	8.43655e-06	0.000120484
3696.73	0.000234382	0.000120515
3696.74	0.000105133	0.000186653
3696.74	8.27577e-05	0.000121374
3696.74	0.000135244	0.000108175
3696.75	0.000160048	0.00013435
3696.75	3.08188e-05	0.000113735
3696.75	0.000233452	-2.42827e-05
3696.76	0.000407168	0.000213525
3696.76	-2.18074e-05	0.000124287
3696.77	0.000447904	6.05779e-05
3696.77	0.000152082	0.000263892
3696.77	0.000294346	7.64796e-05
3696.78	0.000278172	0.000365787
3696.78	-0.000191585	0.000187955
3696.78	0.000158151	2.95063e-05
3696.79	0.000247016	0.000228342
3696.79	-0.000116799	0.000142421
3696.79	0.000222312	3.05204e-05
3696.8	0.000152132	0.000163022
3696.8	0.000152041	0.000108438
3696.81	6.54696e-05	9.27486e-05
3696.81	0.000282588	6.36702e-05
3696.81	0.000101703	0.000108033
3696.82	0.000406703	2.49284e-05
3696.82	0.00022295	0.000202299
3696.82	0.000324914	6.4232e-05
3696.83	0.000239152	0.000222826
3696.83	0.000246587	0.000105671
3696.83	0.000124168	0.000208729
3696.84	0.000216943	4.56283e-06
3696.84	0.000355696	0.000178244
3696.84	0.000266921	0.000135344
3696.85	0.000163278	0.000198301
3696.85	0.000271204	3.9858e-05
3696.86	0.000314227	0.000179214
3696.86	0.000411778	7.30928e-05
3696.86	0.000413454	0.00034856
3696.87	8.81821e-05	0.000178238
3696.87	0.000301497	0.000209726
3696.87	0.000170353	0.000229478
3696.88	2.93017e-05	0.000209315
3696.88	0.000180845	5.33732e-05
3696.88	0.000207754	0.000220395
3696.89	0.000163056	6.58678e-05
3696.89	0.000231699	0.000217368
3696.9	0.000111749	-3.91294e-06
3696.9	0.00060218	0.000182543
3696.9	9.49055e-05	0.000265336
3696.91	0.000256258	0.000115325
3696.91	0.000248855	0.000231504
3696.91	0.000136123	0.000182551
3696.92	0.000222033	0.0001813
3696.92	8.08156e-05	0.000198205
3696.92	0.000190406	9.63884e-05
3696.93	0.000225749	0.000160727
3696.93	0.000324192	0.000173488
3696.94	6.59889e-05	0.000282902
3696.94	0.00015124	7.00888e-05
3696.94	0.000196493	0.000253268
3696.95	0.000168689	9.99461e-05
3696.95	0.000218917	0.000312618
3696.95	4.79446e-06	0.000137071
3696.96	0.000184242	0.000286967
3696.96	-0.00018156	0.000136811
3696.96	0.000191335	9.75021e-05
3696.97	9.53253e-05	0.000183632
3696.97	4.57184e-05	0.000205242
3696.97	-1.96947e-05	0.000109722
3696.98	4.42328e-05	0.000171561
3696.98	2.01621e-05	6.57968e-06
3696.99	0.000389629	0.000231094
3696.99	-0.000234165	0.00023135
3696.99	0.000103874	2.39036e-05
3697	0.00010298	0.000169199
3697	0.000143534	0.000118032
3697	0.000105944	0.000252231
3697.01	-0.000153435	0.000176687
3697.01	2.04202e-05	6.05015e-05
3697.01	5.10657e-05	0.000127689
3697.02	0.000203376	6.47666e-05
3697.02	0.000230063	0.000345044
3697.03	-0.000307641	0.000219705
3697.03	-1.84799e-05	7.91616e-05
3697.03	-6.65813e-05	0.000145777
3697.04	7.3852e-06	6.81383e-05
3697.04	0.000158904	0.000147893
3697.04	-3.96548e-05	0.000279287
3697.05	-0.000282309	7.26781e-05
3697.05	0.00013149	2.11848e-05
3697.05	5.19527e-05	0.000185407
3697.06	-5.69062e-05	0.000116689
3697.06	3.94982e-05	7.12936e-05
3697.07	0.000210798	0.00013932
3697.07	1.29377e-05	0.000274718
3697.07	-0.000136609	0.000122844
3697.08	0.000124048	0.000151077
3697.08	-9.09159e-05	0.000217063
3697.08	4.40052e-06	0.000109572
3697.09	-9.05178e-06	0.000219063
3697.09	-9.92392e-05	0.000134043
3697.09	1.44401e-05	0.000153806
3697.1	-2.05747e-05	0.000194717
3697.1	-0.000176524	0.000168887
3697.11	1.97115e-05	3.71913e-05
3697.11	7.73527e-05	0.000242396
3697.11	-0.000207089	0.000119798
3697.12	6.95379e-05	0.000102923
3697.12	-9.33215e-05	0.000171678
3697.12	-7.57373e-05	4.94236e-05
3697.13	0.000148525	7.15995e-05
3697.13	8.25903e-05	0.000181681
3697.13	3.3151e-05	9.56763e-05
3697.14	0.00017521	0.000158801
3697.14	7.87155e-05	0.000176047
3697.14	6.51248e-05	0.000198771
3697.15	2.7897e-05	9.2464e-05
3697.15	0.00028545	0.000190493
3697.16	-5.77436e-05	0.000188196
3697.16	0.000355007	4.87096e-05
3697.16	0.000261863	0.000370955
3697.17	-1.29211e-05	0.000163188
3697.17	0.000329515	0.000246412
3697.17	-1.82566e-05	0.000273416
3697.18	0.000242046	0.000142291
3697.18	0.000200087	0.000323359
3697.18	0.000104462	0.000190567
3697.19	0.000333983	0.00027034
3697.19	0.000170167	0.000299268
3697.2	0.00033423	0.00029533
3697.2	0.00018083	0.000423825
3697.2	5.18086e-05	0.000295936
3697.21	0.000197816	0.000303934
3697.21	0.000114569	0.000303965
3697.21	0.000228295	0.000248257
3697.22	0.000363938	0.000313775
3697.22	0.000332956	0.00039211
3697.22	0.000285318	0.000413582
3697.23	0.000191677	0.000437142
3697.23	0.000190338	0.000349424
3697.24	0.00036377	0.000420514
3697.24	0.000171653	0.000452693
3697.24	0.000279433	0.000332775
3697.25	0.000516948	0.000392195
3697.25	0.000557918	0.000504469
3697.25	0.00052227	0.000572843
3697.26	0.000459728	0.000619287
3697.26	0.00051574	0.000582319
3697.26	0.00058819	0.000716823
3697.27	0.000500713	0.000623939
3697.27	0.000939217	0.000767654
3697.28	0.000683019	0.000882261
3697.28	0.000984035	0.000932319
3697.28	0.000894853	0.00115
3697.29	0.00103	0.00138
3697.29	0.000607641	0.00146
3697.29	0.00118	0.0015
3697.3	0.001	0.00197
3697.3	0.00136	0.00213
3697.3	0.00145	0.00281
3697.31	0.00132	0.00333
3697.31	0.00116	0.00411
3697.31	0.00129	0.0053
3697.32	-0.000373189	0.00727
3697.32	-0.00306	0.00957
3697.33	-0.01084	0.0127
3697.33	-0.02437	0.01259
3697.33	-0.0404	0.00475
3697.34	-0.03816	-0.00862
3697.34	-0.02152	-0.01396
3697.34	-0.01571	-0.01074
3697.35	-0.01887	-0.01516
3697.35	-0.00668	-0.02294
3697.35	0.01615	-0.02156
3697.36	0.02581	-0.01149
3697.36	0.02336	-0.00342
3697.37	0.01696	-0.000131293
3697.37	0.01252	0.00142
3697.37	0.0089	0.00184
3697.38	0.00655	0.00181
3697.38	0.0053	0.00148
3697.38	0.00422	0.00163
3697.39	0.00312	0.00124
3697.39	0.00303	0.00114
3697.39	0.00231	0.00121
3697.4	0.00169	0.000898367
3697.4	0.0019	0.000702066
3697.41	0.0016	0.000935323
3697.41	0.00104	0.000664382
3697.41	0.00125	0.000585499
3697.42	0.000994333	0.000606053
3697.42	0.00098303	0.000488343
3697.42	0.00101	0.000577442
3697.43	0.000631146	0.00061207
3697.43	0.000499884	0.000360987
3697.43	0.000805635	0.000317333
3697.44	0.000787701	0.000512905
3697.44	0.000280736	0.000442325
3697.45	0.000664509	0.000197252
3697.45	0.000624657	0.000562971
3697.45	0.000124502	0.000292204
3697.46	0.000675108	0.000281198
3697.46	0.00026599	0.000504362
3697.46	1.47141e-05	0.000256266
3697.47	0.000320833	0.000145855
3697.47	0.000387688	0.00031389
3697.47	9.6319e-06	0.000183253
3697.48	0.000608718	3.37539e-05
3697.48	0.00050301	0.000478789
3697.48	-6.31155e-05	0.00021592
3697.49	0.00044543	0.000150127
3697.49	0.000179406	0.000333782
3697.5	9.8659e-05	0.000119648
3697.5	0.000411724	0.000137871
3697.5	0.000349724	0.000308971
3697.51	4.75255e-05	0.000222866
3697.51	0.000414295	0.000114407
3697.51	0.000340864	0.000461201
3697.52	-0.000310025	0.000211852
3697.52	0.0004174	-2.38774e-05
3697.52	0.000284379	0.000473295
3697.53	-0.000329613	7.29567e-05
3697.53	0.00057774	5.56467e-05
3697.54	5.85489e-05	0.000418582
3697.54	-0.000115743	2.16998e-05
3697.54	0.000443245	9.51763e-05
3697.55	0.000146642	0.000346166
3697.55	-0.000152079	5.18215e-05
3697.55	0.000514664	3.95623e-05
3697.56	0.000204727	0.000349616
3697.56	-3.60384e-05	0.000108484
3697.56	0.000318965	5.00077e-05
3697.57	0.000434143	0.00027044
3697.57	-3.81213e-05	0.000227764
3697.58	0.000443828	6.99513e-05
3697.58	0.000219933	0.000461631
3697.58	-0.000210861	9.30323e-05
3697.59	0.00044267	9.05809e-05
3697.59	0.000206084	0.000375158
3697.59	-0.000209222	0.000188663
3697.6	0.000306041	-1.36868e-05
3697.6	0.000364416	0.000424434
3697.6	-0.000388348	0.000167781
3697.61	0.000425452	-2.00844e-05
3697.61	0.000141132	0.000405134
3697.61	-0.000156806	1.43379e-05
3697.62	0.000500894	9.02568e-05
3697.62	0.000221079	0.000330988
3697.63	-2.09648e-05	0.000204304
3697.63	0.000245551	0.000132463
3697.63	0.000111798	0.000371876
3697.64	-0.000274382	8.63244e-05
3697.64	0.000374208	2.73988e-05
3697.64	0.000261913	0.000295573
3697.65	-2.12028e-05	0.000250996
3697.65	1.33027e-05	6.28431e-05
3697.65	0.000400386	0.000228646
3697.66	-0.000203444	0.000286927
3697.66	0.000219234	-5.14884e-05
3697.67	0.00041775	0.000386625
3697.67	-0.000310399	0.000242215
3697.67	0.000268165	-8.83757e-06
3697.68	0.000261842	0.000404285
3697.68	-0.000272296	0.000105632
3697.68	0.000527966	0.000110428
3697.69	-2.95573e-05	0.00046438
3697.69	-0.000247008	8.22768e-05
3697.69	0.00023313	9.11865e-05
3697.7	0.000162266	0.00028451
3697.7	-0.000132145	0.000192158
3697.71	0.000185288	0.000118703
3697.71	6.81101e-05	0.000305191
3697.71	-0.000131387	0.000174479
3697.72	8.76558e-05	0.000111324
3697.72	0.000167762	0.000281962
3697.72	-0.000252158	0.000261072
3697.73	-2.76263e-05	3.39533e-05
3697.73	0.000172199	0.000213938
3697.73	-0.000115102	0.000211617
3697.74	9.13136e-05	7.25948e-05
3697.74	0.000195056	0.000346446
3697.75	-0.000432188	0.000220323
3697.75	0.000102871	1.88468e-06
3697.75	1.45114e-06	0.00033687
3697.76	-0.000404065	0.000110375
3697.76	1.96871e-05	-4.17489e-05
3697.76	0.000129137	0.000187914
3697.77	-0.000185549	8.65833e-05
3697.77	0.000229798	4.91511e-05
3697.77	5.90609e-05	0.000246903
3697.78	-5.23965e-05	0.000139537
3697.78	8.80019e-05	0.000124606
3697.78	3.89447e-05	0.000287114
3697.79	-0.000294767	9.12086e-05
3697.79	0.000318335	8.20816e-05
3697.8	-6.3463e-05	0.000362373
3697.8	-0.000209962	0.000189886
3697.8	-0.000270409	0.000111466
3697.81	8.81919e-05	7.55514e-05
3697.81	-0.000248203	0.000215969
3697.81	3.2402e-05	-7.26182e-05
3697.82	0.00024494	0.000303035
3697.82	-0.000333757	0.000235475
3697.82	-0.000109373	2.67684e-05
3697.83	7.50122e-05	0.000198009
3697.83	-0.000271857	0.000156132
3697.84	4.64215e-05	7.32439e-05
3697.84	-9.82648e-05	0.000191944
3697.84	-1.31116e-05	0.000134415
3697.85	-0.000161477	0.000163751
3697.85	9.12018e-05	0.000130885
3697.85	-0.000252113	0.000270738
3697.86	-0.00011667	2.18007e-05
3697.86	-7.41808e-05	0.000184124
3697.86	-2.41731e-05	3.81267e-05
3697.87	0.000105027	0.000241268
3697.87	-0.00014141	0.000247531
3697.88	-0.000302002	0.000201566
3697.88	-0.000141822	4.86583e-05
3697.88	-3.67061e-05	0.000181169
3697.89	-0.000160643	0.000186741
3697.89	-0.000311836	0.000132624
3697.89	-3.23801e-05	2.38968e-05
3697.9	-7.85609e-05	0.000194432
3697.9	-7.07713e-05	8.651e-05
3697.9	-1.56922e-05	0.000212144
3697.91	-0.000147371	0.000184909
3697.91	-0.000214566	0.000119586
3697.92	0.000168441	0.000105473
3697.92	-0.00012111	0.000407761
3697.92	-0.000400497	0.000155266
3697.93	-0.000214628	0.00014952
3697.93	-0.000176925	0.000158358
3697.93	-0.000395095	0.000152322
3697.94	-1.10716e-05	-4.61528e-05
3697.94	1.72031e-05	0.00033084
3697.94	-0.000455317	0.000141439
3697.95	-0.000149131	3.0096e-05
3697.95	5.31601e-05	0.000158366
3697.95	-0.000347194	0.000248413
3697.96	-9.89302e-05	-4.66037e-05
3697.96	5.42263e-05	0.000281168
3697.97	-0.000314209	8.86803e-05
3697.97	7.69413e-05	7.98197e-05
3697.97	0.000132096	0.000223427
3697.98	-0.000215985	0.000335122
3697.98	-9.8733e-05	1.10296e-05
3697.98	0.000231547	0.000400533
3697.99	-0.00059485	0.000243094
3697.99	0.000107354	-9.57059e-06
3697.99	0.000121861	0.000402861
3698	-0.000364156	0.00028267
3698	-9.90755e-05	0.000174026
3698.01	-0.000224538	0.000300644
3698.01	-0.00034543	0.000164874
3698.01	-0.000276976	7.57109e-05
3698.02	0.000102878	6.93476e-05
3698.02	-0.000121206	0.000317948
3698.02	-0.000209298	4.68239e-05
3698.03	0.000107274	0.000263856
3698.03	-0.000431923	0.000211519
3698.03	-8.22095e-05	4.75594e-06
3698.04	7.57475e-05	0.00021165
3698.04	-0.000254853	0.000216719
3698.05	-5.14061e-05	2.61779e-06
3698.05	0.000313256	0.00026048
3698.05	-0.000290747	0.000423163
3698.06	-0.000382262	6.95027e-05
3698.06	0.000118924	0.000186721
3698.06	-0.000403312	0.000318165
3698.07	-0.000257389	-3.88069e-05
3698.07	0.000141336	0.00020591
3698.07	-0.000336612	0.000247517
3698.08	-0.00016884	2.66408e-05
3698.08	4.54749e-05	0.000198883
3698.08	-0.000276181	0.000189208
3698.09	-6.38722e-05	5.67668e-05
3698.09	7.61822e-05	0.000235188
3698.1	-0.000351884	0.00035663
3698.1	-0.000574543	-5.76981e-05
3698.1	0.000379664	7.83998e-06
3698.11	-0.00030568	0.000391111
3698.11	-0.000257259	-0.000117958
3698.11	0.000223389	0.000237653
3698.12	-0.000436559	0.000207342
3698.12	-0.000155264	-5.51564e-05
3698.12	0.000238976	0.000113544
3698.13	-0.0001679	0.00032236
3698.13	-0.000264235	-1.64433e-06
3698.14	0.000194631	0.000201679
3698.14	-0.000434005	0.000252269
3698.14	-0.000147593	-7.85245e-05
3698.15	0.000200633	0.000189916
3698.15	-0.000255598	0.000253494
3698.15	-0.00021229	5.0549e-05
3698.16	5.70182e-05	0.000117881
3698.16	-0.000165096	0.000250412
3698.16	-0.000263366	2.35102e-05
3698.17	0.000176484	0.000157985
3698.17	-0.000376689	0.000260382
3698.18	-0.000174817	-8.62648e-05
3698.18	0.000241818	0.00015084
3698.18	-0.000202483	0.000304052
3698.19	-0.00030637	-2.34594e-05
3698.19	0.000435936	0.000142989
3698.19	-0.000384267	0.000502938
3698.2	-0.000553819	-0.000102985
3698.2	0.000264729	9.67e-05
3698.2	-0.000406403	0.000307172
3698.21	-0.000349288	-0.000184245
3698.21	0.000512675	0.000101872
3698.22	-0.00038248	0.000375121
3698.22	-0.000181301	-0.000153711
3698.22	0.000300551	0.000224911
3698.23	-0.00033891	0.000230158
3698.23	-0.000150988	-1.27865e-05
3698.23	0.00019101	0.000119935
3698.24	-0.000171156	0.000282945
3698.24	-0.000209878	-1.65403e-05
3698.24	0.000326838	0.000180732
3698.25	-0.000326048	0.000423154
3698.25	-0.000473505	-5.16307e-05
3698.25	0.000261647	0.000105426
3698.26	-0.000407313	0.000290061
3698.26	-0.00019917	-0.000106988
3698.27	0.000164129	0.00015634
3698.27	-0.00019062	0.000240431
3698.27	-0.000396762	5.50502e-05
3698.28	0.000153362	-4.86819e-05
3698.28	-6.86842e-05	0.000344102
3698.28	-0.000433456	-4.9394e-05
3698.29	0.000315095	6.99808e-05
3698.29	-0.000308349	0.000316224
3698.29	-0.000302875	-0.000129119
3698.3	0.000443069	0.000113064
3698.3	-0.0003355	0.000404796
3698.31	-0.000393529	-0.00012551
3698.31	0.000333558	9.45829e-05
3698.31	-0.000272378	0.0003516
3698.32	-0.00050174	-7.47672e-05
3698.32	0.000355367	-2.73451e-05
3698.32	-0.000209959	0.000389476
3698.33	-0.000388247	-0.000138816
3698.33	0.000411202	0.00011474
3698.33	-0.000288149	0.000337774
3698.34	-0.000334348	-4.39467e-05
3698.34	0.000289527	8.64326e-05
3698.35	-0.000316107	0.000438422
3698.35	-0.000687654	-0.000125391
3698.35	0.000345338	-7.06093e-05
3698.36	-0.000180882	0.000337951
3698.36	-0.000407034	-7.34212e-05
3698.36	0.000272235	7.44582e-05
3698.37	-0.000404309	0.000314355
3698.37	-0.000356444	-0.000173227
3698.37	0.00029822	9.53722e-05
3698.38	-0.000323068	0.000252535
3698.38	-0.000264703	-8.00282e-05
3698.39	0.000268482	0.00011135
3698.39	-0.000432442	0.000389047
3698.39	-0.000608774	-0.0002079
3698.4	0.000423011	3.51328e-06
3698.4	-0.000387873	0.000338301
3698.4	-0.000350101	-0.000167724
3698.41	0.000252093	0.000121726
3698.41	-0.000427972	0.000237402
3698.41	-0.00026792	-0.000118135
3698.42	0.000164854	0.000105877
3698.42	-0.000318281	0.00026762
3698.42	-0.000475555	-1.94946e-05
3698.43	4.68909e-05	1.87789e-05
3698.43	-0.000462415	0.000300062
3698.44	-0.000697341	-0.000271086
3698.44	0.000435577	-0.000104501
3698.44	-0.000418745	0.000349329
3698.45	-0.000525457	-0.000295592
3698.45	0.000386124	-1.92432e-05
3698.45	-0.000296776	0.000204269
3698.46	-0.000259321	-9.68654e-05
3698.46	4.79113e-05	-3.16159e-06
3698.46	-0.00012738	0.000126477
3698.47	-0.000288847	-5.35963e-05
3698.47	0.000225591	-5.13621e-06
3698.48	-0.000213813	0.00028681
3698.48	-0.000405491	-9.22082e-05
3698.48	0.000216708	5.63615e-05
3698.49	-0.000413693	0.00027169
3698.49	-0.000413669	-0.000178322
3698.49	0.000280683	2.06399e-05
3698.5	-0.000270736	0.00027865
3698.5	-0.000484662	-7.79528e-05
3698.5	0.000183554	-5.9325e-05
3698.51	-0.000163732	0.000311668
3698.51	-0.000493369	-7.33253e-05
3698.52	0.000184049	7.10219e-05
3698.52	-0.000501365	0.000234486
3698.52	-0.000373384	-0.000140508
3698.53	4.8142e-05	7.11873e-07
3698.53	-0.000195341	0.000212506
3698.53	-0.00056816	-5.7216e-05
3698.54	0.000195644	-9.08416e-05
3698.54	-0.000290436	0.000297064
3698.54	-0.000460778	-0.000143422
3698.55	0.000130621	3.04908e-05
3698.55	-0.000343455	0.000206404
3698.56	-0.000483957	-7.67428e-05
3698.56	-5.89159e-06	-6.4572e-05
3698.56	-0.000317282	0.000134234
3698.57	-0.000408706	-0.000198256
3698.57	0.000267516	-0.000112823
3698.57	-5.99863e-05	0.000231395
3698.58	-0.000411062	-0.000111875
3698.58	0.000393277	-5.4427e-05
3698.58	-0.000202311	0.000335489
3698.59	-0.000359756	-0.000112766
3698.59	0.000221022	9.62255e-05
3698.59	-0.000363882	0.000211925
3698.6	-0.000225514	-8.96837e-05
3698.6	6.97814e-05	0.000137136
3698.61	-0.000413389	0.000155123
3698.61	-0.000297263	-7.98758e-05
3698.61	3.39835e-05	6.32272e-06
3698.62	-0.000282673	0.000215783
3698.62	-0.000524074	-0.000204682
3698.62	0.00044403	-8.39839e-05
3698.63	-0.000282739	0.000260441
3698.63	-0.000129957	-0.00015534
3698.63	0.000115935	0.000187623
3698.64	-0.000413778	8.55077e-05
3698.64	-7.24453e-05	-0.00012486
3698.65	0.000226371	0.000109014
3698.65	-0.000258338	0.000198714
3698.65	-0.00017234	3.71809e-06
3698.66	-8.97146e-05	0.000115718
3698.66	-0.000270985	0.000112273
3698.66	-0.000316509	-7.72152e-05
3698.67	0.000225325	-1.27553e-05
3698.67	-0.000212259	0.000262792
3698.67	-0.000376877	-4.16659e-05
3698.68	2.25612e-05	-3.65016e-05
3698.68	-2.6699e-05	0.000185964
3698.69	-0.000454122	1.15293e-05
3698.69	0.000159168	-5.81828e-06
3698.69	-0.000557378	0.000218327
3698.7	-0.000155466	-0.00034933
3698.7	0.000251286	0.000216705
3698.7	-0.000540644	2.8831e-05
3698.71	8.91202e-07	-0.000134112
3698.71	2.8538e-05	5.57256e-05
3698.71	-0.000199661	3.975e-05
3698.72	-4.44707e-05	-8.35795e-05
3698.72	3.57289e-05	4.66275e-05
3698.72	-2.62579e-05	3.99135e-05
3698.73	-0.000116297	6.48733e-05
3698.73	1.91716e-06	-1.49831e-05
3698.74	-6.72784e-05	0.000132861
3698.74	-0.00016305	-9.55289e-06
3698.74	-3.88992e-05	4.90388e-05
3698.75	-6.14076e-05	3.74567e-05
3698.75	-0.000183058	6.7975e-05
3698.75	9.2346e-05	-6.65134e-05
3698.76	-6.16325e-05	0.000362894
3698.76	-0.00077556	-0.00011397
3698.76	0.000324389	-0.000174623
3698.77	-0.000203211	0.000252045
3698.77	-0.000294391	-0.000168302
3698.78	0.000203649	0.000105246
3698.78	-0.000563372	0.000113438
3698.78	-9.49107e-05	-0.000255981
3698.79	7.92068e-05	9.01056e-05
3698.79	-0.000243818	-2.78798e-05
3698.79	-5.15008e-05	-9.07492e-06
3698.8	-0.000164089	-1.35449e-06
3698.8	-0.000205949	-2.04135e-05
3698.8	-0.00011365	-0.000160216
3698.81	0.000175581	-5.08605e-06
3698.81	-0.000146037	8.62564e-05
3698.82	-0.000240024	-6.01925e-05
3698.82	5.00554e-05	-0.000149992
3698.82	0.000171502	0.000110212
3698.83	-0.00030854	5.56483e-05
3698.83	-5.02003e-06	-8.49582e-05
3698.83	-0.000115803	0.000101841
3698.84	-0.000235198	-0.00010117
3698.84	0.000116622	3.36524e-05
3698.84	-0.000437887	8.88748e-05
3698.85	-0.000142006	-0.000255219
3698.85	0.000142568	3.69862e-05
3698.86	-0.000281472	-2.94349e-05
3698.86	3.49857e-05	-0.000129993
3698.86	-1.0885e-06	4.99137e-05
3698.87	-0.000246706	-6.21824e-05
3698.87	8.12997e-05	-0.000160874
3698.87	0.000182212	3.55674e-05
3698.88	-2.99921e-05	8.96501e-05
3698.88	-0.000164016	3.10479e-05
3698.88	-4.3495e-05	-1.06284e-05
3698.89	-0.000169493	6.35491e-05
3698.89	-0.00015784	-0.000104892
3698.89	0.000167427	4.7799e-06
3698.9	-0.00012321	0.000182372
3698.9	-0.00043086	-1.07175e-05
3698.91	-2.52968e-05	-0.000115915
3698.91	-0.000137624	9.3811e-05
3698.91	-0.000245421	-0.000111367
3698.92	4.80643e-05	3.98485e-05
3698.92	-0.000483118	2.31574e-05
3698.92	-8.20407e-05	-0.000292483
3698.93	0.000240315	8.2813e-05
3698.93	-0.000391235	2.77474e-05
3698.93	1.67567e-05	-0.000151286
3698.94	-6.84442e-05	4.6342e-05
3698.94	-0.000114683	-5.41229e-05
3698.95	-0.000156271	-3.51395e-05
3698.95	7.71546e-05	-0.000117414
3698.95	-1.55159e-05	0.000136187
3698.96	-0.000259703	-9.10871e-05
3698.96	0.000125014	-6.20024e-06
3698.96	-0.000233457	7.86657e-05
3698.97	-0.000199321	-0.000109534
3698.97	3.52527e-05	-4.12562e-05
3698.97	-0.000134173	2.96062e-05
3698.98	-0.000130658	-8.79979e-05
3698.98	5.4249e-05	-2.18234e-05
3698.99	-0.000206704	6.40112e-05
3698.99	-0.000223177	-0.00022119
3698.99	0.000424154	-1.57655e-05
3699	-0.000362828	0.000170688
3699	-4.27678e-06	-0.0002871
3699	0.000225564	0.000183997
3699.01	-0.000453437	-4.9648e-05
3699.01	0.000172764	-0.000196547
3699.01	0.0001837	9.69322e-05
3699.02	-0.000228778	6.08139e-05
3699.02	-5.27525e-05	-0.000149188
3699.03	0.000145744	-3.6743e-06
3699.03	1.26559e-05	-1.54045e-05
3699.03	9.9971e-05	2.85718e-05
3699.04	-4.35284e-05	5.28032e-05
3699.04	-0.000153244	-8.3776e-06
3699.04	1.71891e-05	-0.000176683
3699.05	0.000358308	-1.75639e-05
3699.05	8.53471e-05	9.01078e-05
3699.05	0.000159734	-1.02193e-05
3699.06	0.000315168	0.000158782
3699.06	-0.000143688	0.000251324
3699.06	-0.000155599	-5.50416e-05
3699.07	0.000291352	0.000165549
3699.07	-0.000472999	0.000269974
3699.08	-0.000290442	-0.000224086
3699.08	0.000273831	3.99829e-05
3699.08	-0.000239669	8.48056e-05
3699.09	4.91809e-05	-8.37482e-05
3699.09	3.46282e-05	0.000110605
3699.09	-0.000172872	1.85133e-05
3699.1	-5.36609e-05	-8.51301e-05
3699.1	0.000264045	1.33798e-05
3699.1	-0.000150049	0.000194641
3699.11	-0.000141848	-0.000147825
3699.11	0.000221929	0.000104129
3699.12	-0.00036876	6.87903e-06
3699.12	0.000232002	-0.000178098
3699.12	0.00014589	0.000183577
3699.13	-0.000180453	-1.1189e-05
3699.13	9.38244e-05	-2.97239e-05
3699.13	8.43569e-05	2.83351e-05
3699.14	-2.68193e-05	8.0987e-05
3699.14	-2.73312e-06	-9.65313e-05
3699.14	0.000298749	0.000135201
3699.15	-0.000296516	8.34381e-05
3699.15	0.000191578	-5.94326e-05
3699.16	-6.47201e-05	0.000176484
3699.16	-0.000137707	-1.04864e-05
3699.16	-6.83727e-05	-1.30259e-05
3699.17	0.000112495	3.48044e-05
3699.17	-0.000311203	8.54398e-05
3699.17	6.52285e-05	-0.000218515
3699.18	0.00016318	0.000173112
3699.18	-0.000369814	-3.97763e-05
3699.18	0.000155284	-0.000174017
3699.19	0.000240574	0.000130566
3699.19	-0.000329059	6.76452e-05
3699.19	3.64014e-05	-0.000169356
3699.2	3.99961e-05	4.44021e-05
3699.2	3.99104e-05	-7.64288e-05
3699.21	1.68644e-05	5.69742e-05
3699.21	4.10862e-05	-7.71032e-05
3699.21	1.66013e-06	0.000115123
3699.22	-0.000156176	-0.000162617
3699.22	0.000388137	-6.45775e-06
3699.22	-4.90082e-05	0.00016678
3699.23	-0.000168443	-2.63215e-05
3699.23	0.000118813	-6.25947e-06
3699.23	-0.000224404	0.000103082
3699.24	-2.35933e-06	-0.00021808
3699.24	0.000246072	0.000195434
3699.25	-0.00053201	-2.96336e-06
3699.25	0.000143123	-0.000213853
3699.25	0.000124421	0.000106268
3699.26	-0.000215931	-2.45976e-06
3699.26	7.83925e-05	-8.4596e-05
3699.26	-8.01555e-05	0.000142906
3699.27	-0.000358409	-0.000124984
3699.27	0.000170294	-0.000129915
3699.27	3.18616e-05	5.56015e-05
3699.28	-0.000139785	2.35016e-05
3699.28	-0.000162505	-6.6683e-05
3699.29	-3.35363e-05	-4.85476e-05
3699.29	-0.000188038	-5.34738e-05
3699.29	-1.45732e-06	-0.000184549
3699.3	0.000189437	2.76314e-05
3699.3	-0.000314161	1.4138e-05
3699.3	1.10885e-05	-0.000271017
3699.31	0.000302872	1.05829e-05
3699.31	-8.75612e-05	7.89945e-05
3699.31	-0.000136827	-7.19752e-05
3699.32	7.36813e-05	-5.09841e-05
3699.32	-0.000179445	-1.64352e-06
3699.33	5.31958e-05	-0.000205524
3699.33	0.000182923	9.09064e-05
3699.33	-0.000258839	-4.52919e-05
3699.34	0.000145422	-0.00013623
3699.34	6.13404e-05	4.9353e-05
3699.34	-8.79387e-05	-6.46944e-05
3699.35	0.00014669	-1.20723e-05
3699.35	-0.000208967	4.08867e-05
3699.35	1.3704e-05	-0.000186747
3699.36	0.000102834	-5.02207e-07
3699.36	0.00010353	-0.000113031
3699.36	0.000187392	0.000103354
3699.37	-0.000112359	-2.80664e-05
3699.37	0.000143562	4.38072e-05
3699.38	-0.000192955	2.81931e-06
3699.38	0.000148455	-7.30954e-05
3699.38	-1.00774e-05	9.39694e-05
3699.39	-0.000146317	-6.95568e-05
3699.39	0.000176305	-0.000100424
3699.39	0.00014845	0.000107022
3699.4	-7.55304e-05	3.6205e-05
3699.4	-2.65505e-05	3.60831e-05
3699.4	-8.84043e-05	-4.56229e-05
3699.41	9.53096e-05	-2.00724e-05
3699.41	6.96338e-05	-9.50705e-06
3699.42	0.000141126	0.000112387
3699.42	-0.000185405	7.10175e-05
3699.42	-1.56681e-05	2.38014e-05
3699.43	-0.000248642	3.6055e-05
3699.43	-0.000106824	-0.000126557
3699.43	6.65408e-05	-8.59615e-05
3699.44	8.71007e-05	-2.84454e-06
3699.44	-2.4329e-05	-7.49584e-05
3699.44	0.00032682	4.30023e-06
3699.45	-0.000133659	0.000149775
3699.45	1.19088e-05	-0.000155565
3699.46	0.000247184	8.8417e-05
3699.46	-8.67624e-05	3.62908e-05
3699.46	0.000108687	-3.6131e-06
3699.47	5.11343e-05	7.07569e-05
3699.47	-3.90252e-05	4.30206e-05
3699.47	2.38948e-05	-2.18366e-05
3699.48	0.000118919	6.16377e-05
3699.48	-4.87811e-05	7.34853e-05
3699.48	-3.1642e-05	1.35694e-05
3699.49	8.49562e-06	2.66396e-05
3699.49	-7.14031e-05	1.77109e-05
3699.5	0.000114433	-7.54739e-05
3699.5	0.000218671	0.000202578
3699.5	-0.000435376	9.26049e-05
3699.51	1.39851e-05	-0.000175023
3699.51	8.23068e-05	7.69531e-05
3699.51	-0.000110765	-2.28812e-05
3699.52	1.30982e-05	-5.06121e-05
3699.52	0.000108972	-3.6807e-05
3699.52	2.18932e-05	3.04281e-05
3699.53	0.000113885	-8.36207e-05
3699.53	0.000236946	0.000139478
3699.53	-0.000230457	3.79237e-05
3699.54	0.000174059	-9.67969e-05
3699.54	7.43353e-05	0.00011675
3699.55	6.1595e-06	-3.31789e-05
3699.55	0.000146784	9.77641e-05
3699.55	-0.000108817	4.96e-05
3699.56	2.24917e-05	3.67491e-05
3699.56	-0.00017919	-8.70523e-06
3699.56	0.000127181	-0.000107073
3699.57	6.73409e-05	4.10049e-05
3699.57	0.000147778	-5.98532e-05
3699.57	0.000179327	0.000153752
3699.58	-0.000170139	4.07313e-05
3699.58	0.000136626	-3.9515e-05
3699.59	7.66613e-05	0.000138716
3699.59	-0.000212603	5.11982e-05
3699.59	-1.87169e-05	-7.06422e-05
3699.6	4.80816e-05	3.89884e-05
3699.6	-0.000118456	-2.52218e-05
3699.6	0.000129372	-9.81517e-05
3699.61	0.000192732	9.27686e-05
3699.61	-0.000115086	5.99427e-05
3699.61	6.22701e-05	-3.37703e-05
3699.62	2.19619e-05	9.03497e-05
3699.62	-0.00014188	1.06057e-05
3699.63	-2.5591e-05	-4.21672e-05
3699.63	-3.16147e-06	1.77187e-06
3699.63	-0.000105521	-5.33559e-05
3699.64	0.000123452	-0.000131114
3699.64	0.000242255	3.40489e-05
3699.64	5.97161e-06	7.69529e-05
3699.65	-1.99868e-05	-4.02145e-05
3699.65	0.00016354	1.56412e-05
3699.65	-4.28626e-05	5.57666e-05
3699.66	8.22386e-05	-3.1702e-05
3699.66	1.38661e-05	8.02617e-05
3699.67	-6.5485e-05	-6.04771e-05
3699.67	0.000208328	-5.32244e-05
3699.67	0.000250474	0.000141593
3699.68	-0.000273007	0.000167878
3699.68	-9.81479e-05	-0.00019623
3699.68	0.000282516	7.82693e-05
3699.69	-0.000199679	1.81615e-05
3699.69	0.00024747	-7.22546e-05
3699.69	5.84743e-05	0.000144747
3699.7	-1.00796e-05	-3.02519e-05
3699.7	0.000184031	7.936e-05
3699.7	-3.01767e-05	0.000115403
3699.71	-5.9661e-05	7.99409e-05
3699.71	-9.79378e-05	3.22825e-05
3699.72	-1.20185e-05	5.17e-05
3699.72	-0.000198354	4.17096e-05
3699.72	-1.44325e-05	-9.3114e-05
3699.73	6.68378e-05	8.71154e-05
3699.73	-0.000285978	-5.00193e-05
3699.73	0.000303439	-0.000182101
3699.74	0.000207869	0.000258429
3699.74	-0.000314335	-2.92509e-05
3699.74	0.000359005	-3.02985e-05
3699.75	-7.60939e-05	0.000259662
3699.75	-0.000297306	-2.57788e-05
3699.76	0.000156359	-3.60334e-05
3699.76	-3.75341e-05	0.000235214
3699.76	-0.000463684	-5.30518e-05
3699.77	8.84256e-05	-8.0327e-05
3699.77	-0.00022815	3.5548e-06
3699.77	0.000109527	-0.000140819
3699.78	-9.2348e-06	5.62306e-05
3699.78	6.66195e-05	-9.41271e-05
3699.78	7.22809e-05	7.73288e-05
3699.79	5.00794e-06	-6.47422e-05
3699.79	0.000218429	9.27192e-05
3699.8	-0.000187664	0.000120539
3699.8	-8.37971e-05	-0.000104183
3699.8	0.000239407	4.71017e-05
3699.81	-0.00017891	0.00013392
3699.81	-0.000108688	-7.80866e-05
3699.81	3.3721e-05	2.57248e-05
3699.82	-8.49804e-05	-1.15515e-05
3699.82	7.8339e-05	-3.38677e-05
3699.82	7.25489e-05	0.000110966
3699.83	-0.000269168	5.67712e-05
3699.83	-8.76106e-05	-7.85363e-05
3699.83	-5.24753e-05	-5.3725e-06
3699.84	-4.5326e-05	-4.29939e-05
3699.84	-1.86163e-05	-3.31025e-06
3699.85	-5.76097e-05	1.41098e-05
3699.85	-0.000178615	1.7546e-06
3699.85	-0.000164157	-8.62904e-05
3699.86	-3.45598e-05	-9.56033e-05
3699.86	-9.11297e-05	-1.98015e-05
3699.86	-0.000144858	-0.000181976
3699.87	0.000235162	-4.40953e-05
3699.87	-0.000300833	2.53498e-06
3699.87	4.22022e-05	-0.000231745
3699.88	2.40494e-05	-8.62017e-06
3699.88	-4.02999e-05	-0.000126565
3699.89	-4.43134e-05	-8.09128e-05
3699.89	9.76139e-05	-0.000169673
3699.89	6.10742e-05	2.30455e-05
3699.9	-0.000106801	-0.000119442
3699.9	2.89966e-05	-5.83796e-05
3699.9	-0.000130975	-0.000104116
3699.91	-5.159e-05	-0.000150498
3699.91	7.11073e-05	-0.000152356
3699.91	2.18141e-05	2.15354e-06
3699.92	-0.000247887	-8.76173e-05
3699.92	-0.000125075	-0.000142332
3699.93	-0.000253922	-0.000107413
3699.93	-0.000358781	-0.000277787
3699.93	-1.96638e-05	-0.000333758
3699.94	-9.03891e-05	-0.000183344
3699.94	-0.000190827	-0.00031773
3699.94	-2.06382e-05	-0.000274527
3699.95	-0.000207344	-0.000266896
3699.95	-0.000203128	-0.000374708
3699.95	-0.000150656	-0.000348104
3699.96	-0.000371518	-0.00039371
3699.96	-0.000300041	-0.000548375
3699.97	-0.000304856	-0.000562315
3699.97	-0.000363909	-0.000680927
3699.97	-0.000342671	-0.000834586
3699.98	-0.000100439	-0.000926259
3699.98	-0.000270359	-0.000895561
3699.98	-0.000409665	-0.00124
3699.99	-0.000189306	-0.00142
3699.99	-0.000460947	-0.0017
3699.99	-0.000246865	-0.00236
3700	0.000351942	-0.00289
3700	0.00089389	-0.00367
3700	0.00239	-0.00515
3700.01	0.00738	-0.00645
3700.01	0.01345	-0.00635
3700.02	0.02314	-0.00406
3700.02	0.02923	0.003
3700.02	0.02618	0.01352
3700.03	0.00943	0.01873
3700.03	-0.00781	0.01766
3700.03	-0.01709	0.0104
3700.04	-0.01772	0.00442
3700.04	-0.01367	0.000346961
3700.04	-0.00983	-0.00115
3700.05	-0.00666	-0.00169
3700.05	-0.00442	-0.0016
3700.06	-0.00332	-0.00119
3700.06	-0.00278	-0.00126
3700.06	-0.00176	-0.00106
3700.07	-0.00157	-0.000836528
3700.07	-0.00123	-0.000808139
3700.07	-0.00097952	-0.000678057
3700.08	-0.000884925	-0.000593003
3700.08	-0.000687573	-0.000639038
3700.08	-0.000279004	-0.000452931
3700.09	-0.000561627	-0.000281089
3700.09	-0.000423186	-0.000464321
3700.1	-0.000112674	-0.000267516
3700.1	-0.000367034	-0.000179519
3700.1	-0.00037482	-0.000263092
3700.11	-0.000186704	-0.000259041
3700.11	-0.000161664	-0.000152892
3700.11	-0.000246219	-0.000183859
3700.12	-7.8324e-05	-0.000193983
3700.12	-5.48741e-05	-6.72985e-05
3700.12	-0.000238819	-7.01683e-05
3700.13	-0.000151404	-0.000123156
3700.13	-0.000200598	-6.96493e-05
3700.14	-0.000199978	-0.000168366
3700.14	2.67744e-05	-0.000148146
3700.14	-7.78476e-06	-1.10077e-05
3700.15	-0.000205641	-8.79236e-05
3700.15	0.00014381	-0.000123601
3700.15	-2.63081e-05	0.000121912
3700.16	-0.000247049	-0.000112874
3700.16	0.000212014	-3.64436e-05
3700.16	-0.000200528	0.000163545
3700.17	-0.000359565	-0.000118311
3700.17	5.51833e-05	-0.000110426
3700.17	-3.31469e-05	-2.3724e-05
3700.18	6.03731e-05	-2.2272e-05
3700.18	-8.64236e-05	4.19505e-05
3700.19	-2.75931e-05	-3.93528e-05
3700.19	-5.60652e-05	2.92045e-05
3700.19	-1.00835e-06	-2.57731e-05
3700.2	-8.68901e-05	9.66569e-05
3700.2	-0.000225207	-6.32632e-05
3700.2	-2.84799e-05	-6.61106e-05
3700.21	6.41384e-06	-4.81325e-05
3700.21	-3.65016e-05	-8.55103e-06
3700.21	6.77509e-05	-9.63229e-05
3700.22	0.000146319	9.50812e-05
3700.22	-0.000202274	-1.98638e-06
3700.23	0.000111315	-7.89545e-05
3700.23	6.18274e-05	9.09655e-05
3700.23	-0.000190737	1.88118e-05
3700.24	5.1132e-06	-0.000125949
3700.24	0.000129868	1.0917e-05
3700.24	-7.91176e-06	-3.72405e-05
3700.25	0.000173064	6.52683e-06
3700.25	-5.70413e-05	6.74497e-05
3700.25	-8.36377e-05	-8.03578e-05
3700.26	0.000192578	-0.000113143
3700.26	0.000279021	5.58949e-05
3700.27	6.19195e-06	6.36704e-05
3700.27	0.00010587	-1.57324e-05
3700.27	7.8586e-05	5.09751e-05
3700.28	3.49968e-05	-3.84579e-05
3700.28	0.00026288	-4.93114e-06
3700.28	0.00010218	0.000119812
3700.29	-5.10265e-05	-2.56186e-05
3700.29	0.000245681	-5.88042e-05
3700.29	0.000207168	0.000109113
3700.3	8.07042e-06	5.63053e-06
3700.3	0.00033938	-8.38843e-06
3700.3	0.000145228	0.000202247
3700.31	-0.000110149	1.09459e-05
3700.31	0.00022007	-4.17579e-05
3700.32	0.000214447	0.000111847
3700.32	1.85128e-05	4.50396e-05
3700.32	0.00027141	1.45865e-06
3700.33	0.0001348	0.000163821
3700.33	9.93638e-06	-2.07301e-05
3700.33	0.000362236	3.4125e-05
3700.34	0.000144773	0.000222598
3700.34	-0.000162004	3.80973e-05
3700.34	0.000338737	-0.000101718
3700.35	0.000314314	0.000253462
3700.35	-0.000121702	6.62177e-05
3700.36	0.000288111	6.01674e-05
3700.36	-2.44819e-05	0.000179152
3700.36	4.46925e-05	-3.02856e-05
3700.37	0.000335998	9.64911e-05
3700.37	4.05845e-05	0.000255979
3700.37	-0.000243501	4.75215e-05
3700.38	0.000171393	-4.5166e-05
3700.38	8.17736e-05	0.000169136
3700.38	-0.000173835	-3.74421e-05
3700.39	0.000346242	-8.33777e-05
3700.39	0.000149753	0.000196719
3700.4	-9.62766e-05	-8.46364e-05
3700.4	0.000538886	-2.69175e-05
3700.4	0.00016089	0.000273396
3700.41	-8.77418e-06	-5.95142e-06
3700.41	0.000400675	9.42428e-05
3700.41	4.50564e-05	0.000229701
3700.42	-4.24743e-05	3.1618e-05
3700.42	0.000261201	4.64161e-05
3700.42	0.000116777	0.000228979
3700.43	-0.000196741	4.25782e-05
3700.43	0.000245654	-5.76119e-05
3700.44	0.000164123	0.000154789
3700.44	7.18284e-05	2.40477e-06
3700.44	0.000366833	9.79687e-05
3700.45	0.000100191	0.000256986
3700.45	-0.000196676	6.37934e-05
3700.45	0.000312748	-7.80768e-05
3700.46	0.000292021	0.00032275
3700.46	-0.000305503	8.08069e-05
3700.46	0.000356096	-9.84228e-06
3700.47	4.49048e-05	0.000294441
3700.47	-0.000109041	1.17659e-05
3700.47	0.000225833	0.000109518
3700.48	-5.93327e-05	0.000184039
3700.48	-0.000119356	2.26314e-05
3700.49	0.00020521	1.1994e-05
3700.49	5.32947e-05	0.000214681
3700.49	-0.000171777	-5.91856e-06
3700.5	0.000220526	1.67707e-05
3700.5	1.97653e-05	0.000108798
3700.5	8.59445e-05	1.35336e-05
3700.51	0.000207467	9.14642e-05
3700.51	-2.2888e-05	0.000199983
3700.51	-0.000181133	-8.99675e-05
3700.52	0.000496058	-1.65913e-05
3700.52	5.38827e-05	0.000260108
3700.53	-5.59012e-05	2.00384e-06
3700.53	0.000209897	6.02289e-06
3700.53	0.000305172	0.000157285
3700.54	-0.000125653	0.00014943
3700.54	0.000261852	-4.83726e-05
3700.54	0.000198135	0.000266138
3700.55	-4.14477e-05	6.84599e-05
3700.55	0.000154227	0.00013638
3700.55	2.05203e-05	9.62507e-05
3700.56	8.83547e-05	0.000107148
3700.56	0.000107633	5.52582e-05
3700.57	0.000192394	0.000179796
3700.57	-9.202e-05	9.86949e-05
3700.57	0.000290951	9.0125e-06
3700.58	0.000226153	0.000306429
3700.58	-0.000247684	0.000125383
3700.58	0.000251309	2.96776e-05
3700.59	2.05069e-05	0.000270808
3700.59	-9.42091e-05	5.52047e-05
3700.59	0.000111833	0.000105401
3700.6	9.87514e-05	0.000177647
3700.6	-0.000261501	0.000178921
3700.61	5.9544e-05	-0.000139203
3700.61	0.000352688	0.000249516
3700.61	-0.000206166	0.000131065
3700.62	0.000200756	7.26654e-05
3700.62	2.19055e-05	0.00020872
3700.62	-7.23773e-05	0.000140735
3700.63	-8.88818e-07	5.85643e-05
3700.63	0.000155768	0.000190431
3700.63	-0.000224231	0.000173024
3700.64	5.96516e-05	-1.62044e-06
3700.64	0.000126376	0.000277503
3700.64	-0.000486362	0.00018273
3700.65	-0.000107847	-0.000142635
3700.65	0.00015009	0.000132321
3700.66	-0.000236892	4.2786e-05
3700.66	0.000119312	-4.89491e-05
3700.66	0.000109731	9.6978e-05
3700.67	2.23236e-05	8.25767e-05
3700.67	1.46871e-05	4.98359e-05
3700.67	0.000117834	4.88059e-05
3700.68	8.2177e-05	9.45356e-05
3700.68	0.000122569	5.62652e-05
3700.68	0.000188681	0.000165151
3700.69	-7.01888e-05	0.000157041
3700.69	8.37183e-05	5.57166e-05
3700.7	5.78326e-05	0.000169149
3700.7	-2.50262e-05	9.10477e-05
3700.7	3.08742e-05	7.90518e-05
3700.71	0.000206003	8.57991e-05
3700.71	3.54376e-07	0.000263952
3700.71	-0.000100734	8.71312e-06
3700.72	0.00022768	0.000190847
3700.72	-0.000220782	0.000139785
3700.72	0.000123427	2.64885e-05
3700.73	0.000106257	0.000161569
3700.73	2.05304e-05	0.000205858
3700.74	-0.000189867	0.000101638
3700.74	0.000152959	5.22934e-05
3700.74	-2.1037e-05	0.000202151
3700.75	-4.23787e-05	4.36305e-05
3700.75	0.000184128	9.21357e-05
3700.75	0.000174232	0.000196172
3700.76	4.00013e-05	0.000216495
3700.76	6.19485e-05	0.000235868
3700.76	-0.000174955	0.000256904
3700.77	-0.000134185	9.49774e-05
3700.77	6.23218e-05	0.000155326
3700.78	-4.39018e-05	0.000232018
3700.78	-0.000157409	0.000147517
3700.78	6.20146e-05	0.000154762
3700.79	-0.000165883	0.00028544
3700.79	-0.000284668	7.80381e-05
3700.79	3.59069e-05	7.43074e-05
3700.8	-3.16744e-06	0.00018202
3700.8	-7.94006e-05	0.000165668
3700.8	-6.30251e-05	0.000154071
3700.81	-3.605e-05	0.000178462
3700.81	-0.000150833	0.000194841
3700.81	-9.60342e-05	8.93063e-05
3700.82	4.29926e-05	0.000225688
3700.82	-0.000303245	0.000187296
3700.83	-1.76479e-05	6.48799e-05
3700.83	-9.73056e-05	0.000221001
3700.83	-0.000123703	6.08556e-05
3700.84	0.000145912	0.000169517
3700.84	-8.32743e-05	0.00027691
3700.84	-0.000255312	0.000162204
3700.85	-1.06121e-05	9.05548e-05
3700.85	-6.53714e-05	0.000245378
3700.85	-0.000206302	7.13754e-05
3700.86	0.000192142	0.000133598
3700.86	-9.91478e-05	0.00028054
3700.87	-7.79012e-05	0.000108126
3700.87	0.00010817	0.00023977
3700.87	-0.000145856	0.000282455
3700.88	-0.000174636	0.000181721
3700.88	-4.42748e-05	0.000142924
3700.88	1.9745e-05	0.00027187
3700.89	-0.000290833	0.000208114
3700.89	0.000107247	0.000112058
3700.89	-8.18389e-05	0.000389769
3700.9	-0.000252373	0.000154639
3700.9	-3.38183e-05	0.000277634
3700.91	-0.000303413	0.000198656
3700.91	-0.000110572	0.000193592
3700.91	-0.000220498	0.000137957
3700.92	8.45845e-05	0.000188186
3700.92	-0.000245543	0.000254525
3700.92	-1.0144e-05	9.1533e-05
3700.93	2.78635e-05	0.000292254
3700.93	-0.000156241	0.000230047
3700.93	-9.39813e-05	0.000207482
3700.94	-5.42575e-05	0.000204814
3700.94	-6.3036e-05	0.000226831
3700.94	2.59597e-06	0.000203575
3700.95	3.16215e-05	0.000307321
3700.95	-0.000207054	0.000312315
3700.96	-0.000181426	0.00014742
3700.96	0.000105209	0.000240721
3700.96	-0.000233121	0.000300569
3700.97	-1.57806e-05	9.7831e-05
3700.97	7.99985e-05	0.000305963
3700.97	-9.28924e-05	0.000192026
3700.98	0.000179382	0.000255461
3700.98	1.5566e-05	0.000311027
3700.98	8.66361e-05	0.000303619
3700.99	-4.18965e-06	0.000316807
3700.99	0.000162429	0.000306818
3701	-5.16361e-06	0.000445144
3701	-9.96943e-05	0.000254474
3701	0.000256996	0.000343368
3701.01	-6.21399e-05	0.000462167
3701.01	3.97298e-05	0.000254485
3701.01	0.000318163	0.000457465
3701.02	-4.2132e-05	0.000484911
3701.02	0.000195795	0.000394585
3701.02	0.000134941	0.000613413
3701.03	-0.000146953	0.000489685
3701.03	0.000172088	0.000442887
3701.04	0.000153303	0.000585306
3701.04	0.000173838	0.00056947
3701.04	0.000210231	0.000683151
3701.05	7.45341e-05	0.000732672
3701.05	5.40878e-05	0.000696271
3701.05	0.000226895	0.000757708
3701.06	0.000123787	0.000894197
3701.06	0.000103359	0.000908448
3701.06	0.000167306	0.000974081
3701.07	0.000299777	0.00114
3701.07	4.53392e-05	0.00131
3701.08	0.000148184	0.00127
3701.08	0.000354078	0.00161
3701.08	3.54351e-05	0.00189
3701.09	-3.5296e-05	0.002
3701.09	0.000182283	0.00233
3701.09	-0.000124325	0.00303
3701.1	-0.000773462	0.00341
3701.1	-0.000926529	0.00424
3701.1	-0.00235	0.00546
3701.11	-0.00461	0.00688
3701.11	-0.0088	0.00865
3701.11	-0.01802	0.01016
3701.12	-0.03107	0.00729
3701.12	-0.04178	-0.00272
3701.13	-0.03176	-0.01555
3701.13	-0.01305	-0.01759
3701.13	-0.00821	-0.01299
3701.14	-0.01111	-0.01723
3701.14	0.00487	-0.0235
3701.14	0.02648	-0.01858
3701.15	0.03221	-0.00646
3701.15	0.02514	0.000630526
3701.15	0.01695	0.00359
3701.16	0.01097	0.00378
3701.16	0.00765	0.00345
3701.17	0.00565	0.00308
3701.17	0.00401	0.00267
3701.17	0.00332	0.00215
3701.18	0.00269	0.00203
3701.18	0.00192	0.00178
3701.18	0.00145	0.00147
3701.19	0.00131	0.00121
3701.19	0.00114	0.00116
3701.19	0.000868061	0.000956059
3701.2	0.000963406	0.000867181
3701.2	0.000787779	0.000844409
3701.21	0.000691637	0.000806791
3701.21	0.000479788	0.000706798
3701.21	0.0005629	0.000642665
3701.22	0.000432275	0.000607852
3701.22	0.000568764	0.000616957
3701.22	0.000201942	0.000682395
3701.23	0.000128131	0.000450039
3701.23	0.000317326	0.000443036
3701.23	0.000256457	0.000545631
3701.24	-5.35281e-05	0.00042275
3701.24	0.000325335	0.000319375
3701.25	0.000111717	0.000566068
3701.25	-0.000221198	0.000307816
3701.25	0.000131908	0.000225727
3701.26	0.000125682	0.000332498
3701.26	1.40713e-05	0.000280541
3701.26	0.000106728	0.000264263
3701.27	3.7737e-05	0.000273737
3701.27	8.46768e-05	0.000257589
3701.27	-1.85189e-05	0.000252718
3701.28	0.000106277	0.000218227
3701.28	-5.40147e-05	0.000289436
3701.28	-1.42903e-05	0.00015638
3701.29	4.66679e-05	0.000252009
3701.29	-8.94314e-05	0.000203729
3701.3	-2.8304e-05	0.000157998
3701.3	2.65824e-05	0.000190641
3701.3	-0.000153056	0.000167938
3701.31	8.09492e-05	5.09724e-05
3701.31	6.89897e-05	0.000238417
3701.31	-0.000112196	0.000101714
3701.32	0.000139377	0.000120837
3701.32	2.59241e-05	0.00019802
3701.32	-3.98309e-05	0.000137723
3701.33	9.32678e-05	0.00012932
3701.33	-3.23749e-05	0.000204271
3701.34	4.46609e-06	5.88155e-05
3701.34	0.000216596	0.000226366
3701.34	-0.00021074	0.000264076
3701.35	-0.000142803	5.48694e-05
3701.35	4.98853e-05	0.000134077
3701.35	-0.000135668	0.000119478
3701.36	9.86989e-05	4.09163e-05
3701.36	8.47374e-05	0.000222256
3701.36	-9.72404e-05	0.000186594
3701.37	-0.000216431	0.000173255
3701.37	-0.000166524	-4.55243e-05
3701.38	0.00027527	0.000122706
3701.38	-0.000222288	0.000234194
3701.38	-4.0008e-05	-3.96455e-05
3701.39	0.00017276	0.000220758
3701.39	-0.000258302	0.000152479
3701.39	1.16663e-05	6.88671e-05
3701.4	-0.000164914	0.000162816
3701.4	-0.000104951	-1.49911e-05
3701.4	0.000127389	9.69293e-05
3701.41	-7.86992e-05	0.000181804
3701.41	-0.000169567	4.62378e-05
3701.42	6.97546e-05	3.85718e-05
3701.42	7.929e-05	8.29814e-05
3701.42	0.00016132	0.000223163
3701.43	-0.000346403	0.000151417
3701.43	0.000114071	-1.33544e-05
3701.43	-0.000176673	0.000166255
3701.44	8.03133e-05	-0.000151906
3701.44	0.000317423	0.000182106
3701.44	-4.91595e-05	5.62722e-05
3701.45	0.00029695	4.07476e-05
3701.45	0.000255343	0.000221113
3701.45	-8.85469e-05	0.000234403
3701.46	-4.06542e-05	-4.33477e-06
3701.46	0.00030674	0.000138825
3701.47	-0.000122476	0.000241398
3701.47	2.71759e-05	-8.9192e-05
3701.47	0.00056286	0.000293139
3701.48	-0.000486496	0.000299233
3701.48	0.000247147	-0.000128943
3701.48	6.74185e-05	0.00045953
3701.49	-0.000382257	-2.16922e-05
3701.49	0.000162913	0.00013829
3701.49	-0.000157983	3.01043e-05
3701.5	0.000241965	0.000163799
3701.5	-0.00025673	0.000109231
3701.51	0.000294252	2.34758e-05
3701.51	-9.92341e-05	0.000292569
3701.51	-0.000145726	-7.76035e-05
3701.52	0.000454228	0.00016664
3701.52	0.000452638	0.000165733
3701.52	0.000451048	0.000164827
3701.53	0.000449458	0.00016392
3701.53	0.000447869	0.000163014
3701.53	0.000446279	0.000162107
3701.54	0.000444689	0.000161201
3701.54	0.000443099	0.000160294
3701.55	0.000441509	0.000159388
3701.55	0.000439919	0.000158481
3701.55	0.000438329	0.000157574
3701.56	0.00043674	0.000156668
3701.56	0.00043515	0.000155761
3701.56	0.00043356	0.000154855
3701.57	0.00043197	0.000153948
3701.57	0.00043038	0.000153042
3701.57	0.00042879	0.000152135
3701.58	0.0004272	0.000151229
3701.58	0.000425611	0.000150322
3701.58	0.000424021	0.000149416
3701.59	0.000422431	0.000148509
3701.59	0.000420841	0.000147602
3701.6	0.000419251	0.000146696
3701.6	0.000417661	0.000145789
3701.6	0.000416071	0.000144883
3701.61	0.000414482	0.000143976
3701.61	0.000412892	0.00014307
3701.61	0.000411302	0.000142163
3701.62	0.000409712	0.000141257
3701.62	0.000408122	0.00014035
3701.62	0.000406532	0.000139444
3701.63	0.000404942	0.000138537
3701.63	0.000403353	0.00013763
3701.64	0.000401763	0.000136724
3701.64	0.000400173	0.000135817
3701.64	0.000398583	0.000134911
3701.65	0.000396993	0.000134004
3701.65	0.000395403	0.000133098
3701.65	0.000393813	0.000132191
3701.66	0.000392224	0.000131285
3701.66	0.000390634	0.000130378
3701.66	0.000389044	0.000129472
3701.67	0.000387454	0.000128565
3701.67	0.000385864	0.000127658
3701.68	0.000384274	0.000126752
3701.68	0.000382684	0.000125845
3701.68	0.000381095	0.000124939
3701.69	0.000379505	0.000124032
3701.69	0.000377915	0.000123126
3701.69	0.000376325	0.000122219
3701.7	0.000374735	0.000121313
3701.7	0.000373145	0.000120406
3701.7	0.000371555	0.0001195
3701.71	0.000369966	0.000118593
3701.71	0.000368376	0.000117686
3701.72	0.000366786	0.00011678
3701.72	0.000365196	0.000115873
3701.72	0.000363606	0.000114967
3701.73	0.000362016	0.00011406
3701.73	0.000360426	0.000113154
3701.73	0.000358837	0.000112247
3701.74	0.000357247	0.000111341
3701.74	0.000355657	0.000110434
3701.74	0.000354067	0.000109528
3701.75	0.000352477	0.000108621
3701.75	0.000350887	0.000107714
3701.75	0.000349297	0.000106808
3701.76	0.000347707	0.000105901
3701.76	0.000346118	0.000104995
3701.77	0.000344528	0.000104088
3701.77	0.000342938	0.000103182
3701.77	0.000341348	0.000102275
3701.78	0.000339758	0.000101369
3701.78	0.000338168	0.000100462
3701.78	0.000336578	9.95556e-05
3701.79	0.000334989	9.86491e-05
3701.79	0.000333399	9.77425e-05
3701.79	0.000331809	9.6836e-05
3701.8	0.000330219	9.59294e-05
3701.8	0.000328629	9.50229e-05
3701.81	0.000327039	9.41163e-05
3701.81	0.000325449	9.32098e-05
3701.81	0.00032386	9.23032e-05
3701.82	0.00032227	9.13967e-05
3701.82	0.00032068	9.04902e-05
3701.82	0.00031909	8.95836e-05
3701.83	0.0003175	8.86771e-05
3701.83	0.00031591	8.77705e-05
3701.83	0.00031432	8.6864e-05
3701.84	0.000312731	8.59574e-05
3701.84	0.000311141	8.50509e-05
3701.85	0.000309551	8.41443e-05
3701.85	0.000307961	8.32378e-05
3701.85	0.000306371	8.23313e-05
3701.86	0.000304781	8.14247e-05
3701.86	0.000303191	8.05182e-05
3701.86	0.000301602	7.96116e-05
3701.87	0.000300012	7.87051e-05
3701.87	0.000298422	7.77985e-05
3701.87	0.000296832	7.6892e-05
3701.88	0.000295242	7.59854e-05
3701.88	0.000293652	7.50789e-05
3701.89	0.000292062	7.41724e-05
3701.89	0.000290473	7.32658e-05
3701.89	0.000288883	7.23593e-05
3701.9	0.000287293	7.14527e-05
3701.9	0.000285703	7.05462e-05
3701.9	0.000284113	6.96396e-05
3701.91	0.000282523	6.87331e-05
3701.91	0.000280933	6.78265e-05
3701.91	0.000279344	6.692e-05
3701.92	0.000277754	6.60135e-05
3701.92	0.000276164	6.51069e-05
3701.92	0.000274574	6.42004e-05
3701.93	0.000272984	6.32938e-05
3701.93	0.000271394	6.23873e-05
3701.94	0.000269804	6.14807e-05
3701.94	0.000268215	6.05742e-05
3701.94	0.000266625	5.96677e-05
3701.95	0.000265035	5.87611e-05
3701.95	0.000263445	5.78546e-05
3701.95	0.000261855	5.6948e-05
3701.96	0.000260265	5.60415e-05
3701.96	0.000258675	5.51349e-05
3701.96	0.000257086	5.42284e-05
3701.97	0.000255496	5.33218e-05
3701.97	0.000253906	5.24153e-05
3701.98	0.000252316	5.15088e-05
3701.98	0.000250726	5.06022e-05
3701.98	0.000249136	4.96957e-05
3701.99	0.000247546	4.87891e-05
3701.99	0.000245957	4.78826e-05
3701.99	0.000244367	4.6976e-05
3702	0.000242777	4.60695e-05
3702	0.000241187	4.51629e-05
3702	0.000239597	4.42564e-05
3702.01	0.000238007	4.33499e-05
3702.01	0.000236417	4.24433e-05
3702.02	0.000234828	4.15368e-05
3702.02	0.000233238	4.06302e-05
3702.02	0.000231648	3.97237e-05
3702.03	0.000230058	3.88171e-05
3702.03	0.000228468	3.79106e-05
3702.03	0.000226878	3.7004e-05
3702.04	0.000225288	3.60975e-05
3702.04	0.000350007	0.000173772
3702.04	0.000352462	0.000221441
3702.05	0.000124642	0.000312066
3702.05	0.000194831	0.000164121
3702.05	0.000120437	0.000364105
3702.06	-9.25701e-05	8.74103e-05
3702.06	0.000335001	0.00028355
3702.07	-0.000445396	0.000237121
3702.07	0.000125756	-0.000138525
3702.07	0.000414809	0.000194558
3702.08	0.000170001	0.000218346
3702.08	7.29968e-05	0.000251703
3702.08	-3.97873e-05	0.000138664
3702.09	0.000141283	7.91066e-05
3702.09	0.000245251	0.000166918
3702.09	0.000159514	0.000210645
3702.1	6.19736e-05	0.000248089
3702.1	-7.57547e-05	0.000100386
3702.11	0.000327992	0.00015973
3702.11	-0.00021507	0.000283839
3702.11	4.15992e-05	-7.56992e-05
3702.12	0.000227905	0.000245966
3702.12	-0.000145826	5.30285e-05
3702.12	0.000247014	1.32161e-05
3702.13	0.000304965	8.66498e-05
3702.13	0.000276116	0.000243621
3702.13	6.63826e-05	0.000124656
3702.14	0.00032127	0.000207885
3702.14	-8.67447e-07	0.000211054
3702.15	0.000235986	0.000151286
3702.15	5.26329e-05	0.000287139
3702.15	-9.537e-05	0.000169888
3702.16	5.15613e-05	6.76525e-05
3702.16	0.000260213	0.000213355
3702.16	-0.000181068	0.000272828
3702.17	-8.54107e-05	1.4407e-05
3702.17	0.000191282	0.000116155
3702.17	2.03265e-05	0.000205528
3702.18	-0.00011771	7.60802e-05
3702.18	0.00021598	3.13452e-05
3702.19	0.000135659	0.0002036
3702.19	4.39852e-05	0.000107693
3702.19	0.000136009	0.000176111
3702.2	-8.34558e-06	0.000176071
3702.2	-2.95072e-05	0.000142024
3702.2	3.33119e-05	7.74303e-05
3702.21	6.99988e-05	0.000200428
3702.21	-0.00023137	5.83224e-05
3702.21	0.000289347	-1.9331e-05
3702.22	0.000131569	0.000245608
3702.22	-6.81176e-06	8.25132e-05
3702.22	0.000158796	0.000156756
3702.23	5.89812e-05	0.000162329
3702.23	4.81597e-05	0.000206893
3702.24	-7.50526e-05	0.000162834
3702.24	-4.74172e-06	0.00016615
3702.24	-0.000129255	0.000147391
3702.25	1.18772e-05	9.82039e-05
3702.25	-8.15082e-05	0.000208527
3702.25	-0.000213019	4.91645e-05
3702.26	0.000103182	0.000100885
3702.26	-0.000197235	0.000179415
3702.26	-5.43211e-05	3.99157e-05
3702.27	-0.000167968	0.000162037
3702.27	-0.000123407	-5.00878e-05
3702.28	6.05982e-05	0.000123507
3702.28	-0.000135104	3.06867e-07
3702.28	0.000178209	0.000109827
3702.29	-0.00025143	0.000111621
3702.29	9.88583e-05	-7.77934e-05
3702.29	0.000221983	0.000165685
3702.3	-7.71595e-05	0.000162286
3702.3	4.24279e-05	9.27542e-05
3702.3	-5.50704e-05	0.000259269
3702.31	-0.000402322	6.1367e-05
3702.31	7.26838e-05	-5.96356e-05
3702.32	7.70297e-05	0.000171256
3702.32	-0.000189042	0.000139236
3702.32	-0.000141254	1.60923e-05
3702.33	2.58918e-05	4.4359e-05
3702.33	-2.27981e-05	6.83415e-05
3702.33	7.6859e-05	6.78285e-05
3702.34	4.81162e-05	0.000154165
3702.34	-0.000107321	0.000163352
3702.34	-0.00012485	4.55562e-05
3702.35	6.92572e-05	9.14784e-05
3702.35	-6.37871e-05	0.000125429
3702.36	5.77186e-05	9.26226e-05
3702.36	5.3369e-05	0.000231972
3702.36	-0.000303948	0.000248238
3702.37	-0.000266744	-3.84687e-05
3702.37	0.000235844	0.000176306
3702.37	-0.000528132	0.000285407
3702.38	-0.000256771	-0.00019622
3702.38	0.000222247	0.000119473
3702.38	-0.000246976	0.00010479
3702.39	0.000155339	-2.75379e-05
3702.39	0.000165004	0.00029038
3702.39	-0.00032414	0.000195603
3702.4	-7.7207e-05	6.66466e-05
3702.4	-0.000114979	0.000171183
3702.41	-0.00015198	0.000111298
3702.41	-0.000173982	9.94887e-05
3702.41	1.66483e-05	5.31461e-05
3702.42	-5.17687e-05	0.000263334
3702.42	-0.000351318	7.0763e-05
3702.42	0.000119096	0.000115707
3702.43	-0.00045918	0.000296821
3702.43	-0.000330094	-0.000194913
3702.43	0.000323877	0.000136911
3702.44	-0.000377629	0.000179361
3702.44	2.84601e-05	-7.52739e-05
3702.45	0.000149807	0.000201336
3702.45	-0.000129776	0.000219868
3702.45	-0.000187946	0.000110953
3702.46	4.43429e-05	0.000158478
3702.46	-0.000314799	0.000263334
3702.46	-0.000262542	-2.39736e-05
3702.47	0.000127649	0.000151637
3702.47	-0.000306606	0.00022817
3702.47	-0.000192018	-6.61609e-06
3702.48	5.26913e-05	0.00018443
3702.48	-0.000333276	0.000167068
3702.49	-7.23677e-05	3.83589e-05
3702.49	-9.30058e-05	0.00020404
3702.49	-0.000306874	0.000150647
3702.5	-0.000299838	6.95622e-06
3702.5	9.61316e-05	-5.12525e-06
3702.5	-3.30472e-05	0.0002352
3702.51	-0.000233146	7.39484e-05
3702.51	7.55999e-05	0.000136839
3702.51	-0.000263048	0.000253336
3702.52	-0.000263167	-1.02382e-05
3702.52	0.000150848	0.000143055
3702.53	-0.000346976	0.000254608
3702.53	-0.000180813	-5.77782e-05
3702.53	0.000208245	0.000216834
3702.54	-0.000437983	0.000285898
3702.54	-0.000247172	-7.15704e-05
3702.54	0.000156642	0.000201119
3702.55	-0.000435708	0.00024571
3702.55	-0.000267819	-3.44236e-05
3702.55	8.77315e-06	8.12648e-05
3702.56	-0.000137592	0.000187138
3702.56	-0.000276347	5.91585e-05
3702.56	8.73625e-05	8.55193e-05
3702.57	-0.000292681	0.000264548
3702.57	-0.000309236	-6.2186e-05
3702.58	0.000205804	0.000117992
3702.58	-0.000276518	0.000313367
3702.58	-0.000461927	-5.12955e-06
3702.59	8.65965e-05	-1.27495e-05
3702.59	-9.02006e-05	0.000226955
3702.59	-0.000271933	5.72939e-05
3702.6	5.58439e-05	7.42635e-05
3702.6	-0.000144265	0.000294073
3702.6	-0.000530804	1.81641e-05
3702.61	0.000294752	-4.93317e-05
3702.61	-0.000201844	0.0004453
3702.62	-0.000578201	-0.000101858
3702.62	0.000216908	0.000100083
3702.62	-0.000471752	0.000182947
3702.63	-6.43838e-05	-0.000121337
3702.63	0.000181688	0.000192649
3702.63	-0.000328406	0.000255962
3702.64	-0.000349334	-4.67645e-05
3702.64	0.000194976	5.7717e-05
3702.64	-0.000184309	0.000284655
3702.65	-0.000346152	4.52774e-05
3702.65	-2.25962e-06	5.98289e-05
3702.66	-0.000161231	0.000226309
3702.66	-0.000339337	4.7666e-05
3702.66	6.71657e-05	0.000124933
3702.67	-0.00046791	0.000292676
3702.67	-0.000464718	-0.000122543
3702.67	0.000139127	7.56875e-06
3702.68	-0.000167882	0.000240167
3702.68	-0.00042516	1.93924e-05
3702.68	0.000129296	1.59457e-05
3702.69	-0.000282954	0.000352767
3702.69	-0.000547606	-0.000103129
3702.69	0.00024505	4.75735e-05
3702.7	-0.000471278	0.000344027
3702.7	-0.00060502	-0.000205281
3702.71	0.000406948	-4.45372e-05
3702.71	-0.000340993	0.000365179
3702.71	-0.000386167	-0.000199606
3702.72	0.000283359	0.000172601
3702.72	-0.000524563	0.000194929
3702.72	-0.00019574	-4.76667e-05
[truncated: 21,926 more rows]
