# Supplementary material for: Dual-comb optical activity spectroscopy for the analysis of vibrational optical activity induced by external magnetic field
Source: Nat Commun. 2023 Feb 16;14:883. doi: 10.1038/s41467-023-36509-w (PMC9935641; doi:10.1038/s41467-023-36509-w)
Supplement: Supplementary file 3 — Source Data [file 41467_2023_36509_MOESM3_ESM.zip › Source data/Fig. 6.xlsx]

## Sheet: a&b
Wavenumber	LB	Wavenumber	LD
2941.18	-0.00274	2941.2	0.00477
2941.17	-0.00115	2941.2	0.00397
2941.17	-0.00116	2941.19	0.00621
2941.17	0.00232	2941.19	-0.00322
2941.16	-0.00151	2941.19	0.00447
2941.16	-0.000882219	2941.18	-0.00174
2941.16	-0.00406	2941.18	-0.00154
2941.15	0.00116	2941.17	-0.00193
2941.15	-0.00307	2941.17	0.00228
2941.14	-0.00222	2941.17	-0.00025308
2941.14	-0.000387051	2941.16	-0.00038169
2941.14	-2.76187e-05	2941.16	0.00371
2941.13	-0.00237	2941.16	0.00026406
2941.13	-0.000176387	2941.15	0.00231
2941.13	-0.000601575	2941.15	0.00728
2941.12	0.000212737	2941.15	-0.00509
2941.12	-0.00215	2941.14	0.00624
2941.12	0.000603026	2941.14	-0.00195
2941.11	0.000697904	2941.13	0.00179
2941.11	-0.00556	2941.13	-0.00522
2941.1	0.00137	2941.13	0.0035
2941.1	-0.000589476	2941.12	5.283e-05
2941.1	-0.000353603	2941.12	-0.00281
2941.09	-0.000641812	2941.12	0.00537
2941.09	0.000323859	2941.11	0.0041
2941.09	0.0026	2941.11	0.00164
2941.08	0.000434308	2941.11	0.0014
2941.08	-0.00297	2941.1	0.00055683
2941.08	-0.000887375	2941.1	0.000588465
2941.07	-0.00209	2941.09	-0.00187
2941.07	-0.000645257	2941.09	0.00636
2941.07	-0.00199	2941.09	0.00043065
2941.06	-0.0025	2941.08	4.26572e-06
2941.06	-0.00278	2941.08	0.00068274
2941.05	0.000585719	2941.08	0.00493
2941.05	-0.00631	2941.07	0.00375
2941.05	-0.00595	2941.07	0.00094905
2941.04	-0.00247	2941.07	-0.00062415
2941.04	-0.00323	2941.06	0.00127
2941.04	0.00158	2941.06	0.00483
2941.03	-0.00167	2941.05	-0.00144
2941.03	-0.000507656	2941.05	-0.00074691
2941.03	-0.000381195	2941.05	-0.000586755
2941.02	-0.00107	2941.04	-0.00309
2941.02	-0.00053556	2941.04	0.002
2941.01	0.000952224	2941.04	0.00869
2941.01	0.00115	2941.03	-0.00111
2941.01	-0.00172	2941.03	0.00605
2941	0.00404	2941.03	-0.00341
2941	0.000497059	2941.02	0.00272
2941	0.00050605	2941.02	0.000107415
2940.99	0.000162992	2941.02	-2.061e-05
2940.99	-0.00106	2941.01	0.00178
2940.99	-0.00047369	2941.01	0.00204
2940.98	-0.00178	2941	-9.9045e-05
2940.98	-0.000267508	2941	0.00101
2940.97	-0.000497008	2941	0.00208
2940.97	-0.00182	2940.99	0.00187
2940.97	-0.000381221	2940.99	0.00353
2940.96	0.000103169	2940.99	0.00031167
2940.96	-0.000908723	2940.98	0.00168
2940.96	0.00122	2940.98	0.00165
2940.95	0.00152	2940.98	-0.00203
2940.95	5.83206e-05	2940.97	0.00373
2940.95	-0.00036464	2940.97	0.00368
2940.94	-0.000359043	2940.96	0.00226
2940.94	0.000481877	2940.96	0.000937935
2940.94	-0.000763168	2940.96	0.00151
2940.93	-0.00109	2940.95	0.00238
2940.93	-0.00196	2940.95	-0.00159
2940.92	-0.00372	2940.95	0.00271
2940.92	-0.00137	2940.94	0.00518
2940.92	-0.00067342	2940.94	0.00333
2940.91	-0.00172	2940.94	0.0051
2940.91	-0.00346	2940.93	0.00105
2940.91	-0.00214	2940.93	0.00335
2940.9	-0.00109	2940.92	0.000735705
2940.9	0.00162	2940.92	-0.00295
2940.9	-0.00469	2940.92	-0.000946575
2940.89	0.00135	2940.91	0.00164
2940.89	-0.0006978	2940.91	0.00202
2940.88	0.000441174	2940.91	-0.00107
2940.88	-0.000551027	2940.9	0.00259
2940.88	-0.00428	2940.9	-0.000529245
2940.87	-0.000485608	2940.9	0.00266
2940.87	0.00115	2940.89	0.00221
2940.87	0.00243	2940.89	0.00154
2940.86	-0.00379	2940.88	0.00528
2940.86	-0.000696971	2940.88	0.00419
2940.86	-0.00167	2940.88	0.00245
2940.85	-0.00282	2940.87	-0.00165
2940.85	0.000502215	2940.87	-0.00271
2940.84	-0.00259	2940.87	-0.00279
2940.84	0.00356	2940.86	0.00011619
2940.84	-0.0037	2940.86	-0.000602865
2940.83	-0.00157	2940.86	0.00103
2940.83	-0.000670907	2940.85	0.00361
2940.83	-0.00208	2940.85	-0.00243
2940.82	0.000270617	2940.85	-4.0365e-05
2940.82	-0.00306	2940.84	0.00064719
2940.82	0.000719926	2940.84	0.00019152
2940.81	-0.0041	2940.83	0.0073
2940.81	0.000821592	2940.83	-0.00621
2940.8	-0.00483	2940.83	0.00469
2940.8	-0.000490323	2940.82	-0.00262
2940.8	0.00231	2940.82	-0.000761715
2940.79	-0.00413	2940.82	-0.000194805
2940.79	0.00324	2940.81	-5.391e-05
2940.79	-0.0047	2940.81	0.0027
2940.78	0.00191	2940.81	-0.00493
2940.78	-0.00375	2940.8	0.00903
2940.78	-0.000801746	2940.8	-0.00408
2940.77	-0.000375392	2940.79	0.00777
2940.77	-0.00159	2940.79	0.00249
2940.77	0.00179	2940.79	-0.00025236
2940.76	-0.00367	2940.78	-5.148e-05
2940.76	0.0036	2940.78	-0.00102
2940.75	-0.00608	2940.78	0.00428
2940.75	0.000544706	2940.77	-0.00357
2940.75	-0.00139	2940.77	0.00265
2940.74	-0.000635749	2940.77	-0.00477
2940.74	-0.00298	2940.76	0.00656
2940.74	-0.00194	2940.76	0.00244
2940.73	0.00115	2940.75	-0.00166
2940.73	-0.00422	2940.75	-0.00206
2940.73	0.00239	2940.75	-0.00614
2940.72	3.32927e-05	2940.74	0.00547
2940.72	0.00127	2940.74	-0.00569
2940.71	-0.000243568	2940.74	0.00203
2940.71	-0.000607223	2940.73	-0.00348
2940.71	0.000196233	2940.73	0.0028
2940.7	0.00125	2940.73	0.0037
2940.7	-0.000523124	2940.72	0.00424
2940.7	-0.00151	2940.72	0.00534
2940.69	-0.000845118	2940.71	-0.000636795
2940.69	-0.00164	2940.71	0.00248
2940.69	-0.00297	2940.71	-2.367e-05
2940.68	0.00317	2940.7	0.00145
2940.68	-0.00241	2940.7	0.00213
2940.67	-0.000992072	2940.7	-0.00198
2940.67	-0.000401067	2940.69	0.0055
2940.67	-0.00222	2940.69	-0.00176
2940.66	-0.00246	2940.69	0.00382
2940.66	-0.00328	2940.68	-0.00309
2940.66	0.000645542	2940.68	-0.00209
2940.65	-0.00145	2940.68	0.00394
2940.65	0.00179	2940.67	-0.00489
2940.65	-0.000912066	2940.67	0.00987
2940.64	-0.000484364	2940.66	-0.00239
2940.64	-0.00292	2940.66	0.00261
2940.63	-0.0019	2940.66	-0.00762
2940.63	-0.000172267	2940.65	0.00686
2940.63	-0.000148405	2940.65	0.00422
2940.62	0.000405239	2940.65	-0.00355
2940.62	-0.00261	2940.64	0.00627
2940.62	0.000638469	2940.64	0.000400455
2940.61	-0.000943571	2940.64	0.00031968
2940.61	-0.002	2940.63	0.00505
2940.61	-0.00161	2940.63	0.00676
2940.6	-0.000314817	2940.62	-0.00357
2940.6	0.00107	2940.62	-0.00237
2940.6	-0.00142	2940.62	0.00117
2940.59	-0.000197658	2940.61	0.00074385
2940.59	-0.00214	2940.61	0.00299
2940.58	-0.00197	2940.61	0.00124
2940.58	0.000163147	2940.6	0.00208
2940.58	-0.00429	2940.6	-0.0015
2940.57	-0.00313	2940.6	0.00115
2940.57	-0.000294479	2940.59	-0.00131
2940.57	0.000165246	2940.59	-0.002
2940.56	-0.000823743	2940.58	0.00457
2940.56	9.3116e-05	2940.58	0.00228
2940.56	-0.00126	2940.58	0.00106
2940.55	-0.00257	2940.57	0.000387855
2940.55	0.000137886	2940.57	-0.00308
2940.54	0.000673083	2940.57	0.004
2940.54	-0.00144	2940.56	-0.00174
2940.54	0.000604114	2940.56	0.00232
2940.53	0.00156	2940.56	0.00229
2940.53	-0.000612716	2940.55	0.00144
2940.53	-0.00277	2940.55	0.00204
2940.52	-0.000982486	2940.55	0.00195
2940.52	-0.0024	2940.54	0.00167
2940.52	-0.00488	2940.54	-0.00341
2940.51	-0.000850455	2940.53	0.00122
2940.51	-0.00294	2940.53	-0.00273
2940.5	-2.71524e-05	2940.53	0.000763515
2940.5	-1.34207e-05	2940.52	0.00721
2940.5	-0.0014	2940.52	0.000451215
2940.49	-0.000338938	2940.52	0.00386
2940.49	0.00146	2940.51	-0.000915255
2940.49	-0.00161	2940.51	-0.00257
2940.48	-0.00181	2940.51	-0.00065889
2940.48	-0.00021025	2940.5	0.000402615
2940.48	-0.00111	2940.5	-0.000885015
2940.47	-0.00174	2940.49	0.00183
2940.47	-0.00162	2940.49	0.00459
2940.46	-0.000702075	2940.49	-0.00031257
2940.46	0.00116	2940.48	0.00185
2940.46	-0.00148	2940.48	-0.000554085
2940.45	-0.00125	2940.48	0.00152
2940.45	-0.00102	2940.47	0.000209115
2940.45	-5.27243e-05	2940.47	0.00141
2940.44	-0.0014	2940.47	-0.00048249
2940.44	-0.00162	2940.46	0.00432
2940.44	-0.00211	2940.46	0.00139
2940.43	-0.00183	2940.45	0.00111
2940.43	-0.000483665	2940.45	-0.00018936
2940.43	-0.00155	2940.45	0.00253
2940.42	-0.00193	2940.44	3.9735e-05
2940.42	0.000491204	2940.44	0.00275
2940.41	-0.00337	2940.44	-0.00167
2940.41	0.00045773	2940.43	0.00109
2940.41	-0.00432	2940.43	0.000254925
2940.4	0.000453299	2940.43	0.00331
2940.4	-0.00399	2940.42	3.708e-05
2940.4	-0.000957276	2940.42	-0.00353
2940.39	-2.95619e-05	2940.41	0.00254
2940.39	-0.000927741	2940.41	-0.00112
2940.39	-0.00208	2940.41	0.00134
2940.38	-0.0017	2940.4	0.00208
2940.38	-0.000389098	2940.4	0.000569385
2940.37	-0.00249	2940.4	-0.00249
2940.37	-0.000197269	2940.39	-3.411e-05
2940.37	-0.000768298	2940.39	-0.00070353
2940.36	-0.00143	2940.39	0.00423
2940.36	-0.000413141	2940.38	0.00451
2940.36	-0.000511776	2940.38	-0.0004644
2940.35	0.000471047	2940.38	0.000948465
2940.35	-0.00144	2940.37	0.00231
2940.35	-0.000133948	2940.37	-0.000400365
2940.34	-0.000834054	2940.36	0.00208
2940.34	-0.00307	2940.36	0.00057555
2940.33	0.000787393	2940.36	0.00375
2940.33	-0.00154	2940.35	-0.00139
2940.33	0.000136617	2940.35	-0.00040536
2940.32	-0.00121	2940.35	0.00212
2940.32	-0.00237	2940.34	0.000377955
2940.32	-0.00225	2940.34	-0.00062937
2940.31	-0.000877115	2940.34	0.00313
2940.31	-0.00188	2940.33	0.00184
2940.31	-0.00176	2940.33	0.00168
2940.3	0.0017	2940.32	-4.365e-05
2940.3	0.00184	2940.32	0.00217
2940.3	-0.000355831	2940.32	0.000246195
2940.29	0.000101329	2940.31	-0.000308025
2940.29	-0.000379045	2940.31	0.00352
2940.28	-0.00126	2940.31	0.00293
2940.28	-0.000575278	2940.3	-0.00036189
2940.28	-0.00261	2940.3	0.00365
2940.27	-0.000810296	2940.3	0.00106
2940.27	-0.000823743	2940.29	-0.00243
2940.27	-0.000920771	2940.29	0.00319
2940.26	-0.00267	2940.28	0.00175
2940.26	4.79312e-05	2940.28	0.00105
2940.26	-0.0013	2940.28	0.00176
2940.25	-0.000122911	2940.27	0.00373
2940.25	0.00194	2940.27	0.00055449
2940.24	-0.000580874	2940.27	0.00212
2940.24	-0.000395834	2940.26	0.00256
2940.24	-0.00125	2940.26	0.00594
2940.23	-0.00018903	2940.26	-0.00164
2940.23	-0.00103	2940.25	0.00234
2940.23	-0.00152	2940.25	-0.00189
2940.22	-0.00194	2940.24	0.00081828
2940.22	-0.00383	2940.24	0.00354
2940.22	0.00159	2940.24	-0.0023
2940.21	0.000430966	2940.23	0.00165
2940.21	-0.0027	2940.23	0.000892575
2940.2	-0.00017105	2940.23	0.00225
2940.2	-0.00185	2940.22	0.00108
2940.2	-0.000157655	2940.22	-0.00032436
2940.19	0.00118	2940.22	0.000970965
2940.19	-0.00254	2940.21	0.00116
2940.19	-0.0014	2940.21	0.00319
2940.18	0.00126	2940.21	-0.00297
2940.18	-0.00159	2940.2	0.00107
2940.18	-0.00211	2940.2	-0.00124
2940.17	2.86551e-05	2940.19	0.00383
2940.17	-0.00156	2940.19	0.00316
2940.16	-0.000227479	2940.19	-0.00236
2940.16	-0.00199	2940.18	0.00347
2940.16	0.00204	2940.18	0.00122
2940.15	-0.000113299	2940.18	0.00518
2940.15	-0.00191	2940.17	0.00168
2940.15	0.000233697	2940.17	-0.00104
2940.14	-0.000255046	2940.17	-7.0515e-05
2940.14	0.000520507	2940.16	-0.00254
2940.14	-0.0016	2940.16	0.000123885
2940.13	-0.00185	2940.15	-0.00295
2940.13	0.00069337	2940.15	0.00229
2940.13	-0.0025	2940.15	0.00194
2940.12	-0.00179	2940.14	-0.00102
2940.12	-0.00275	2940.14	-0.0033
2940.11	-0.000749981	2940.14	0.00161
2940.11	0.000578387	2940.13	0.000194715
2940.11	-0.00117	2940.13	0.00235
2940.1	-0.000983988	2940.13	-0.000818505
2940.1	-0.000353732	2940.12	-0.00194
2940.1	-0.00173	2940.12	0.00032922
2940.09	-0.0016	2940.11	-0.00216
2940.09	-0.00104	2940.11	-0.00042975
2940.09	-0.000625878	2940.11	0.00374
2940.08	-0.00114	2940.1	0.00149
2940.08	-0.00159	2940.1	-0.000396225
2940.07	-0.0021	2940.1	-9.2205e-05
2940.07	-0.00131	2940.09	-0.00183
2940.07	0.000758453	2940.09	0.00315
2940.06	0.000169625	2940.09	-0.00385
2940.06	-0.00183	2940.08	0.00016227
2940.06	-0.00127	2940.08	0.00154
2940.05	-0.00035824	2940.07	-0.00373
2940.05	-0.00122	2940.07	0.00123
2940.05	-0.000749022	2940.07	-0.00378
2940.04	-0.000545638	2940.06	0.00365
2940.04	-0.00151	2940.06	0.00129
2940.03	-0.0022	2940.06	0.00254
2940.03	-0.00178	2940.05	0.00069723
2940.03	-0.00018219	2940.05	-0.00238
2940.02	-0.00285	2940.05	0.0029
2940.02	-0.00198	2940.04	0.00169
2940.02	-0.00114	2940.04	0.000226845
2940.01	-0.0022	2940.04	0.000405315
2940.01	-0.00145	2940.03	-0.00162
2940.01	-0.00207	2940.03	-0.000112275
2940	0.000524859	2940.02	-9.495e-06
2940	-0.00208	2940.02	0.00162
2939.99	-0.001	2940.02	-0.00295
2939.99	-0.00104	2940.01	0.00474
2939.99	-0.00194	2940.01	0.00292
2939.98	0.00131	2940.01	0.00217
2939.98	-0.00334	2940	-0.00074952
2939.98	0.00117	2940	0.00208
2939.97	-0.00109	2940	-0.000369315
2939.97	-0.00123	2939.99	-0.00181
2939.97	9.39192e-05	2939.99	-0.00111
2939.96	-0.00154	2939.98	-0.00011448
2939.96	0.00119	2939.98	0.00062928
2939.96	-0.00279	2939.98	0.00187
2939.95	-0.000848227	2939.97	0.00315
2939.95	-0.00273	2939.97	0.00075681
2939.94	1.94057e-05	2939.97	-0.000407025
2939.94	-0.000923077	2939.96	0.00256
2939.94	-0.00204	2939.96	0.00135
2939.93	-0.000771951	2939.96	0.00225
2939.93	-0.0031	2939.95	-0.00174
2939.93	-0.000562298	2939.95	0.00156
2939.92	-0.00166	2939.94	0.000969615
2939.92	-0.000871389	2939.94	-0.000612585
2939.92	0.000300982	2939.94	-0.00221
2939.91	-0.000760189	2939.93	-0.000673605
2939.91	0.000523046	2939.93	0.00362
2939.9	-0.00102	2939.93	-0.000273825
2939.9	-0.00197	2939.92	-0.000675405
2939.9	-0.00131	2939.92	0.00129
2939.89	-0.00125	2939.92	0.00019512
2939.89	-0.00101	2939.91	0.00041535
2939.89	-0.000239086	2939.91	0.00208
2939.88	0.000202632	2939.91	0.00262
2939.88	-0.00191	2939.9	0.000465345
2939.88	-0.000786641	2939.9	0.00028098
2939.87	0.000674327	2939.89	0.00278
2939.87	-0.000997176	2939.89	0.000869625
2939.86	-0.000201337	2939.89	-0.000695025
2939.86	-0.00295	2939.88	0.00219
2939.86	0.000706532	2939.88	-0.00281
2939.85	-0.00144	2939.88	-0.00106
2939.85	-0.00378	2939.87	-0.0022
2939.85	0.00067013	2939.87	-0.00141
2939.84	-0.00058318	2939.87	-0.000992655
2939.84	0.000392569	2939.86	-0.00188
2939.84	0.000295412	2939.86	0.003
2939.83	-0.000679509	2939.85	-0.00145
2939.83	-0.000517372	2939.85	0.00044208
2939.83	-0.000712957	2939.85	-0.00308
2939.82	-0.00157	2939.84	-0.000677025
2939.82	-0.00295	2939.84	0.00109
2939.81	-0.00126	2939.84	-0.00153
2939.81	-0.000895665	2939.83	0.00153
2939.81	6.77255e-05	2939.83	-0.00032454
2939.8	-0.000232842	2939.83	3.7755e-05
2939.8	-0.000362153	2939.82	-0.000117945
2939.8	-0.00105	2939.82	0.000386235
2939.79	1.79289e-05	2939.81	0.00064269
2939.79	0.000845998	2939.81	-0.00258
2939.79	-0.0001069	2939.81	0.000117855
2939.78	-0.000787471	2939.8	-0.00289
2939.78	-0.00096593	2939.8	0.00059058
2939.77	-0.000155582	2939.8	6.57e-05
2939.77	0.000900407	2939.79	-0.000598275
2939.77	-0.00361	2939.79	-0.000239895
2939.76	-0.00174	2939.79	-0.00124
2939.76	-0.00119	2939.78	0.000278505
2939.76	-0.00154	2939.78	-0.00216
2939.75	-0.000778817	2939.77	0.00191
2939.75	-0.0012	2939.77	8.3385e-05
2939.75	-0.00136	2939.77	-0.00332
2939.74	-0.000450165	2939.76	-0.00137
2939.74	0.000291551	2939.76	0.000261585
2939.73	-0.000105708	2939.76	0.00048735
2939.73	-0.000899293	2939.75	0.00030231
2939.73	-0.000967485	2939.75	0.00552
2939.72	-0.000600591	2939.75	-0.00212
2939.72	-0.000243413	2939.74	0.00083205
2939.72	-0.00237	2939.74	0.000665865
2939.71	-0.000111978	2939.74	0.000634275
2939.71	-0.000323626	2939.73	0.00259
2939.71	-0.000588932	2939.73	0.00152
2939.7	-0.000459621	2939.72	-0.00143
2939.7	0.000354872	2939.72	0.00116
2939.69	0.00024489	2939.72	-0.00041076
2939.69	-0.00104	2939.71	0.00191
2939.69	-0.000659999	2939.71	0.00132
2939.68	-0.00271	2939.71	0.0042
2939.68	-0.00113	2939.7	0.00022302
2939.68	-0.000451434	2939.7	-0.00139
2939.67	-0.00152	2939.7	-0.00455
2939.67	-0.000244035	2939.69	0.00088488
2939.67	-0.00128	2939.69	0.00115
2939.66	-0.000579864	2939.68	0.000364005
2939.66	0.00056152	2939.68	0.000653445
2939.66	-0.00151	2939.68	4.176e-05
2939.65	-1.67889e-05	2939.67	-0.0026
2939.65	-0.00177	2939.67	0.00224
2939.64	-0.000752623	2939.67	-0.000583695
2939.64	0.000461461	2939.66	0.0019
2939.64	-0.00187	2939.66	0.00114
2939.63	0.000635075	2939.66	0.00119
2939.63	-5.05221e-05	2939.65	0.00067095
2939.63	-0.000938596	2939.65	0.00109
2939.62	-0.000166075	2939.64	0.000691155
2939.62	-0.00261	2939.64	-0.00118
2939.62	-0.00164	2939.64	-0.000665775
2939.61	-0.00209	2939.63	0.00118
2939.61	-0.000569837	2939.63	-0.00017955
2939.6	-0.00152	2939.63	0.00382
2939.6	-0.000527191	2939.62	-0.00047691
2939.6	0.000453818	2939.62	0.00225
2939.59	-0.00123	2939.62	-0.00229
2939.59	-0.000620929	2939.61	-0.00033417
2939.59	-0.00201	2939.61	-0.00225
2939.58	-0.000525067	2939.6	-0.00267
2939.58	-0.00086885	2939.6	0.00115
2939.58	-0.000655569	2939.6	0.00074097
2939.57	0.00025217	2939.59	0.00275
2939.57	-0.00136	2939.59	0.00013617
2939.56	-0.00237	2939.59	0.00111
2939.56	-0.000526647	2939.58	0.00105
2939.56	-0.000459466	2939.58	0.00313
2939.55	0.000151696	2939.58	0.00092538
2939.55	-0.00143	2939.57	-0.00081405
2939.55	-0.000700236	2939.57	0.00345
2939.54	-0.00122	2939.57	-0.00103
2939.54	-8.20271e-05	2939.56	0.00263
2939.54	-0.00133	2939.56	-4.21069e-06
2939.53	-0.000679872	2939.55	0.00185
2939.53	-0.00082522	2939.55	-0.000870255
2939.52	-0.00132	2939.55	-0.000539235
2939.52	-0.000315543	2939.54	-0.000196425
2939.52	0.000568853	2939.54	-0.00049437
2939.51	-0.000337954	2939.54	0.00040014
2939.51	-0.00018118	2939.53	-0.00027297
2939.51	-0.000236702	2939.53	-0.000320895
2939.5	-9.33233e-05	2939.53	0.00223
2939.5	-0.00136	2939.52	-0.000110295
2939.5	-0.000745783	2939.52	-0.00083412
2939.49	-0.000779361	2939.51	-0.00118
2939.49	0.000516413	2939.51	0.00235
2939.49	-0.00151	2939.51	-0.00011439
2939.48	-0.000684406	2939.5	-0.000630495
2939.48	-0.00103	2939.5	-0.00143
2939.47	-0.00177	2939.5	0.000148905
2939.47	0.000406431	2939.49	0.00081189
2939.47	-0.00132	2939.49	0.000145575
2939.46	-0.000503252	2939.49	0.00168
2939.46	-0.00018732	2939.48	0.00298
2939.46	0.00033798	2939.48	0.000708615
2939.45	-0.00172	2939.47	0.00211
2939.45	9.05511e-05	2939.47	0.00194
2939.45	-0.00187	2939.47	0.00259
2939.44	8.78048e-05	2939.46	-3.996e-05
2939.44	-0.000739021	2939.46	-0.000323955
2939.43	-0.00177	2939.46	0.00245
2939.43	0.000155427	2939.45	0.00021474
2939.43	-0.00157	2939.45	0.00347
2939.42	-0.000737907	2939.45	-0.00082431
2939.42	-0.000127678	2939.44	0.000236025
2939.42	-0.00287	2939.44	0.000328635
2939.41	0.00065588	2939.43	0.00166
2939.41	-0.00165	2939.43	-0.000252405
2939.41	0.00148	2939.43	-0.000595665
2939.4	-0.00141	2939.42	0.00019017
2939.4	-0.00149	2939.42	-0.0019
2939.39	-0.000793093	2939.42	0.000276795
2939.39	-0.00192	2939.41	0.00304
2939.39	0.00139	2939.41	0.000511065
2939.38	-0.00201	2939.41	0.0025
2939.38	0.000695469	2939.4	-0.000886275
2939.38	-0.00221	2939.4	0.00137
2939.37	-0.000240822	2939.4	-0.000642915
2939.37	-0.000603	2939.39	0.000924795
2939.37	-0.00117	2939.39	0.00362
2939.36	0.000301474	2939.38	0.0021
2939.36	-0.000734228	2939.38	-0.00109
2939.35	-0.000511776	2939.38	-0.000484785
2939.35	-0.00259	2939.37	0.000638955
2939.35	-0.000784595	2939.37	0.000154305
2939.34	-0.000537995	2939.37	0.0038
2939.34	-0.00138	2939.36	-0.00043911
2939.34	0.00050491	2939.36	0.00263
2939.33	-0.000532554	2939.36	0.00223
2939.33	0.000206156	2939.35	-0.00127
2939.33	-0.00198	2939.35	0.00431
2939.32	0.000495997	2939.34	0.000597195
2939.32	-0.000134104	2939.34	0.00335
2939.32	-0.0019	2939.34	0.000339345
2939.31	-0.00196	2939.33	9.252e-05
2939.31	-0.00173	2939.33	0.00258
2939.3	0.000832552	2939.33	-0.00026523
2939.3	-0.00249	2939.32	-0.000673785
2939.3	-0.0014	2939.32	-0.00365
2939.29	-2.93546e-05	2939.32	0.0013
2939.29	-0.000401715	2939.31	-0.00065988
2939.29	-0.00146	2939.31	0.002
2939.28	-0.00137	2939.3	0.00019998
2939.28	-0.000719123	2939.3	0.001
2939.28	-0.0015	2939.3	0.00334
2939.27	-6.2181e-05	2939.29	-0.000402795
2939.27	-0.00172	2939.29	0.00196
2939.26	-0.00118	2939.29	0.00019251
2939.26	-0.000537244	2939.28	0.000517095
2939.26	-0.000323756	2939.28	0.00025812
2939.25	-0.000361997	2939.28	0.00093114
2939.25	-0.00208	2939.27	0.00023904
2939.25	-0.00057476	2939.27	-0.00017181
2939.24	-0.000860196	2939.27	0.00166
2939.24	-3.31632e-06	2939.26	-0.000794115
2939.24	-0.00202	2939.26	0.00371
2939.23	-0.00158	2939.25	0.00122
2939.23	-0.00228	2939.25	-0.004
2939.22	-0.00143	2939.25	-0.00062154
2939.22	0.00127	2939.24	0.00097794
2939.22	-0.00183	2939.24	0.00264
2939.21	0.000577195	2939.24	-0.00172
2939.21	-0.000986294	2939.23	0.00152
2939.21	-0.000773117	2939.23	-0.000302895
2939.2	0.000422883	2939.23	-0.00104
2939.2	-0.000901003	2939.22	-0.00196
2939.2	2.77483e-05	2939.22	0.000332595
2939.19	-0.000895873	2939.21	-0.00017937
2939.19	0.000732803	2939.21	0.00169
2939.19	-0.00132	2939.21	-5.013e-05
2939.18	-5.18693e-05	2939.2	0.000151695
2939.18	-0.00033728	2939.2	0.000777105
2939.17	-0.00105	2939.2	-0.00042885
2939.17	-0.000901754	2939.19	-0.00112
2939.17	-0.00243	2939.19	8.1045e-05
2939.16	3.10905e-06	2939.19	0.00046728
2939.16	-0.00193	2939.18	0.00153
2939.16	-3.61945e-05	2939.18	-0.000956115
2939.15	0.000218385	2939.17	-0.00106
2939.15	-0.000567168	2939.17	-0.00295
2939.15	5.91238e-05	2939.17	0.000969975
2939.14	-0.00145	2939.16	-0.00072423
2939.14	-0.000560847	2939.16	-9.783e-05
2939.13	-0.00223	2939.16	-0.000124965
2939.13	-0.00177	2939.15	0.000425745
2939.13	-0.00204	2939.15	0.00175
2939.12	-0.00171	2939.15	0.00103
2939.12	0.000325362	2939.14	-0.000183645
2939.12	-0.000776019	2939.14	-0.00103
2939.11	-0.000375288	2939.13	0.00113
2939.11	-0.00145	2939.13	0.00116
2939.11	-0.00158	2939.13	0.00397
2939.1	-0.00072244	2939.12	-0.00089226
2939.1	-0.00194	2939.12	0.00178
2939.09	0.000511413	2939.12	-0.00075897
2939.09	-0.000375055	2939.11	0.00258
2939.09	-0.000796202	2939.11	0.00174
2939.08	-0.000924813	2939.11	0.000363915
2939.08	-0.000899707	2939.1	0.00181
2939.08	-0.000777314	2939.1	0.00012807
2939.07	-0.000250356	2939.1	0.0033
2939.07	-0.00124	2939.09	0.000283095
2939.07	-0.001	2939.09	-0.0021
2939.06	-0.00135	2939.08	0.00148
2939.06	0.000577402	2939.08	0.00076734
2939.05	-0.00157	2939.08	0.00114
2939.05	-0.00013242	2939.07	-0.00096102
2939.05	-0.00133	2939.07	-0.00051849
2939.04	-0.00111	2939.07	-7.3575e-05
2939.04	-0.00228	2939.06	0.00104
2939.04	-0.000257326	2939.06	-0.000233505
2939.03	0.000295075	2939.06	8.6355e-05
2939.03	-0.00101	2939.05	0.0012
2939.03	-0.00106	2939.05	-6.813e-05
2939.02	-0.00106	2939.04	-0.000323685
2939.02	-0.000590435	2939.04	-0.00258
2939.02	-0.00153	2939.04	0.00185
2939.01	-0.00182	2939.03	0.000650475
2939.01	-0.000504573	2939.03	0.00206
2939	-0.00121	2939.03	-0.000886275
2939	-1.46384e-05	2939.02	0.00102
2939	-0.00131	2939.02	-0.00115
2938.99	-0.00105	2939.02	-0.00068085
2938.99	-0.00057349	2939.01	0.00087381
2938.99	-0.000296033	2939.01	-0.00126
2938.98	-4.15835e-05	2939	0.000377595
2938.98	-0.00069052	2939	0.00127
2938.98	-0.000715626	2939	0.00246
2938.97	-0.00156	2938.99	0.00205
2938.97	-0.000685442	2938.99	-0.000263205
2938.96	-0.000410913	2938.99	0.000449145
2938.96	-0.000988237	2938.98	-0.00117
2938.96	-0.000203073	2938.98	0.000381555
2938.95	-0.000772029	2938.98	-0.00069795
2938.95	-9.42819e-05	2938.97	0.000537615
2938.95	-0.000735342	2938.97	0.000918585
2938.94	-0.00177	2938.96	0.00187
2938.94	-0.00238	2938.96	-0.000478395
2938.94	-0.00188	2938.96	-0.00015165
2938.93	0.000105086	2938.95	-0.002
2938.93	-0.000583983	2938.95	0.00267
2938.92	-0.0011	2938.95	0.00069993
2938.92	-0.00142	2938.94	-0.00069678
2938.92	1.35762e-05	2938.94	-0.000157815
2938.91	-0.00219	2938.94	-0.000684
2938.91	-0.00242	2938.93	0.00132
2938.91	0.000361531	2938.93	-0.00142
2938.9	-0.000789414	2938.93	0.00046395
2938.9	-0.00028155	2938.92	0.000426195
2938.9	-0.00194	2938.92	0.00209
2938.89	-0.00188	2938.91	-0.00194
2938.89	-0.00187	2938.91	0.00115
2938.88	-0.00115	2938.91	8.28e-05
2938.88	-0.000944426	2938.9	0.00096624
2938.88	-0.00114	2938.9	0.000627615
2938.87	0.00040954	2938.9	-0.00048915
2938.87	-0.000485141	2938.89	-0.0015
2938.87	-0.00135	2938.89	0.00026811
2938.86	0.000143871	2938.89	0.000313335
2938.86	-0.000493795	2938.88	0.000817965
2938.86	0.000261186	2938.88	0.000125145
2938.85	-0.00074796	2938.87	-0.000141885
2938.85	-0.00194	2938.87	0.0007668
2938.85	-0.000773298	2938.87	-0.00154
2938.84	-0.00183	2938.86	-0.000198
2938.84	0.000190766	2938.86	-0.00107
2938.83	-0.00199	2938.86	0.00181
2938.83	-0.00113	2938.85	-0.00228
2938.83	-7.85035e-06	2938.85	0.000287505
2938.82	-0.00127	2938.85	0.00105
2938.82	-0.00151	2938.84	0.0012
2938.82	-0.0007206	2938.84	0.000558135
2938.81	-0.00157	2938.83	-0.00109
2938.81	-0.00127	2938.83	-0.00059571
2938.81	-0.000362127	2938.83	-9.045e-06
2938.8	-0.000904008	2938.82	0.002
2938.8	-0.000629324	2938.82	-0.000243855
2938.79	-0.000800839	2938.82	0.00046575
2938.79	-0.000522502	2938.81	0.00042246
2938.79	-0.00085403	2938.81	0.000119025
2938.78	-0.00172	2938.81	0.00101
2938.78	-0.00143	2938.8	-0.000278415
2938.78	-0.000902479	2938.8	-0.000293445
2938.77	-0.00219	2938.8	-0.00074673
2938.77	-5.56002e-05	2938.79	-0.000782955
2938.77	-0.000241107	2938.79	0.0017
2938.76	-0.0002402	2938.78	0.00062289
2938.76	-0.000847812	2938.78	0.00085401
2938.75	-0.00128	2938.78	-0.00233
2938.75	-0.00101	2938.77	0.00101
2938.75	-0.00162	2938.77	-0.00101
2938.74	0.000240122	2938.77	-0.0006993
2938.74	-0.00145	2938.76	0.00181
2938.74	-0.000376091	2938.76	0.000558675
2938.73	-0.000728088	2938.76	-0.000596205
2938.73	-0.000632199	2938.75	-0.000523935
2938.73	-0.00197	2938.75	-0.000585765
2938.72	-0.00114	2938.74	-0.0001476
2938.72	-0.000553515	2938.74	0.000762975
2938.71	-0.00176	2938.74	0.00153
2938.71	0.000447081	2938.73	-0.00119
2938.71	-0.0013	2938.73	-0.00084771
2938.7	-0.00165	2938.73	2.5335e-05
2938.7	-0.00126	2938.72	0.00154
2938.7	-0.00267	2938.72	0.000783135
2938.69	0.000391559	2938.72	-0.00012726
2938.69	-0.0018	2938.71	-0.000160875
2938.69	-0.000171438	2938.71	-0.00055494
2938.68	-0.0012	2938.7	0.000341415
2938.68	-0.00147	2938.7	0.000193005
2938.68	-0.00152	2938.7	-0.00104
2938.67	-0.0013	2938.69	-0.000428805
2938.67	-0.00138	2938.69	-0.000848385
2938.66	-0.000293624	2938.69	0.000443025
2938.66	0.00026401	2938.68	-0.001
2938.66	-0.00139	2938.68	-0.00167
2938.65	-0.00198	2938.68	-0.00142
2938.65	-0.000492266	2938.67	-0.000686475
2938.65	-0.000395108	2938.67	-0.000156375
2938.64	-0.000674871	2938.66	0.00142
2938.64	-0.00162	2938.66	-9.7785e-05
2938.64	-0.000869886	2938.66	-0.00272
2938.63	-3.40441e-05	2938.65	0.00199
2938.63	-0.00144	2938.65	0.00061704
2938.62	-4.38894e-05	2938.65	-0.00091161
2938.62	-0.00146	2938.64	0.00093861
2938.62	-0.000945592	2938.64	-0.00052029
2938.61	-0.0014	2938.64	0.00051309
2938.61	-0.000706635	2938.63	-0.00018243
2938.61	-0.00166	2938.63	0.000682065
2938.6	-0.000538151	2938.63	0.000239355
2938.6	-0.00222	2938.62	-0.00035154
2938.6	-0.00106	2938.62	0.00093753
2938.59	-3.61945e-05	2938.61	-0.00248
2938.59	-0.000125761	2938.61	0.00019251
2938.58	-0.00116	2938.61	-0.00174
2938.58	-0.00102	2938.6	-0.00087282
2938.58	-0.000443972	2938.6	0.00153
2938.57	-0.000521543	2938.6	-0.00050409
2938.57	-0.00096093	2938.59	0.00144
2938.57	-0.000602145	2938.59	0.00049545
2938.56	-0.000903334	2938.59	-5.481e-05
2938.56	-0.00080356	2938.58	0.00055449
2938.56	-0.000962899	2938.58	-0.00073251
2938.55	-0.00051732	2938.57	-0.00074691
2938.55	0.000428712	2938.57	0.00097299
2938.55	-2.56756e-05	2938.57	-0.000725895
2938.54	0.000105526	2938.56	1.4625e-05
2938.54	-0.000506464	2938.56	-0.00134
2938.53	-0.00137	2938.56	0.00102
2938.53	-0.00114	2938.55	-0.0013
2938.53	-0.000783325	2938.55	0.00171
2938.52	-0.00069407	2938.55	8.5905e-05
2938.52	-0.000553333	2938.54	8.8155e-05
2938.52	-0.00052144	2938.54	-2.5875e-05
2938.51	-0.000653393	2938.53	0.0033
2938.51	-0.00144	2938.53	-0.000571095
2938.51	-0.000675752	2938.53	0.0001296
2938.5	-0.000887219	2938.52	-0.00058041
2938.5	-0.00109	2938.52	2.3625e-05
2938.49	-0.000821437	2938.52	-0.000332595
2938.49	-0.00143	2938.51	0.00178
2938.49	-0.00096321	2938.51	-0.00042237
2938.48	-0.000436122	2938.51	-0.0005454
2938.48	-0.00156	2938.5	-0.0003483
2938.48	-0.00102	2938.5	0.00040536
2938.47	-0.000687385	2938.49	-0.00072018
2938.47	-0.000878099	2938.49	-0.00049266
2938.47	-0.000691686	2938.49	0.000337185
2938.46	-0.00125	2938.48	0.00206
2938.46	-0.00135	2938.48	8.6625e-05
2938.45	-0.000408322	2938.48	-0.00141
2938.45	-0.00050991	2938.47	0.000378
2938.45	-0.000973729	2938.47	5.427e-05
2938.44	-0.000573827	2938.47	-0.00138
2938.44	-0.000406405	2938.46	-0.00151
2938.44	-0.000965904	2938.46	-0.00079011
2938.43	-0.00141	2938.46	0.00074088
2938.43	-0.00176	2938.45	-0.000178515
2938.43	-0.000345623	2938.45	0.00137
2938.42	0.000230018	2938.44	0.00052416
2938.42	-0.000339793	2938.44	-0.000897795
2938.41	-0.0012	2938.44	-0.00139
2938.41	-0.000824416	2938.43	-0.000344835
2938.41	-0.00101	2938.43	-0.00136
2938.4	-0.00141	2938.43	-0.0014
2938.4	-0.000449595	2938.42	-0.00010413
2938.4	-0.000899604	2938.42	-0.00143
2938.39	-0.00115	2938.42	5.256e-05
2938.39	-0.00232	2938.41	-0.00027927
2938.39	-0.000765189	2938.41	-0.00107
2938.38	-3.75936e-05	2938.4	0.000898065
2938.38	-0.00168	2938.4	-0.000181395
2938.38	-0.000876933	2938.4	-0.00104
2938.37	-0.00108	2938.39	-0.00109
2938.37	-0.000885043	2938.39	0.00136
2938.36	-0.00054854	2938.39	0.00021465
2938.36	-0.000844107	2938.38	0.0004932
2938.36	-0.00185	2938.38	-0.00162
2938.35	-0.00125	2938.38	-0.00115
2938.35	-0.00147	2938.37	0.00033786
2938.35	-0.000286369	2938.37	-0.00167
2938.34	-0.00107	2938.36	-2.4435e-05
2938.34	-2.06606e-06	2938.36	0.000652455
2938.34	-0.00053258	2938.36	0.00116
2938.33	-0.00149	2938.35	-0.00084177
2938.33	-0.000434904	2938.35	0.0003888
2938.32	-0.00163	2938.35	-0.00297
2938.32	-0.000510428	2938.34	-0.00276
2938.32	-0.00108	2938.34	0.000520065
2938.31	0.000342591	2938.34	-0.00121
2938.31	-0.000911263	2938.33	-0.00053424
2938.31	-5.29575e-05	2938.33	-0.000361125
2938.3	-0.000233101	2938.32	-4.04428e-06
2938.3	-0.00124	2938.32	-0.000305955
2938.3	0.000137239	2938.32	0.000753165
2938.29	-0.000289478	2938.31	-0.00125
2938.29	-8.2908e-05	2938.31	-0.00057789
2938.28	-0.000185014	2938.31	-0.00123
2938.28	-0.000831852	2938.3	-0.0016
2938.28	-0.000339327	2938.3	0.0018
2938.27	-0.001	2938.3	0.000241695
2938.27	-0.0011	2938.29	-0.00090342
2938.27	-0.000566987	2938.29	0.000469575
2938.26	0.000151203	2938.29	0.0007398
2938.26	-0.00104	2938.28	-0.00123
2938.26	3.39146e-05	2938.28	-0.00103
2938.25	-0.000956991	2938.27	-0.00128
2938.25	-0.000286888	2938.27	0.00119
2938.24	-0.00111	2938.27	0.00014634
2938.24	-0.000918698	2938.26	0.00119
2938.24	-0.0011	2938.26	0.000578295
2938.23	-0.00139	2938.26	-3.50645e-06
2938.23	-0.00168	2938.25	-0.00122
2938.23	-0.00086442	2938.25	0.00132
2938.22	-0.00187	2938.25	-0.000437715
2938.22	-0.00132	2938.24	-0.00127
2938.22	-0.000907609	2938.24	-0.0013
2938.21	-0.000421458	2938.23	0.00037674
2938.21	-0.00135	2938.23	-0.00156
2938.21	-0.000510972	2938.23	-5.085e-06
2938.2	-0.000766122	2938.22	1.2735e-05
2938.2	-0.000500402	2938.22	-0.00152
2938.19	-0.000978548	2938.22	-0.00045117
2938.19	-0.000590849	2938.21	0.000377865
2938.19	-0.000324481	2938.21	0.000687465
2938.18	-0.00116	2938.21	-0.00202
2938.18	-0.00103	2938.2	0.000491085
2938.18	-0.00096948	2938.2	-0.00104
2938.17	-0.000697878	2938.19	-0.000984195
2938.17	-0.000523538	2938.19	5.94e-06
2938.17	-0.000422364	2938.19	0.000526275
2938.16	-0.000523305	2938.18	-0.00156
2938.16	-0.000786486	2938.18	0.00041391
2938.15	-0.00113	2938.18	-0.000102285
2938.15	-0.00131	2938.17	-0.00033372
2938.15	-0.00121	2938.17	-2.6595e-05
2938.14	-0.000517709	2938.17	0.00077787
2938.14	-0.000858927	2938.16	-0.00117
2938.14	-0.000941939	2938.16	0.00105
2938.13	0.000196337	2938.16	4.248e-05
2938.13	-0.00189	2938.15	-0.00039366
2938.13	0.000120087	2938.15	-0.0001566
2938.12	-0.000358448	2938.14	0.00158
2938.12	-0.00103	2938.14	-0.000167625
2938.11	-0.000364666	2938.14	9.342e-05
2938.11	-0.00119	2938.13	-0.000323235
2938.11	-0.0013	2938.13	-0.00123
2938.1	-0.00119	2938.13	-0.00106
2938.1	-0.00145	2938.12	-0.0012
2938.1	-0.000721636	2938.12	-4.5315e-05
2938.09	-9.70283e-05	2938.12	-0.000369315
2938.09	-0.00142	2938.11	0.0006543
2938.09	-0.000245097	2938.11	-0.00107
2938.08	-0.00012957	2938.1	0.00077283
2938.08	-0.000594269	2938.1	-0.00132
2938.07	0.000224396	2938.1	0.000456435
2938.07	-0.000902635	2938.09	-0.000475515
2938.07	-0.00112	2938.09	0.00068535
2938.06	-0.00143	2938.09	-0.000333
2938.06	-0.000618494	2938.08	0.000551295
2938.06	-0.000943908	2938.08	-0.00040896
2938.05	-0.000811721	2938.08	-0.000568935
2938.05	-0.000994015	2938.07	-0.00077742
2938.05	-0.000901547	2938.07	0.000585855
2938.04	-0.000737311	2938.06	-0.00039339
2938.04	-0.000636656	2938.06	-0.00088272
2938.04	-0.00132	2938.06	-0.000680535
2938.03	-0.000795425	2938.05	0.00138
2938.03	-0.000721248	2938.05	0.000726435
2938.02	-0.000248672	2938.05	0.000332325
2938.02	-0.00194	2938.04	-0.00094419
2938.02	-0.00118	2938.04	0.000552555
2938.01	-0.00119	2938.04	0.000147285
2938.01	-6.00306e-05	2938.03	0.000829395
2938.01	-0.00101	2938.03	0.00031788
2938	-0.000532943	2938.02	-0.000384795
2938	-0.000651942	2938.02	-5.4495e-05
2938	-0.000983988	2938.02	0.00081765
2937.99	-0.00107	2938.01	-0.00051228
2937.99	-0.00146	2938.01	-0.0012
2937.98	-0.00103	2938.01	-0.000482265
2937.98	-0.000760318	2938	-1.8e-05
2937.98	-0.000383579	2938	0.000199935
2937.97	-0.00101	2938	0.00142
2937.97	-0.000306345	2937.99	-0.000581535
2937.97	-8.72866e-05	2937.99	-0.00154
2937.96	2.33438e-05	2937.99	-0.000512145
2937.96	0.000314714	2937.98	-0.00072999
2937.96	-0.000182372	2937.98	-0.00066375
2937.95	-0.000486385	2937.97	0.000622125
2937.95	-0.000345752	2937.97	-0.000430335
2937.94	-0.000693215	2937.97	-0.00073755
2937.94	-0.00034881	2937.96	-0.00038358
2937.94	-0.0006814	2937.96	0.0008775
2937.93	-0.00039016	2937.96	0.000221715
2937.93	-0.00101	2937.95	7.416e-05
2937.93	-0.000249346	2937.95	-0.00035955
2937.92	-0.00113	2937.95	0.00097974
2937.92	0.00016351	2937.94	-0.00055431
2937.92	-0.000549058	2937.94	-0.00298
2937.91	-0.000897816	2937.93	-0.00127
2937.91	0.000398995	2937.93	-0.00096237
2937.91	-0.00144	2937.93	0.00046179
2937.9	0.000473353	2937.92	0.00058536
2937.9	-0.00107	2937.92	0.0006624
2937.89	-0.00163	2937.92	0.000317205
2937.89	0.000335466	2937.91	-0.00158
2937.89	-0.00138	2937.91	2.7765e-05
2937.88	0.000538151	2937.91	-0.00111
2937.88	-0.00181	2937.9	-9.378e-05
2937.88	-0.000445656	2937.9	-0.00225
2937.87	-0.00172	2937.89	0.000962145
2937.87	-9.66137e-05	2937.89	-0.00219
2937.87	-0.00161	2937.89	0.000108585
2937.86	-0.000772547	2937.88	-0.000766665
2937.86	-0.000638677	2937.88	-0.00141
2937.85	-0.00132	2937.88	0.00206
2937.85	0.000180403	2937.87	-0.00231
2937.85	-0.00119	2937.87	0.0021
2937.84	0.000132705	2937.87	-0.00137
2937.84	-0.00109	2937.86	0.0015
2937.84	-0.000809338	2937.86	-0.00211
2937.83	-0.0017	2937.85	0.00159
2937.83	-0.000613208	2937.85	-0.00101
2937.83	-0.000284478	2937.85	0.000687375
2937.82	-0.00112	2937.84	0.00203
2937.82	-0.000895976	2937.84	-0.00154
2937.81	-0.00145	2937.84	0.00082152
2937.81	-0.000460139	2937.83	-0.00107
2937.81	-0.0013	2937.83	0.000137745
2937.8	-0.000847035	2937.83	-0.00082332
2937.8	-0.000718735	2937.82	-0.000415845
2937.8	-0.00128	2937.82	0.00112
2937.79	-0.000538954	2937.82	-0.00044046
2937.79	-0.000563748	2937.81	-0.0005355
2937.79	-9.28829e-05	2937.81	-0.000886185
2937.78	-0.000318963	2937.8	-0.00013905
2937.78	-0.000218178	2937.8	-0.000703305
2937.77	0.000329326	2937.8	-0.00125
2937.77	-0.0005816	2937.79	-0.000901125
2937.77	-0.000661295	2937.79	0.00086895
2937.76	-0.000562894	2937.79	-0.00225
2937.76	-0.000421458	2937.78	-0.000309825
2937.76	0.000294194	2937.78	0.00146
2937.75	-0.000773687	2937.78	-0.00059949
2937.75	-0.00034811	2937.77	-0.00027495
2937.75	-0.00128	2937.77	0.000556425
2937.74	-0.000377413	2937.76	-0.00115
2937.74	-0.000894733	2937.76	-0.00023499
2937.74	-0.00109	2937.76	-0.00095202
2937.73	-0.000572609	2937.75	-0.00036558
2937.73	-0.00138	2937.75	-0.00136
2937.72	-0.000212244	2937.75	0.000959265
2937.72	-0.000340441	2937.74	6.5655e-05
2937.72	-0.000598103	2937.74	-0.00105
2937.71	-0.00134	2937.74	-0.000166455
2937.71	-0.000820582	2937.73	-5.0265e-05
2937.71	-0.000830997	2937.73	-0.00212
2937.7	-0.00115	2937.72	-0.00202
2937.7	-0.00156	2937.72	0.00097668
2937.7	-0.000949633	2937.72	0.000802305
2937.69	-0.000855351	2937.71	-0.000232965
2937.69	-0.000809441	2937.71	0.00132
2937.68	-0.000921134	2937.71	0.00133
2937.68	-0.000381377	2937.7	-0.00016218
2937.68	-0.0015	2937.7	-0.0001998
2937.67	-0.000835402	2937.7	0.00147
2937.67	-0.000613105	2937.69	-0.00088767
2937.67	-0.000142032	2937.69	-0.000840645
2937.66	-0.000663964	2937.68	0.00024552
2937.66	-0.000543695	2937.68	0.00052335
2937.66	-0.000454932	2937.68	0.00054441
2937.65	-0.000348499	2937.67	-0.00058833
2937.65	-7.61199e-05	2937.67	-0.00017991
2937.64	-0.000802264	2937.67	7.425e-06
2937.64	-0.0017	2937.66	-0.000452115
2937.64	-0.000981164	2937.66	0.00052047
2937.63	-0.000842527	2937.66	0.00101
2937.63	-0.000380004	2937.65	-0.000430965
2937.63	-0.000824701	2937.65	0.00090405
2937.62	-0.000986268	2937.65	0.000441855
2937.62	-0.000752701	2937.64	0.00095715
2937.62	-5.71288e-05	2937.64	-0.000582705
2937.61	-0.000959841	2937.63	-5.067e-05
2937.61	-0.000268596	2937.63	0.00048096
2937.6	-0.000269062	2937.63	-0.00041868
2937.6	-0.000980983	2937.62	-0.00025749
2937.6	-0.00133	2937.62	-0.000521145
2937.59	-0.000997435	2937.62	-0.00093285
2937.59	-0.000871855	2937.61	-0.000622845
2937.59	-0.00106	2937.61	-0.00017676
2937.58	-0.000623909	2937.61	0.0015
2937.58	-0.000684846	2937.6	-0.00046152
2937.58	-0.00112	2937.6	-0.0001593
2937.57	-0.000583854	2937.59	0.000494505
2937.57	-0.000860015	2937.59	0.000143865
2937.57	-0.000975594	2937.59	0.00023013
2937.56	-0.000674094	2937.58	-0.000639405
2937.56	-0.000562479	2937.58	-0.000923805
2937.55	-0.000858875	2937.58	-1.7505e-05
2937.55	-0.00112	2937.57	3.222e-05
2937.55	-0.00164	2937.57	0.00017946
2937.54	-0.00113	2937.57	-0.00113
2937.54	-0.00116	2937.56	-0.000269595
2937.54	-0.00073586	2937.56	-0.000795915
2937.53	-0.000858124	2937.55	-0.0011
2937.53	-0.00124	2937.55	-0.000127845
2937.53	-0.00112	2937.55	0.000258345
2937.52	-0.000194756	2937.54	-0.000754965
2937.52	-0.00162	2937.54	-0.000381915
2937.51	-0.00108	2937.54	-1.206e-05
2937.51	-0.00062966	2937.53	-0.000337635
2937.51	-0.00085403	2937.53	-0.00112
2937.5	-0.000385419	2937.53	0.000129825
2937.5	-0.000421095	2937.52	0.00088587
2937.5	-0.00125	2937.52	-0.000431505
2937.49	-0.000934891	2937.52	-0.00109
2937.49	-0.000848874	2937.51	0.00117
2937.49	-0.00146	2937.51	0.000582975
2937.48	-0.00104	2937.5	-9.675e-06
2937.48	-0.000847035	2937.5	0.000558675
2937.47	-1.53639e-05	2937.5	-7.821e-05
2937.47	-0.000895225	2937.49	-0.000202905
2937.47	-0.000515895	2937.49	-0.000248355
2937.46	-0.00139	2937.49	-0.000109575
2937.46	-0.000408348	2937.48	-0.000757575
2937.46	-0.00109	2937.48	-0.000846135
2937.45	-0.00124	2937.48	-0.00099612
2937.45	-0.000891235	2937.47	-0.000982395
2937.45	-0.000644843	2937.47	0.000662265
2937.44	-0.000644506	2937.46	0.00052659
2937.44	-0.000479675	2937.46	-0.00109
2937.44	-0.000860922	2937.46	0.00072387
2937.43	-0.000680778	2937.45	-0.00041535
2937.43	-0.000621033	2937.45	-0.00038682
2937.42	-0.000221338	2937.45	0.000357885
2937.42	-0.00114	2937.44	-0.000209205
2937.42	-0.00111	2937.44	0.000289665
2937.41	-0.00113	2937.44	-0.00043227
2937.41	-0.000114543	2937.43	-0.000428715
2937.41	-0.00114	2937.43	0.00189
2937.4	-0.000623935	2937.42	-0.000228645
2937.4	-0.00144	2937.42	7.614e-05
2937.4	-0.000654144	2937.42	-0.000380475
2937.39	-0.000822706	2937.41	-0.000192105
2937.39	-0.000158484	2937.41	-0.00067041
2937.38	-0.000978962	2937.41	0.00115
2937.38	-0.000593181	2937.4	-0.00187
2937.38	-0.000780631	2937.4	0.000781425
2937.37	-0.000651216	2937.4	0.00145
2937.37	-0.000758608	2937.39	6.138e-05
2937.37	-0.000744799	2937.39	-0.00016461
2937.36	-0.00162	2937.38	-0.000671715
2937.36	-0.000238205	2937.38	6.219e-05
2937.36	-0.000618934	2937.38	-0.00119
2937.35	-0.00112	2937.37	0.00056115
2937.35	-0.000987952	2937.37	-0.0004446
2937.34	-0.0013	2937.37	-0.000973845
2937.34	-0.000541389	2937.36	0.0003321
2937.34	-0.00124	2937.36	-0.000307935
2937.33	-0.00127	2937.36	-0.000211275
2937.33	-0.000731508	2937.35	-0.00056754
2937.33	-0.000990336	2937.35	-0.00048213
2937.32	-0.000418556	2937.35	-0.00073458
2937.32	-0.000968599	2937.34	0.000569115
2937.32	-0.000697723	2937.34	-0.00164
2937.31	-0.000979454	2937.33	-0.000297135
2937.31	-0.000551312	2937.33	0.000488385
2937.3	-1.17108e-05	2937.33	0.000163305
2937.3	-0.000338576	2937.32	0.00118
2937.3	-0.000276265	2937.32	0.000905445
2937.29	4.8553e-05	2937.32	0.00089838
2937.29	-0.00148	2937.31	0.000292095
2937.29	-0.000107055	2937.31	0.00044892
2937.28	-0.000197554	2937.31	0.000128565
2937.28	-0.000446796	2937.3	-0.00017766
2937.28	-0.000556261	2937.3	-0.00014418
2937.27	-0.000314584	2937.29	-0.000458505
2937.27	-0.000898386	2937.29	0.00114
2937.27	-0.00118	2937.29	-0.00079326
2937.26	-0.000296629	2937.28	-0.000847755
2937.26	-0.00106	2937.28	-0.0011
2937.25	-0.000611654	2937.28	0.000584235
2937.25	-0.000894189	2937.27	0.00032616
2937.25	-0.000587973	2937.27	0.000631575
2937.24	-0.00105	2937.27	-0.00235
2937.24	-0.00117	2937.26	-0.0006507
2937.24	-0.000548203	2937.26	-0.000229275
2937.23	-0.000867503	2937.25	-0.00030168
2937.23	-0.00164	2937.25	5.1615e-05
2937.23	-0.00115	2937.25	-0.00044406
2937.22	-0.00124	2937.24	-0.00013878
2937.22	-0.00182	2937.24	-0.00046926
2937.21	-0.00134	2937.24	-0.0013
2937.21	-0.000469259	2937.23	0.000917145
2937.21	-0.00157	2937.23	-7.848e-05
2937.2	-0.000693681	2937.23	-0.000220275
2937.2	-0.00173	2937.22	-6.8805e-05
2937.2	-0.00115	2937.22	0.00021402
2937.19	-0.000607716	2937.21	-0.00104
2937.19	-0.00199	2937.21	-0.000115335
2937.19	-0.00132	2937.21	-0.00038601
2937.18	-0.000824416	2937.2	-0.00066996
2937.18	-0.000874472	2937.2	-0.00013923
2937.17	-0.0008496	2937.2	-2.259e-05
2937.17	-0.000590849	2937.19	-9.477e-05
2937.17	-0.000514703	2937.19	2.2095e-05
2937.16	-0.000601446	2937.19	-0.000269415
2937.16	-0.00127	2937.18	-9.8685e-05
2937.16	-0.00149	2937.18	-0.00016263
2937.15	-0.00102	2937.18	4.3065e-05
2937.15	-0.00105	2937.17	0.0002025
2937.15	-0.00125	2937.17	-8.874e-05
2937.14	-0.000405576	2937.16	-0.00136
2937.14	-0.000597559	2937.16	0.00057861
2937.13	-0.000598414	2937.16	0.000370395
2937.13	-0.00121	2937.15	9.9e-05
2937.13	-0.000696712	2937.15	-0.00142
2937.12	-0.00127	2937.15	-0.00054702
2937.12	-0.00051403	2937.14	-0.00115
2937.12	-0.000771822	2937.14	2.088e-05
2937.11	-0.000820504	2937.14	-0.000281205
2937.11	-0.000446226	2937.13	-0.0009099
2937.11	-0.000668938	2937.13	1.3815e-05
2937.1	-0.000487654	2937.12	-0.00113
2937.1	-0.0013	2937.12	-0.000902115
2937.1	-0.000771459	2937.12	-0.000700335
2937.09	-0.00104	2937.11	-0.00191
2937.09	-0.000925538	2937.11	0.00016677
2937.08	-0.00106	2937.11	-0.00189
2937.08	-0.00119	2937.1	-0.00128
2937.08	-0.000263544	2937.1	0.00049662
2937.07	-0.00217	2937.1	4.3065e-05
2937.07	-0.000469104	2937.09	-0.0002745
2937.07	-0.000382439	2937.09	-0.00144
2937.06	-0.000384978	2937.08	-0.00209
2937.06	-0.000829339	2937.08	-0.00129
2937.06	-0.000721921	2937.08	-0.0003942
2937.05	-0.00115	2937.07	-0.0026
2937.05	-0.000798559	2937.07	0.0012
2937.04	-0.000980724	2937.07	6.7275e-05
2937.04	-0.000947379	2937.06	-0.00134
2937.04	-0.000938026	2937.06	-0.00171
2937.03	-0.000513175	2937.06	-0.000182295
2937.03	-0.00135	2937.05	-0.000655425
2937.03	-0.000679742	2937.05	0.00027126
2937.02	-0.000311993	2937.04	-0.00065178
2937.02	-0.00152	2937.04	-0.00137
2937.02	-0.00133	2937.04	-0.00068742
2937.01	-0.000779542	2937.03	-0.00128
2937.01	-0.00107	2937.03	-0.00138
2937	-0.000456642	2937.03	0.00011754
2937	-0.000722362	2937.02	7.515e-06
2937	-7.94103e-05	2937.02	-0.00098604
2936.99	-0.000451564	2937.02	0.00026883
2936.99	-0.000682385	2937.01	0.00050715
2936.99	-0.000980905	2937.01	0.000141615
2936.98	-0.00154	2937.01	-0.00253
2936.98	-0.000860896	2937	-0.000625455
2936.98	-0.000980024	2937	-0.00104
2936.97	-0.000758323	2936.99	-0.00030006
2936.97	-0.000854989	2936.99	-0.000760095
2936.96	-0.000492189	2936.99	-0.00111
2936.96	-0.000550276	2936.98	0.00045423
2936.96	-0.00149	2936.98	0.00060075
2936.95	-0.00112	2936.98	-0.00036333
2936.95	-0.00142	2936.97	-0.00162
2936.95	-0.00108	2936.97	-0.0005454
2936.94	-0.000287354	2936.97	-0.00136
2936.94	-0.000104594	2936.96	-0.000345915
2936.94	-0.000353214	2936.96	-0.00075105
2936.93	-0.00169	2936.95	-5.436e-05
2936.93	-0.000240848	2936.95	0.00011403
2936.93	-0.0013	2936.95	0.000642285
2936.92	-0.000720445	2936.94	-0.00064989
2936.92	-0.00188	2936.94	0.000597375
2936.91	-0.000361272	2936.94	-0.00101
2936.91	-0.000986579	2936.93	-0.00057204
2936.91	-0.000788636	2936.93	1.098e-05
2936.9	-0.000260512	2936.93	-0.00143
2936.9	-0.00117	2936.92	-0.00123
2936.9	-0.00123	2936.92	-0.00144
2936.89	-0.000931782	2936.91	0.00066321
2936.89	-0.00135	2936.91	-0.00148
2936.89	-0.000846491	2936.91	-0.00074304
2936.88	-0.000739203	2936.9	-0.000645975
2936.88	-0.000263414	2936.9	-0.00137
2936.87	-0.000687825	2936.9	0.000276075
2936.87	-0.000709071	2936.89	-8.4915e-05
2936.87	-0.000275954	2936.89	-0.00113
2936.86	-0.000402182	2936.89	-0.000830925
2936.86	-0.00112	2936.88	-0.000195975
2936.86	-0.00135	2936.88	0.00026532
2936.85	-0.000526673	2936.88	-0.00015354
2936.85	-0.000506309	2936.87	-0.00118
2936.85	-0.000996502	2936.87	-0.00203
2936.84	-2.39656e-05	2936.86	-0.00182
2936.84	-0.000589735	2936.86	-3.465e-05
2936.83	-0.000417312	2936.86	0.000705645
2936.83	-0.000591574	2936.85	-0.000927
2936.83	-0.000753116	2936.85	-0.000810675
2936.82	-0.00106	2936.85	-0.00147
2936.82	-0.00016763	2936.84	-0.00227
2936.82	-0.00127	2936.84	0.00010548
2936.81	-0.000844029	2936.84	-4.662e-05
2936.81	-0.000685571	2936.83	-0.000859005
2936.81	-0.0016	2936.83	-0.00099819
2936.8	-0.0011	2936.82	-0.00099594
2936.8	-0.000112729	2936.82	0.00060651
2936.8	-0.000960437	2936.82	-0.000157365
2936.79	-0.00121	2936.81	4.1445e-05
2936.79	-0.00158	2936.81	-0.0003168
2936.78	-0.000544343	2936.81	-0.000113985
2936.78	-0.00092559	2936.8	-0.000626715
2936.78	-0.00111	2936.8	-0.00094086
2936.77	-0.00113	2936.8	0.000743535
2936.77	-0.00105	2936.79	0.000566055
2936.77	-0.000683369	2936.79	-0.00016731
2936.76	-0.000360987	2936.78	8.3475e-05
2936.76	-0.000191777	2936.78	-0.000963585
2936.76	0.000136461	2936.78	-0.000371115
2936.75	-2.92251e-05	2936.77	-0.000252405
2936.75	-0.0012	2936.77	0.00033633
2936.74	-0.00129	2936.77	-0.00056538
2936.74	-0.000425137	2936.76	-0.000261945
2936.74	-0.000966759	2936.76	-0.00024336
2936.73	-0.000188279	2936.76	-0.000824085
2936.73	-0.00104	2936.75	-0.00159
2936.73	-0.000742338	2936.75	-0.000881235
2936.72	-0.000443998	2936.74	-0.00116
2936.72	-0.000896598	2936.74	0.00054846
2936.72	-0.000471824	2936.74	-0.000760455
2936.71	-0.00101	2936.73	-0.00098811
2936.71	-0.00122	2936.73	0.000688185
2936.7	-0.000723061	2936.73	0.00032211
2936.7	-0.00149	2936.72	-0.00084807
2936.7	-0.000243905	2936.72	-0.0013
2936.69	-0.000686996	2936.72	-0.00085644
2936.69	-0.000295852	2936.71	-0.000215235
2936.69	-0.000848641	2936.71	9.36e-06
2936.68	-0.00109	2936.71	0.000268425
2936.68	-0.000752338	2936.7	-0.00224
2936.68	-0.000357593	2936.7	-0.00021258
2936.67	-0.000811125	2936.69	-0.00049725
2936.67	-0.000605747	2936.69	-0.00123
2936.66	-3.23859e-05	2936.69	-0.000717525
2936.66	-0.00165	2936.68	-0.000143865
2936.66	-0.000747804	2936.68	-0.00201
2936.65	-0.000783481	2936.68	0.00101
2936.65	-0.000721455	2936.67	-0.00102
2936.65	-0.00107	2936.67	-7.0515e-05
2936.64	-0.000472731	2936.67	-0.000576045
2936.64	-0.00093173	2936.66	-0.000628245
2936.64	-0.00114	2936.66	-0.00128
2936.63	-0.000935073	2936.65	-0.00014463
2936.63	0.00020569	2936.65	0.000240435
2936.63	-0.000325362	2936.65	-0.00151
2936.62	-0.000709174	2936.64	-0.00129
2936.62	-0.00111	2936.64	-0.00085104
2936.61	-0.000883177	2936.64	-0.00204
2936.61	-0.000304324	2936.63	-8.46e-06
2936.61	-0.00118	2936.63	0.000632205
2936.6	-0.000449076	2936.63	-0.00025587
2936.6	-0.000486048	2936.62	-0.00015561
2936.6	-0.000452496	2936.62	-0.00085446
2936.59	-0.000289634	2936.61	-0.000898335
2936.59	-0.00086885	2936.61	-0.00119
2936.59	-0.000141151	2936.61	-0.00105
2936.58	-0.001	2936.6	-9.0045e-05
2936.58	0.000545768	2936.6	0.000605205
2936.57	-0.000537322	2936.6	-0.00052767
2936.57	-0.00104	2936.59	-0.00087399
2936.57	-0.000927611	2936.59	-0.000355725
2936.56	-0.000460554	2936.59	-0.00134
2936.56	-0.000505272	2936.58	-0.000730035
2936.56	-0.000945358	2936.58	-0.000922995
2936.55	-0.000255901	2936.57	-0.00091872
2936.55	-0.001	2936.57	0.000395055
2936.55	-0.00104	2936.57	-0.000885915
2936.54	-0.00117	2936.56	0.00043128
2936.54	-0.000342773	2936.56	-0.00115
2936.53	-0.000514237	2936.56	1.8765e-05
2936.53	-0.00162	2936.55	0.000906705
2936.53	0.000624841	2936.55	-0.000202455
2936.52	-0.00145	2936.55	0.000496755
2936.52	-0.000308625	2936.54	-0.0011
2936.52	-0.00013014	2936.54	0.0013
2936.51	-0.000456046	2936.54	-0.00134
2936.51	-1.98461e-05	2936.53	3.95546e-07
2936.51	-0.000945928	2936.53	-0.000952335
2936.5	-8.0058e-05	2936.52	-0.00134
2936.5	-0.00209	2936.52	-0.000198585
2936.49	-0.000722129	2936.52	-0.00201
2936.49	-0.000619349	2936.51	-0.00062217
2936.49	-0.000233049	2936.51	-0.000848385
2936.48	-0.000694303	2936.51	0.000869445
2936.48	-0.000639532	2936.5	-0.00164
2936.48	0.000427676	2936.5	-6.48e-05
2936.47	-0.00102	2936.5	0.000342495
2936.47	-0.00020683	2936.49	-0.0011
2936.47	-0.000895847	2936.49	-7.875e-06
2936.46	-0.000389616	2936.48	-0.00246
2936.46	-0.00136	2936.48	-4.5135e-05
2936.46	-0.000544421	2936.48	-0.0007371
2936.45	-0.00078488	2936.47	-0.00203
2936.45	-0.000675156	2936.47	-0.00215
2936.44	-0.000918932	2936.47	-0.0016
2936.44	-0.000806824	2936.46	0.00042849
2936.44	-0.000831671	2936.46	-0.000619605
2936.43	-0.000448688	2936.46	-0.0001971
2936.43	-0.00061738	2936.45	-8.775e-05
2936.43	-0.000743503	2936.45	0.000559485
2936.42	-0.000561598	2936.44	-0.00148
2936.42	-0.0001782	2936.44	-0.00061407
2936.42	-0.00106	2936.44	-0.00076212
2936.41	-0.000122108	2936.43	-0.000857295
2936.41	-0.000975542	2936.43	0.000403425
2936.4	-0.000960386	2936.43	-0.000276975
2936.4	-0.000430189	2936.42	0.00012708
2936.4	-0.00112	2936.42	-0.000137025
2936.39	-0.000500324	2936.42	-0.000397845
2936.39	-0.00102	2936.41	0.00079155
2936.39	-0.000797627	2936.41	-0.000297945
2936.38	1.49753e-05	2936.41	0.00077679
2936.38	-0.000180843	2936.4	-0.00109
2936.38	-0.00102	2936.4	0.00088146
2936.37	-0.000916367	2936.39	-0.00133
2936.37	-1.82139e-05	2936.39	-0.00143
2936.36	-0.000798637	2936.39	-0.00133
2936.36	-3.07278e-05	2936.38	-0.00074601
2936.36	-0.00158	2936.38	-4.086e-05
2936.35	0.000170894	2936.38	-0.00060606
2936.35	0.000440967	2936.37	-0.000714555
2936.35	-0.00095352	2936.37	1.62e-05
2936.34	-0.000280099	2936.37	-0.000627435
2936.34	-0.000937223	2936.36	0.000847485
2936.34	0.000349276	2936.36	-0.00258
2936.33	-0.00147	2936.35	-0.00131
2936.33	-0.000189082	2936.35	-0.00156
2936.33	-0.00103	2936.35	0.00015498
2936.32	-0.00141	2936.34	-0.00056709
2936.32	-3.56763e-05	2936.34	0.00044271
2936.31	-0.000398166	2936.34	-0.00085284
2936.31	6.78809e-05	2936.33	0.00012555
2936.31	-0.001	2936.33	0.00018963
2936.3	-0.000535016	2936.33	-0.000448515
2936.3	-0.00034399	2936.32	8.973e-05
2936.3	-0.000510091	2936.32	-0.000542205
2936.29	-0.000490971	2936.31	-0.000289305
2936.29	-0.000719071	2936.31	-0.00106
2936.29	-0.000837889	2936.31	0.000361215
2936.28	-0.00138	2936.3	0.00024003
2936.28	-0.000940099	2936.3	-0.000308655
2936.27	-0.000696375	2936.3	0.000733545
2936.27	-2.54165e-05	2936.29	-0.00212
2936.27	-0.000869394	2936.29	0.00036342
2936.26	-0.000767443	2936.29	-0.000259605
2936.26	1.45089e-05	2936.28	-0.00030186
2936.26	-0.000436562	2936.28	-0.000964305
2936.25	-0.000195041	2936.27	-0.00157
2936.25	-0.00048027	2936.27	0.00018864
2936.25	-0.000426769	2936.27	-0.00077688
2936.24	-0.00013983	2936.26	0.000699795
2936.24	-0.000790269	2936.26	-0.000456705
2936.23	-0.000848149	2936.26	0.000290745
2936.23	-0.001	2936.25	-1.1025e-05
2936.23	-0.00051548	2936.25	-0.00119
2936.22	-0.000687748	2936.25	-0.000323685
2936.22	-0.000438428	2936.24	-0.00044568
2936.22	-0.000650828	2936.24	-0.00103
2936.21	-0.00102	2936.24	-0.000255015
2936.21	-0.000515144	2936.23	-0.00157
2936.21	-0.000277638	2936.23	0.000144405
2936.2	-0.000807317	2936.22	0.000297585
2936.2	-0.000613053	2936.22	0.00053262
2936.19	-0.00133	2936.22	-0.00197
2936.19	-0.000263311	2936.21	-0.000602055
2936.19	-0.000308081	2936.21	-0.000904275
2936.18	-6.58082e-05	2936.21	0.00028845
2936.18	-0.000803612	2936.2	-0.00142
2936.18	0.000484105	2936.2	-0.000586575
2936.17	-0.000298365	2936.2	0.000348795
2936.17	-0.00112	2936.19	-0.000410265
2936.17	-0.000544213	2936.19	-8.379e-05
2936.16	-0.000527865	2936.18	-0.00041382
2936.16	-0.000525119	2936.18	-0.000844425
2936.16	-0.00030334	2936.18	0.0001359
2936.15	-0.000846465	2936.17	-0.000273375
2936.15	-0.000109231	2936.17	-5.0805e-05
2936.14	-0.000499573	2936.17	0.00021015
2936.14	-0.000346944	2936.16	-0.000713925
2936.14	-0.00132	2936.16	-0.00055953
2936.13	-0.000399409	2936.16	-0.00029574
2936.13	-0.000331995	2936.15	-0.000762435
2936.13	-0.000962096	2936.15	-0.00034074
2936.12	8.96443e-05	2936.14	0.000614025
2936.12	-0.000486307	2936.14	5.2875e-05
2936.12	-0.000602819	2936.14	-0.00119
2936.11	-0.000994119	2936.13	-0.000891855
2936.11	-0.000407078	2936.13	-0.00049383
2936.1	-0.00044348	2936.13	-8.316e-05
2936.1	-0.000773998	2936.12	-0.000929295
2936.1	-0.00108	2936.12	0.00059832
2936.09	-0.000493069	2936.12	0.00018135
2936.09	0.000129051	2936.11	-0.00104
2936.09	-0.000386507	2936.11	-0.000277155
2936.08	-0.000786901	2936.1	-0.00128
2936.08	-0.000849315	2936.1	5.904e-05
2936.08	-0.00128	2936.1	-0.00072054
2936.07	-0.00117	2936.09	-0.00031545
2936.07	-0.000875638	2936.09	0.00015084
2936.06	-7.81408e-05	2936.09	0.00077931
2936.06	-0.000360987	2936.08	0.000218745
2936.06	-0.000826075	2936.08	-2.4795e-05
2936.05	-0.000776174	2936.08	-0.000323685
2936.05	-0.000438298	2936.07	-0.00062901
2936.05	-0.000502578	2936.07	-0.00144
2936.04	-0.00056051	2936.07	-0.0011
2936.04	-0.00106	2936.06	-0.00010863
2936.04	-0.000717595	2936.06	-0.000679365
2936.03	-0.000421484	2936.05	0.000684315
2936.03	-0.000960308	2936.05	-0.000810225
2936.02	-0.000335207	2936.05	0.00094923
2936.02	-0.000481203	2936.04	-0.00067932
2936.02	-0.000783118	2936.04	0.00043263
2936.01	-0.000363577	2936.04	-0.00108
2936.01	-0.0003849	2936.03	0.00108
2936.01	-0.00125	2936.03	-0.000151605
2936	-0.000318989	2936.03	-0.000946755
2936	-0.000715004	2936.02	0.0003033
2936	-0.000208514	2936.02	-0.00081027
2935.99	-0.00138	2936.01	-0.00106
2935.99	-0.000559733	2936.01	0.00059715
2935.99	-0.00119	2936.01	-0.00036495
2935.98	-0.000843045	2936	-0.000832005
2935.98	-0.000671451	2936	-0.00044946
2935.97	-0.000675234	2936	7.9515e-05
2935.97	-0.00072503	2935.99	-0.000505575
2935.97	-0.000885017	2935.99	-0.000474705
2935.96	-0.00123	2935.99	-0.00058635
2935.96	-0.00186	2935.98	-0.0002043
2935.96	-8.40739e-05	2935.98	-0.00016011
2935.95	-0.000227712	2935.97	-0.000674595
2935.95	-0.00106	2935.97	0.000449955
2935.95	-0.00108	2935.97	-0.000899505
2935.94	-0.00152	2935.96	0.00151
2935.94	-0.000345804	2935.96	-0.00216
2935.93	-0.000991528	2935.96	-0.0022
2935.93	-0.00118	2935.95	0.000337095
2935.93	-3.00023e-05	2935.95	-0.00119
2935.92	-0.000974791	2935.95	0.00137
2935.92	-0.00127	2935.94	-0.00164
2935.92	-4.60917e-05	2935.94	8.0685e-05
2935.91	-0.000614115	2935.93	-0.00151
2935.91	-0.000739591	2935.93	0.000595035
2935.91	-0.000680182	2935.93	-3.5955e-05
2935.9	2.30847e-05	2935.92	-0.00038592
2935.9	-0.000739436	2935.92	0.000495675
2935.89	-2.74892e-05	2935.92	-0.00225
2935.89	-0.000893567	2935.91	0.00035001
2935.89	-0.000964997	2935.91	-0.0014
2935.88	-0.000224448	2935.91	-0.000307035
2935.88	-3.52877e-05	2935.9	0.000243585
2935.88	2.83701e-05	2935.9	-0.00137
2935.87	-0.000511102	2935.9	0.00076464
2935.87	-0.000355105	2935.89	-0.00143
2935.87	-0.000853512	2935.89	-0.00078588
2935.86	-0.00076265	2935.88	-0.000122175
2935.86	-0.000570355	2935.88	-0.00115
2935.85	-0.00109	2935.88	0.00022527
2935.85	-0.000781149	2935.87	-0.00129
2935.85	-0.000903723	2935.87	-0.00101
2935.84	-0.000717154	2935.87	-0.000675945
2935.84	-0.000827266	2935.86	8.325e-06
2935.84	-0.00106	2935.86	0.00074439
2935.83	-0.00112	2935.86	-0.00048411
2935.83	0.000305646	2935.85	-0.00112
2935.83	-0.000464907	2935.85	-0.00115
2935.82	-1.74408e-06	2935.84	-0.00022266
2935.82	-0.000565225	2935.84	-0.00022041
2935.82	-0.000119698	2935.84	-0.000618345
2935.81	-0.000182242	2935.83	-0.000781245
2935.81	-1.46903e-05	2935.83	-0.00165
2935.8	-0.000730834	2935.83	0.00060642
2935.8	-0.000738736	2935.82	-3.645e-05
2935.8	-0.000327823	2935.82	-0.000709695
2935.79	-0.00032018	2935.82	-0.000420345
2935.79	-0.000533254	2935.81	-0.00123
2935.79	-0.000645257	2935.81	-0.00075564
2935.78	-0.000709407	2935.8	-0.00189
2935.78	-0.000364977	2935.8	-0.00214
2935.78	-0.000937715	2935.8	-0.00148
2935.77	-0.000568749	2935.79	-0.0001431
2935.77	-0.000939399	2935.79	0.000630855
2935.76	-0.000606705	2935.79	-0.00108
2935.76	-0.000809804	2935.78	4.59e-05
2935.76	-0.000903153	2935.78	0.00011223
2935.75	-0.000673809	2935.78	-0.000803115
2935.75	-0.000743037	2935.77	-0.00161
2935.75	0.000347151	2935.77	-0.00151
2935.74	-0.0015	2935.77	-0.00094509
2935.74	-0.000581574	2935.76	-0.000751635
2935.74	-0.000512631	2935.76	0.00042948
2935.73	-0.00076024	2935.75	-0.00177
2935.73	-0.000803171	2935.75	0.00051264
2935.72	-0.000991191	2935.75	-0.00105
2935.72	-0.000534964	2935.74	-0.00090531
2935.72	-0.0018	2935.74	0.000317565
2935.71	-0.000395005	2935.74	-0.000900675
2935.71	-0.000435112	2935.73	-0.00033165
2935.71	-0.000985154	2935.73	-0.00129
2935.7	-0.00107	2935.73	-0.00077562
2935.7	-0.0013	2935.72	-0.00084933
2935.7	-0.000640335	2935.72	-0.000821205
2935.69	-0.00125	2935.71	-0.0018
2935.69	-0.000212659	2935.71	-0.00063855
2935.69	-0.00127	2935.71	0.000919395
2935.68	-0.000847734	2935.7	-0.00146
2935.68	-0.000895665	2935.7	-0.00053775
2935.67	-0.00105	2935.7	-0.00068544
2935.67	-0.000653885	2935.69	-0.000524745
2935.67	-0.000381532	2935.69	1.8495e-05
2935.66	-0.000453014	2935.69	-0.00148
2935.66	-0.000280281	2935.68	-0.00067419
2935.66	-0.00127	2935.68	-0.000900585
2935.65	-0.000284245	2935.67	0.000381915
2935.65	-0.0012	2935.67	-6.8445e-05
2935.65	-0.000621629	2935.67	-0.00069687
2935.64	-0.000957069	2935.66	-0.00124
2935.64	-0.00144	2935.66	-0.000956745
2935.63	-0.000962691	2935.66	9.2115e-05
2935.63	-0.000717076	2935.65	-0.00141
2935.63	8.84266e-05	2935.65	-0.000546075
2935.62	-0.00165	2935.65	0.000126945
2935.62	-0.000432806	2935.64	-0.00147
2935.62	-0.000986916	2935.64	-0.0011
2935.61	-0.000668886	2935.63	0.000120015
2935.61	-0.000776952	2935.63	-0.00109
2935.61	-0.000433039	2935.63	-0.000991395
2935.6	-0.000249268	2935.62	-0.00078525
2935.6	-0.000786823	2935.62	0.00013455
2935.59	-0.000253439	2935.62	-0.0013
2935.59	-0.000927196	2935.61	-0.000617805
2935.59	-0.000944167	2935.61	0.000109215
2935.58	6.65596e-05	2935.61	-0.00168
2935.58	-0.00109	2935.6	-0.00056583
2935.58	-0.000517994	2935.6	-0.00093546
2935.57	-0.000712076	2935.6	-0.00117
2935.57	-0.000785942	2935.59	-0.00155
2935.57	-0.000650025	2935.59	-0.00108
2935.56	-0.00102	2935.58	-0.000518895
2935.56	-0.000344275	2935.58	-0.00070254
2935.55	-0.00126	2935.58	-0.00046278
2935.55	-0.000671555	2935.57	-0.00127
2935.55	-0.00125	2935.57	-0.00083547
2935.54	-0.000896054	2935.57	-0.0015
2935.54	-0.00034653	2935.56	-0.000821565
2935.54	-0.00147	2935.56	-0.00038268
2935.53	-0.00105	2935.56	-0.000742545
2935.53	-0.000437754	2935.55	-0.00213
2935.53	-3.37591e-05	2935.55	-0.00183
2935.52	-0.00111	2935.54	-0.000761265
2935.52	-0.000614374	2935.54	-0.00135
2935.52	-0.000388787	2935.54	-0.00159
2935.51	-0.00292	2935.53	8.2755e-05
2935.51	-0.000331684	2935.53	-0.000525645
2935.5	0.000791175	2935.53	-0.00134
2935.5	-0.000620515	2935.52	-0.00103
2935.5	-0.000591989	2935.52	4.9545e-05
2935.49	-0.000813302	2935.52	-3.906e-05
2935.49	-0.000719382	2935.51	-0.00113
2935.49	-0.00119	2935.51	-0.00482
2935.48	-0.000784491	2935.5	0.00142
2935.48	6.03674e-06	2935.5	0.00030483
2935.48	-0.000792445	2935.5	-0.000771165
2935.47	-0.000486152	2935.49	0.000129375
2935.47	-0.000636034	2935.49	-0.000731655
2935.46	-3.99254e-05	2935.49	0.00093834
2935.46	-0.00107	2935.48	-0.000633285
2935.46	-0.000313211	2935.48	-0.00121
2935.45	-0.000815659	2935.48	-0.00109
2935.45	-0.0011	2935.47	-0.00064719
2935.45	-0.000530119	2935.47	-0.00168
2935.44	-0.000917817	2935.46	-0.00133
2935.44	-0.000485893	2935.46	-0.000778545
2935.44	-0.000694924	2935.46	-0.00132
2935.43	-0.000339534	2935.45	-0.000406575
2935.43	-0.000117703	2935.45	-0.000528435
2935.42	-0.000867762	2935.45	-0.000957645
2935.42	-3.75677e-05	2935.44	-0.00098289
2935.42	-0.000796798	2935.44	-0.00247
2935.41	-0.000252766	2935.44	-2.394e-05
2935.41	-9.75464e-05	2935.43	-0.000884565
2935.41	-0.00087898	2935.43	-0.00212
2935.4	-0.00053486	2935.43	-0.00115
2935.4	-0.000654015	2935.42	-0.00114
2935.4	-0.000746431	2935.42	-0.00119
2935.39	-0.000855844	2935.41	9.6435e-05
2935.39	-0.000594735	2935.41	-0.00096354
2935.38	-1.21771e-05	2935.41	-0.00085113
2935.38	-0.000179755	2935.4	-0.00214
2935.38	-0.000114543	2935.4	-0.001
2935.37	-0.000668316	2935.4	-0.00169
2935.37	-0.000472653	2935.39	-0.00188
2935.37	-0.000721714	2935.39	-0.00057627
2935.36	-7.02127e-05	2935.39	-0.00173
2935.36	-0.000177864	2935.38	-0.000616635
2935.36	-0.0012	2935.38	-0.00038817
2935.35	-0.000411716	2935.37	8.7975e-05
2935.35	-0.00097549	2935.37	-0.00208
2935.35	-9.46188e-05	2935.37	-0.00074988
2935.34	-0.00089095	2935.36	-0.000580815
2935.34	-0.000308599	2935.36	-0.00111
2935.33	-0.000739488	2935.36	-0.000314595
2935.33	-0.000813897	2935.35	-0.00057924
2935.33	-0.000282017	2935.35	-0.0009513
2935.32	-0.000769827	2935.35	-9.171e-05
2935.32	-0.000149234	2935.34	-0.00116
2935.32	-0.00128	2935.34	0.00014094
2935.31	-0.000604503	2935.33	-0.00128
2935.31	0.000660518	2935.33	-0.000127215
2935.31	-0.00136	2935.33	-0.00162
2935.3	-0.000594321	2935.32	-0.00068355
2935.3	-0.00114	2935.32	0.000593505
2935.29	-0.00013729	2935.32	-0.000100665
2935.29	-0.00078646	2935.31	-0.00157
2935.29	-0.00071674	2935.31	-0.00067158
2935.28	-0.000783532	2935.31	-0.00087003
2935.28	-0.00101	2935.3	-0.00119
2935.28	-9.68728e-05	2935.3	-0.00043038
2935.27	-0.000910071	2935.29	-0.00161
2935.27	-0.000361038	2935.29	-0.00115
2935.27	-0.000910408	2935.29	-0.0005373
2935.26	-0.000694225	2935.28	-0.000355635
2935.26	-0.000616602	2935.28	-0.000957465
2935.25	-0.00104	2935.28	-0.00155
2935.25	-0.000498122	2935.27	-0.000996435
2935.25	-0.000603674	2935.27	-0.00152
2935.24	-0.000807394	2935.27	-0.00198
2935.24	-0.000534213	2935.26	-0.00044163
2935.24	-0.000612794	2935.26	-0.00171
2935.23	-0.00133	2935.26	-0.00046872
2935.23	-0.00148	2935.25	-0.000288135
2935.23	0.000166075	2935.25	-0.000214605
2935.22	-0.000508951	2935.24	0.00035253
2935.22	-0.000118947	2935.24	-0.00217
2935.21	-0.000704744	2935.24	-0.000695385
2935.21	-0.000778169	2935.23	0.00032436
2935.21	-0.000781848	2935.23	-0.00277
2935.2	-0.000684665	2935.23	-0.000515745
2935.2	-0.000242739	2935.22	-0.00096264
2935.2	-0.000292795	2935.22	0.000642825
2935.19	-0.000734202	2935.22	-0.00171
2935.19	-0.000654144	2935.21	-0.000509715
2935.19	-0.000954686	2935.21	-0.000337815
2935.18	-0.000159339	2935.2	-0.00173
2935.18	-0.000435448	2935.2	-0.00125
2935.18	-8.34262e-06	2935.2	-0.00231
2935.17	-0.000545612	2935.19	-0.00088371
2935.17	-0.000294116	2935.19	-0.00153
2935.16	-0.000164754	2935.19	-9.999e-05
2935.16	-0.00114	2935.18	-0.00199
2935.16	-0.00107	2935.18	-0.00032616
2935.15	-0.00103	2935.18	-0.000197145
2935.15	4.17908e-05	2935.17	-0.00122
2935.15	-0.000724823	2935.17	-0.00058041
2935.14	-3.46918e-05	2935.16	-0.00181
2935.14	-0.00063264	2935.16	-0.00071496
2935.14	-0.000696453	2935.16	-0.00219
2935.13	-0.000650232	2935.15	-0.00186
2935.13	-0.000669923	2935.15	0.000741285
2935.12	-0.000125087	2935.15	-0.00141
2935.12	-0.000723657	2935.14	0.000756405
2935.12	9.94378e-05	2935.14	-0.00165
2935.11	-0.000168096	2935.14	-9.765e-06
2935.11	-0.000700806	2935.13	-0.00054099
2935.11	6.03933e-05	2935.13	-0.00179
2935.1	-0.000312434	2935.13	-0.0001926
2935.1	-0.000269917	2935.12	-0.00239
2935.1	-0.000641319	2935.12	-4.7925e-05
2935.09	-0.000695002	2935.11	-0.00164
2935.09	-0.000742467	2935.11	-0.0013
2935.08	-0.000608571	2935.11	-0.00223
2935.08	-0.000274477	2935.1	-0.0006831
2935.08	-0.000330337	2935.1	-0.000637335
2935.07	-0.000484079	2935.1	-0.00161
2935.07	-0.00019587	2935.09	-0.0003717
2935.07	-0.000683499	2935.09	-0.00227
2935.06	-0.000601679	2935.09	-0.000976095
2935.06	-0.000845066	2935.08	-0.000749295
2935.06	-5.42788e-05	2935.08	-0.00196
2935.05	-0.00102	2935.07	-0.00021915
2935.05	-0.000633391	2935.07	-0.00149
2935.05	-9.4826e-06	2935.07	-0.000579465
2935.04	-0.00154	2935.06	-0.00020421
2935.04	-0.000134026	2935.06	-0.000779535
2935.03	-0.00116	2935.06	-0.00034839
2935.03	-2.63233e-05	2935.05	-0.00111
2935.03	-0.00104	2935.05	-0.00146
2935.02	-0.000399591	2935.05	-0.00184
2935.02	-0.000153743	2935.04	-0.00127
2935.02	-0.000509651	2935.04	-0.00138
2935.01	0.000101873	2935.03	-0.00109
2935.01	-0.00316	2935.03	0.00030069
2935.01	0.00291	2935.03	-0.00099693
2935	-0.000424515	2935.02	-0.000266805
2935	0.000182346	2935.02	-0.00211
2934.99	-0.00135	2935.02	0.00096714
2934.99	0.00019302	2935.01	-0.00050436
2934.99	-0.000507656	2935.01	-0.00258
2934.98	-0.00096137	2935.01	-0.00516
2934.98	-0.000184729	2935	0.00115
2934.98	-0.00113	2935	0.000714645
2934.97	0.000698759	2934.99	-0.00252
2934.97	-0.0011	2934.99	-8.1495e-05
2934.97	0.00015382	2934.99	-0.00303
2934.96	-0.000880276	2934.98	0.00011142
2934.96	-0.000961241	2934.98	-0.00181
2934.95	-0.000430008	2934.98	-0.000707625
2934.95	-0.000542944	2934.97	-0.0022
2934.95	-0.000104645	2934.97	-0.000257535
2934.94	-0.000696816	2934.97	-0.000853605
2934.94	-0.000302122	2934.96	-0.00157
2934.94	-0.00020626	2934.96	0.000657225
2934.93	0.00068482	2934.96	-0.00128
2934.93	-2.34215e-05	2934.95	-0.0012
2934.93	-0.000692308	2934.95	-0.00173
2934.92	8.87893e-05	2934.94	-0.000436725
2934.92	-0.000519911	2934.94	-0.00173
2934.91	0.000137498	2934.94	-0.00159
2934.91	-0.000404902	2934.93	-0.00107
2934.91	-0.000558334	2934.93	-0.00144
2934.9	0.000237013	2934.93	-0.00049626
2934.9	-5.76729e-05	2934.92	-0.00239
2934.9	-0.000577299	2934.92	-0.00148
2934.89	-0.000875223	2934.92	-0.000391275
2934.89	0.000239863	2934.91	-0.00011322
2934.89	-0.000494339	2934.91	-0.00128
2934.88	-0.000321968	2934.9	-0.00152
2934.88	0.000156048	2934.9	6.1965e-05
2934.88	-0.000518253	2934.9	-0.000920475
2934.87	-8.0136e-07	2934.89	-0.000979335
2934.87	-0.00163	2934.89	-0.000798345
2934.86	-0.0012	2934.89	-0.00256
2934.86	0.0016	2934.88	-0.000535905
2934.86	-5.7932e-05	2934.88	-0.00133
2934.85	-0.000515791	2934.88	-0.000759645
2934.85	-0.00101	2934.87	-0.00055305
2934.85	0.000605047	2934.87	-0.00069732
2934.84	-0.00027414	2934.86	-0.00313
2934.84	-0.000121279	2934.86	-0.00157
2934.84	-0.000893023	2934.86	0.00112
2934.83	0.000321502	2934.85	-0.000226215
2934.83	0.000464881	2934.85	0.00026244
2934.82	-0.000285437	2934.85	-0.0018
2934.82	0.000322564	2934.84	-0.00143
2934.82	-0.000535482	2934.84	-0.00148
2934.81	-0.000951058	2934.84	-0.00105
2934.81	-0.000919683	2934.83	-3.969e-05
2934.81	-0.00122	2934.83	-0.00155
2934.8	-0.000354587	2934.82	-0.000490635
2934.8	-0.000281939	2934.82	6.705e-05
2934.8	-0.000399176	2934.82	-0.00121
2934.79	-0.00113	2934.81	-0.000308925
2934.79	-0.000342229	2934.81	-0.00168
2934.78	-0.000384175	2934.81	-0.0008469
2934.78	-0.00111	2934.8	-0.000857475
2934.78	0.000325025	2934.8	-0.00182
2934.77	-0.000619815	2934.8	-0.00085212
2934.77	-0.000770604	2934.79	-0.00106
2934.77	-0.000935332	2934.79	-0.000590535
2934.76	-0.000870456	2934.79	-0.00075519
2934.76	-0.000123662	2934.78	-0.00208
2934.76	-0.000804959	2934.78	-0.00127
2934.75	0.00094269	2934.77	2.6055e-05
2934.75	-0.00135	2934.77	-0.00123
2934.74	7.20263e-06	2934.77	-0.00016803
2934.74	-0.000576496	2934.76	-0.00243
2934.74	7.66899e-06	2934.76	-0.00175
2934.73	-3.27746e-05	2934.76	-0.000928395
2934.73	-0.000836619	2934.75	0.000219555
2934.73	-0.000306034	2934.75	-0.00026568
2934.72	-0.00070977	2934.75	-0.00129
2934.72	-0.000518538	2934.74	-0.00204
2934.72	-0.000480167	2934.74	-0.000356535
2934.71	-0.000588336	2934.73	-0.00115
2934.71	-7.13009e-05	2934.73	-0.00109
2934.71	-0.00129	2934.73	-0.00124
2934.7	-0.000495557	2934.72	-0.00125
2934.7	-0.000871804	2934.72	-0.00196
2934.69	0.00068811	2934.72	-0.00013626
2934.69	-0.000739384	2934.71	-0.00064341
2934.69	-0.000472679	2934.71	-0.000529335
2934.68	-0.000419022	2934.71	-0.000341325
2934.68	-0.000385678	2934.7	-0.00227
2934.68	-0.000460295	2934.7	-0.00253
2934.67	-0.000572532	2934.69	-7.5645e-05
2934.67	-9.27533e-06	2934.69	-0.000369135
2934.67	9.48001e-05	2934.69	-0.000645525
2934.66	-0.00121	2934.68	-0.00127
2934.66	-5.64811e-05	2934.68	-0.00051813
2934.65	0.0007377	2934.68	-0.00068292
2934.65	-0.000404021	2934.67	-0.00123
2934.65	-0.000725911	2934.67	-0.00177
2934.64	2.99764e-05	2934.67	-0.00078489
2934.64	-2.82405e-05	2934.66	-0.000675945
2934.64	-0.000513978	2934.66	-0.00325
2934.63	-0.000401352	2934.65	0.000295695
2934.63	-0.000200197	2934.65	6.9975e-05
2934.63	0.000117496	2934.65	-0.0021
2934.62	-0.000570977	2934.64	-0.00115
2934.62	-0.000842993	2934.64	-0.00070137
2934.61	-0.000664534	2934.64	-0.000461385
2934.61	-0.000601187	2934.63	-0.00058833
2934.61	-2.10379e-05	2934.63	-0.00125
2934.6	-5.94606e-05	2934.63	-0.000127755
2934.6	0.000363318	2934.62	-0.00162
2934.6	-0.000231158	2934.62	-0.00104
2934.59	-0.000799622	2934.62	-0.00085995
2934.59	-5.57556e-05	2934.61	-0.00104
2934.59	0.000117652	2934.61	-0.00109
2934.58	0.000176646	2934.6	-0.0012
2934.58	-0.00070065	2934.6	-0.000425925
2934.58	0.000810866	2934.6	-0.00146
2934.57	-0.00123	2934.59	-0.00084123
2934.57	-0.000257455	2934.59	-0.00114
2934.56	-0.000594217	2934.59	-0.00053649
2934.56	-0.000363966	2934.58	-5.256e-05
2934.56	-0.000264321	2934.58	-0.00342
2934.55	-0.000229163	2934.58	0.0004275
2934.55	-0.000281887	2934.57	-0.00203
2934.55	-0.00018346	2934.57	-0.00136
2934.54	-0.000561572	2934.56	-0.0013
2934.54	-0.000285774	2934.56	-0.00135
2934.54	-0.000213592	2934.56	-0.00113
2934.53	-6.89432e-05	2934.55	-0.0008442
2934.53	-0.000274555	2934.55	-0.00060363
2934.52	-0.000421769	2934.55	-0.00132
2934.52	-0.000390782	2934.54	8.0595e-05
2934.52	-0.000971552	2934.54	-0.00138
2934.51	-0.000499158	2934.54	-0.00117
2934.51	-0.000473327	2934.53	-0.0015
2934.51	-0.000194238	2934.53	-0.00094896
2934.5	-0.000518382	2934.52	-0.00131
2934.5	-0.000381921	2934.52	-0.00115
2934.5	-0.000956629	2934.52	-0.00132
2934.49	-0.00107	2934.51	-0.00125
2934.49	0.000191284	2934.51	-0.000524295
2934.48	-0.000109257	2934.51	-0.0012
2934.48	-0.000342332	2934.5	-0.000771885
2934.48	9.0292e-05	2934.5	-0.000693225
2934.47	-0.000709667	2934.5	-0.00105
2934.47	-0.000480607	2934.49	0.00017622
2934.47	-0.000918957	2934.49	-0.00088317
2934.46	-3.86818e-05	2934.49	-0.000494955
2934.46	-0.000711402	2934.48	-0.000241155
2934.46	-0.0022	2934.48	-0.00119
2934.45	0.000653963	2934.47	-0.00108
2934.45	0.00169	2934.47	3.24e-05
2934.44	-0.00132	2934.47	-0.00143
2934.44	-0.000750395	2934.46	-0.00011754
2934.44	-0.000713423	2934.46	-0.00123
2934.43	-0.000923776	2934.46	-0.000160875
2934.43	4.28531e-05	2934.45	-0.0078
2934.43	-0.000578672	2934.45	0.00175
2934.42	-0.000651139	2934.45	-1.557e-05
2934.42	-0.000263596	2934.44	-0.00206
2934.42	-0.000380962	2934.44	-0.000456165
2934.41	-0.000637096	2934.43	-0.0004716
2934.41	-0.000164106	2934.43	-0.000382635
2934.41	-0.000440423	2934.43	-0.00114
2934.4	-2.85514e-05	2934.42	-0.0001764
2934.4	-0.000108532	2934.42	-0.000875115
2934.39	0.000247325	2934.42	-0.00232
2934.39	-0.000475348	2934.41	-0.000487575
2934.39	3.08573e-05	2934.41	-0.00134
2934.38	-0.000397259	2934.41	-1.98e-05
2934.38	-0.000674482	2934.4	-0.00108
2934.38	2.21002e-05	2934.4	-0.00109
2934.37	-0.00163	2934.39	-0.000670905
2934.37	-0.0013	2934.39	-0.00207
2934.37	0.00251	2934.39	-0.000607365
2934.36	-0.000165712	2934.38	-0.000783225
2934.36	-0.000964168	2934.38	-0.00031689
2934.35	-0.000886623	2934.38	5.886e-05
2934.35	-0.00117	2934.37	-0.00032859
2934.35	-0.000184548	2934.37	-0.00512
2934.34	0.000416354	2934.37	-0.00296
2934.34	0.000596057	2934.36	0.00255
2934.34	-0.000842941	2934.36	-0.00118
2934.33	-0.000559603	2934.35	-0.00018351
2934.33	-0.000660077	2934.35	-0.00192
2934.33	-3.00282e-05	2934.35	-0.00161
2934.32	-0.000709692	2934.34	-0.00213
2934.32	-0.00029067	2934.34	0.000323865
2934.31	-0.000387077	2934.34	0.00106
2934.31	-0.00049338	2934.33	-0.00181
2934.31	0.000100552	2934.33	-0.00070065
2934.3	-0.000255331	2934.33	-4.401e-05
2934.3	-0.000340286	2934.32	-9.207e-05
2934.3	1.24362e-05	2934.32	-0.000991845
2934.29	0.000122652	2934.32	-0.00111
2934.29	-0.000212011	2934.31	-0.000763965
2934.29	-0.000966319	2934.31	-0.00203
2934.28	-0.00015268	2934.3	-0.000660195
2934.28	-0.000298262	2934.3	-0.000876555
2934.27	-0.000465036	2934.3	-0.00103
2934.27	-0.00201	2934.29	-0.00049824
2934.27	-0.000848434	2934.29	-0.0011
2934.26	0.000512268	2934.29	-0.00101
2934.26	0.000784258	2934.28	-0.00126
2934.26	-0.000731948	2934.28	-0.00184
2934.25	-0.000917351	2934.28	0.00092259
2934.25	-0.00048895	2934.27	-0.00141
2934.25	-0.000646786	2934.27	-0.00297
2934.24	-0.00070806	2934.26	-0.00315
2934.24	-0.000533928	2934.26	0.00061281
2934.24	3.87595e-05	2934.26	-0.00084771
2934.23	-0.000174029	2934.25	-0.00148
2934.23	-0.000939944	2934.25	-0.00050058
2934.22	0.000236521	2934.25	-0.00148
2934.22	0.000311164	2934.24	-0.00148
2934.22	-0.000737933	2934.24	-0.000994185
2934.21	-0.000382905	2934.24	-0.00168
2934.21	-0.000966863	2934.23	-0.002
2934.21	-0.000154131	2934.23	-0.00128
2934.2	-0.000192632	2934.22	-0.00136
2934.2	-0.000582636	2934.22	-0.00106
2934.2	-0.000355494	2934.22	-0.00105
2934.19	-0.0006194	2934.21	-0.000823995
2934.19	-2.39656e-05	2934.21	-0.0004194
2934.18	-0.00053885	2934.21	-0.00135
2934.18	3.04169e-05	2934.2	-0.0014
2934.18	-0.000286447	2934.2	-0.00139
2934.17	-0.000199601	2934.2	-0.00133
2934.17	-0.000724072	2934.19	-0.00024813
2934.17	-0.000445708	2934.19	-0.00144
2934.16	-0.000489494	2934.18	-0.00148
2934.16	-2.90178e-05	2934.18	-3.213e-05
2934.16	-0.00134	2934.18	-0.0013
2934.15	0.000254217	2934.17	-0.000580455
2934.15	-0.000350856	2934.17	-0.00157
2934.14	-0.000584527	2934.17	-0.00050211
2934.14	-0.000351556	2934.16	-0.000969705
2934.14	-0.000215354	2934.16	-0.00031014
2934.13	0.000172656	2934.16	-0.00163
2934.13	-0.000607042	2934.15	-0.00352
2934.13	-4.95116e-05	2934.15	0.000605115
2934.12	-0.00023564	2934.15	-0.00086868
2934.12	-0.00131	2934.14	-0.00106
2934.12	0.000355002	2934.14	-0.00218
2934.11	0.000925901	2934.13	-0.00233
2934.11	7.30368e-05	2934.13	-0.00094734
2934.1	-0.00102	2934.13	-0.00199
2934.1	-0.000323756	2934.12	-0.00058743
2934.1	-0.000598103	2934.12	-0.00148
2934.09	0.000127756	2934.12	-0.00416
2934.09	-0.000510661	2934.11	0.00093771
2934.09	-0.00051491	2934.11	0.000314685
2934.08	-0.000496334	2934.11	-0.00147
2934.08	0.000115216	2934.1	-0.00127
2934.08	-0.000204886	2934.1	-0.00138
2934.07	-0.000547866	2934.09	-0.00052803
2934.07	-0.000137472	2934.09	-0.00169
2934.07	-0.000550924	2934.09	0.000366975
2934.06	0.000280592	2934.08	-0.00098406
2934.06	0.00022779	2934.08	-0.00031275
2934.05	-0.000628624	2934.08	-0.00129
2934.05	-0.000337798	2934.07	-0.00196
2934.05	-0.000634013	2934.07	-0.00133
2934.04	-0.000617742	2934.07	-0.00109
2934.04	-0.00052245	2934.06	-0.00155
2934.04	-0.000225277	2934.06	-0.00194
2934.03	3.53654e-05	2934.05	-0.00105
2934.03	-0.000445864	2934.05	-0.00094815
2934.03	0.000225406	2934.05	8.577e-05
2934.02	-0.00051504	2934.04	-0.000814275
2934.02	-0.000519626	2934.04	-0.00207
2934.01	-6.58082e-06	2934.04	-0.000691695
2934.01	-0.000710962	2934.03	-0.00186
2934.01	-0.000449569	2934.03	-0.00103
2934	-0.000400731	2934.03	-0.000706995
2934	-7.93326e-05	2934.02	0.00043317
2934	-0.000455968	2934.02	-0.00196
2933.99	-0.000289297	2934.02	-0.00198
2933.99	-0.000637873	2934.01	-0.000935145
2933.99	-0.000137187	2934.01	-0.00118
2933.98	-0.000623909	2934	-0.00123
2933.98	-0.000340441	2934	-0.00144
2933.97	-0.00015838	2934	-0.00126
2933.97	-0.000617328	2933.99	-7.3755e-05
2933.97	-0.000117211	2933.99	-0.00143
2933.96	-0.000481436	2933.99	-0.000243045
2933.96	-0.000523409	2933.98	-0.00102
2933.96	0.000131591	2933.98	-0.00087183
2933.95	-4.3734e-05	2933.98	-0.00055449
[truncated: 25,733 more rows]

## Sheet: c-f for simulation
Wavenumber	LB-0.1	Wavenumber	LD-0.2
2902	-0.09663	2902	-0.15164
2902	-0.09603	2902	-0.15251
2902	-0.09545	2902	-0.15342
2902	-0.09491	2902	-0.15436
2902	-0.0944	2902	-0.15532
2902	-0.09392	2902	-0.15632
2902	-0.09347	2902	-0.15734
2902	-0.09306	2902	-0.15837
2902	-0.09268	2902	-0.15943
2902	-0.09233	2902	-0.16049
2902	-0.09202	2902	-0.16157
2902	-0.09174	2902	-0.16265
2902	-0.0915	2902	-0.16374
2902	-0.09129	2902	-0.16484
2902	-0.09111	2902	-0.16592
2902	-0.09097	2902	-0.16701
2902	-0.09085	2902	-0.16809
2902	-0.09078	2902	-0.16916
2902	-0.09073	2902	-0.17021
2902	-0.09071	2902	-0.17125
2902	-0.09073	2902	-0.17228
2902	-0.09077	2902	-0.17328
2902	-0.09084	2902	-0.17426
2902	-0.09094	2902	-0.17522
2902	-0.09107	2902	-0.17614
2902	-0.09122	2902	-0.17704
2902	-0.0914	2902	-0.17791
2902	-0.0916	2902	-0.17875
2902	-0.09182	2902	-0.17955
2902	-0.09207	2902	-0.18032
2902	-0.09233	2902	-0.18104
2902	-0.09261	2902	-0.18173
2902	-0.09291	2902	-0.18238
2902	-0.09323	2902	-0.18298
2902	-0.09356	2902	-0.18355
2902	-0.09391	2902	-0.18407
2902	-0.09426	2902	-0.18454
2902	-0.09463	2902	-0.18497
2902	-0.09501	2902	-0.18535
2902	-0.0954	2902	-0.18568
2902	-0.09579	2902	-0.18597
2902	-0.09619	2902	-0.18621
2902	-0.09659	2902	-0.1864
2902	-0.09699	2902	-0.18655
2902	-0.0974	2902	-0.18664
2902	-0.0978	2902	-0.18669
2902	-0.09821	2902	-0.18669
2902	-0.09861	2902	-0.18664
2902	-0.099	2902	-0.18655
2902	-0.09939	2902	-0.1864
2902.01	-0.09978	2902.01	-0.18621
2902.01	-0.10015	2902.01	-0.18598
2902.01	-0.10052	2902.01	-0.1857
2902.01	-0.10087	2902.01	-0.18537
2902.01	-0.10121	2902.01	-0.185
2902.01	-0.10154	2902.01	-0.18459
2902.01	-0.10185	2902.01	-0.18414
2902.01	-0.10215	2902.01	-0.18365
2902.01	-0.10243	2902.01	-0.18312
2902.01	-0.10269	2902.01	-0.18255
2902.01	-0.10293	2902.01	-0.18195
2902.01	-0.10315	2902.01	-0.18131
2902.01	-0.10334	2902.01	-0.18064
2902.01	-0.10352	2902.01	-0.17995
2902.01	-0.10367	2902.01	-0.17922
2902.01	-0.10379	2902.01	-0.17847
2902.01	-0.1039	2902.01	-0.17769
2902.01	-0.10397	2902.01	-0.17689
2902.01	-0.10402	2902.01	-0.17607
2902.01	-0.10404	2902.01	-0.17524
2902.01	-0.10403	2902.01	-0.17439
2902.01	-0.10399	2902.01	-0.17353
2902.01	-0.10392	2902.01	-0.17266
2902.01	-0.10382	2902.01	-0.17178
2902.01	-0.10369	2902.01	-0.1709
2902.01	-0.10354	2902.01	-0.17002
2902.01	-0.10335	2902.01	-0.16914
2902.01	-0.10313	2902.01	-0.16827
2902.01	-0.10288	2902.01	-0.1674
2902.01	-0.1026	2902.01	-0.16654
2902.01	-0.10229	2902.01	-0.1657
2902.01	-0.10195	2902.01	-0.16487
2902.01	-0.10158	2902.01	-0.16406
2902.01	-0.10118	2902.01	-0.16327
2902.01	-0.10076	2902.01	-0.1625
2902.01	-0.1003	2902.01	-0.16177
2902.01	-0.09982	2902.01	-0.16106
2902.01	-0.09932	2902.01	-0.16038
2902.01	-0.09879	2902.01	-0.15974
2902.01	-0.09823	2902.01	-0.15914
2902.01	-0.09766	2902.01	-0.15857
2902.01	-0.09706	2902.01	-0.15805
2902.01	-0.09644	2902.01	-0.15757
2902.01	-0.0958	2902.01	-0.15714
2902.01	-0.09515	2902.01	-0.15675
2902.01	-0.09448	2902.01	-0.15641
2902.01	-0.09379	2902.01	-0.15613
2902.01	-0.09309	2902.01	-0.15589
2902.01	-0.09238	2902.01	-0.15571
2902.01	-0.09167	2902.01	-0.15558
2902.01	-0.09094	2902.01	-0.15551
2902.01	-0.09021	2902.01	-0.15549
2902.01	-0.08948	2902.01	-0.15553
2902.01	-0.08874	2902.01	-0.15563
2902.01	-0.088	2902.01	-0.15578
2902.01	-0.08726	2902.01	-0.15598
2902.01	-0.08653	2902.01	-0.15625
2902.01	-0.0858	2902.01	-0.15657
2902.01	-0.08508	2902.01	-0.15694
2902.01	-0.08436	2902.01	-0.15737
2902.01	-0.08366	2902.01	-0.15785
2902.01	-0.08297	2902.01	-0.15838
2902.01	-0.08229	2902.01	-0.15897
2902.01	-0.08162	2902.01	-0.1596
2902.01	-0.08097	2902.01	-0.16028
2902.01	-0.08034	2902.01	-0.16101
2902.01	-0.07972	2902.01	-0.16178
2902.01	-0.07913	2902.01	-0.16259
2902.01	-0.07855	2902.01	-0.16345
2902.01	-0.078	2902.01	-0.16434
2902.01	-0.07747	2902.01	-0.16527
2902.01	-0.07697	2902.01	-0.16623
2902.01	-0.07649	2902.01	-0.16722
2902.01	-0.07603	2902.01	-0.16824
2902.01	-0.0756	2902.01	-0.16929
2902.01	-0.07519	2902.01	-0.17036
2902.01	-0.07481	2902.01	-0.17145
2902.01	-0.07446	2902.01	-0.17256
2902.01	-0.07414	2902.01	-0.17368
2902.01	-0.07384	2902.01	-0.17482
2902.01	-0.07357	2902.01	-0.17597
2902.01	-0.07333	2902.01	-0.17713
2902.01	-0.07311	2902.01	-0.17829
2902.01	-0.07292	2902.01	-0.17946
2902.01	-0.07276	2902.01	-0.18063
2902.01	-0.07262	2902.01	-0.1818
2902.01	-0.0725	2902.01	-0.18297
2902.01	-0.07242	2902.01	-0.18413
2902.01	-0.07235	2902.01	-0.18528
2902.01	-0.07231	2902.01	-0.18643
2902.01	-0.07229	2902.01	-0.18756
2902.01	-0.0723	2902.01	-0.18869
2902.01	-0.07232	2902.01	-0.1898
2902.01	-0.07237	2902.01	-0.19089
2902.01	-0.07244	2902.01	-0.19197
2902.01	-0.07252	2902.01	-0.19303
2902.01	-0.07263	2902.01	-0.19407
2902.01	-0.07275	2902.01	-0.1951
2902.01	-0.07288	2902.01	-0.1961
2902.01	-0.07303	2902.01	-0.19708
2902.01	-0.0732	2902.01	-0.19804
2902.02	-0.07338	2902.02	-0.19898
2902.02	-0.07357	2902.02	-0.1999
2902.02	-0.07377	2902.02	-0.20079
2902.02	-0.07399	2902.02	-0.20166
2902.02	-0.07421	2902.02	-0.20251
2902.02	-0.07444	2902.02	-0.20334
2902.02	-0.07468	2902.02	-0.20414
2902.02	-0.07493	2902.02	-0.20492
2902.02	-0.07519	2902.02	-0.20568
2902.02	-0.07545	2902.02	-0.20641
2902.02	-0.07571	2902.02	-0.20713
2902.02	-0.07599	2902.02	-0.20782
2902.02	-0.07626	2902.02	-0.20849
2902.02	-0.07654	2902.02	-0.20914
2902.02	-0.07682	2902.02	-0.20977
2902.02	-0.07711	2902.02	-0.21039
2902.02	-0.07739	2902.02	-0.21098
2902.02	-0.07768	2902.02	-0.21156
2902.02	-0.07797	2902.02	-0.21212
2902.02	-0.07827	2902.02	-0.21266
2902.02	-0.07856	2902.02	-0.21319
2902.02	-0.07885	2902.02	-0.2137
2902.02	-0.07915	2902.02	-0.2142
2902.02	-0.07944	2902.02	-0.21469
2902.02	-0.07974	2902.02	-0.21516
2902.02	-0.08004	2902.02	-0.21562
2902.02	-0.08033	2902.02	-0.21606
2902.02	-0.08063	2902.02	-0.2165
2902.02	-0.08093	2902.02	-0.21693
2902.02	-0.08123	2902.02	-0.21734
2902.02	-0.08152	2902.02	-0.21774
2902.02	-0.08182	2902.02	-0.21814
2902.02	-0.08213	2902.02	-0.21852
2902.02	-0.08243	2902.02	-0.2189
2902.02	-0.08273	2902.02	-0.21927
2902.02	-0.08303	2902.02	-0.21963
2902.02	-0.08334	2902.02	-0.21998
2902.02	-0.08365	2902.02	-0.22032
2902.02	-0.08396	2902.02	-0.22065
2902.02	-0.08427	2902.02	-0.22098
2902.02	-0.08458	2902.02	-0.2213
2902.02	-0.0849	2902.02	-0.22161
2902.02	-0.08522	2902.02	-0.22191
2902.02	-0.08554	2902.02	-0.2222
2902.02	-0.08586	2902.02	-0.22248
2902.02	-0.08619	2902.02	-0.22276
2902.02	-0.08652	2902.02	-0.22302
2902.02	-0.08686	2902.02	-0.22327
2902.02	-0.0872	2902.02	-0.22352
2902.02	-0.08754	2902.02	-0.22375
2902.02	-0.08788	2902.02	-0.22397
2902.02	-0.08823	2902.02	-0.22418
2902.02	-0.08858	2902.02	-0.22438
2902.02	-0.08894	2902.02	-0.22457
2902.02	-0.0893	2902.02	-0.22474
2902.02	-0.08966	2902.02	-0.2249
2902.02	-0.09003	2902.02	-0.22504
2902.02	-0.09039	2902.02	-0.22517
2902.02	-0.09077	2902.02	-0.22529
2902.02	-0.09114	2902.02	-0.22538
2902.02	-0.09152	2902.02	-0.22546
2902.02	-0.0919	2902.02	-0.22553
2902.02	-0.09228	2902.02	-0.22557
2902.02	-0.09266	2902.02	-0.2256
2902.02	-0.09305	2902.02	-0.22561
2902.02	-0.09343	2902.02	-0.2256
2902.02	-0.09382	2902.02	-0.22557
2902.02	-0.0942	2902.02	-0.22552
2902.02	-0.09459	2902.02	-0.22545
2902.02	-0.09497	2902.02	-0.22535
2902.02	-0.09536	2902.02	-0.22524
2902.02	-0.09574	2902.02	-0.22511
2902.02	-0.09612	2902.02	-0.22495
2902.02	-0.09649	2902.02	-0.22477
2902.02	-0.09687	2902.02	-0.22457
2902.02	-0.09723	2902.02	-0.22435
2902.02	-0.0976	2902.02	-0.22411
2902.02	-0.09796	2902.02	-0.22384
2902.02	-0.09831	2902.02	-0.22356
2902.02	-0.09865	2902.02	-0.22325
2902.02	-0.09899	2902.02	-0.22292
2902.02	-0.09932	2902.02	-0.22257
2902.02	-0.09964	2902.02	-0.2222
2902.02	-0.09996	2902.02	-0.22181
2902.02	-0.10026	2902.02	-0.2214
2902.02	-0.10055	2902.02	-0.22097
2902.02	-0.10083	2902.02	-0.22053
2902.02	-0.1011	2902.02	-0.22006
2902.02	-0.10136	2902.02	-0.21959
2902.02	-0.1016	2902.02	-0.21909
2902.02	-0.10184	2902.02	-0.21858
2902.02	-0.10206	2902.02	-0.21806
2902.02	-0.10226	2902.02	-0.21752
2902.02	-0.10245	2902.02	-0.21698
2902.02	-0.10263	2902.02	-0.21642
2902.02	-0.10279	2902.02	-0.21585
2902.02	-0.10293	2902.02	-0.21528
2902.02	-0.10306	2902.02	-0.2147
2902.02	-0.10317	2902.02	-0.21411
2902.03	-0.10327	2902.03	-0.21353
2902.03	-0.10335	2902.03	-0.21293
2902.03	-0.10342	2902.03	-0.21234
2902.03	-0.10346	2902.03	-0.21175
2902.03	-0.1035	2902.03	-0.21116
2902.03	-0.10351	2902.03	-0.21057
2902.03	-0.10351	2902.03	-0.20999
2902.03	-0.10349	2902.03	-0.20941
2902.03	-0.10346	2902.03	-0.20885
2902.03	-0.10341	2902.03	-0.20829
2902.03	-0.10335	2902.03	-0.20774
2902.03	-0.10327	2902.03	-0.2072
2902.03	-0.10318	2902.03	-0.20668
2902.03	-0.10307	2902.03	-0.20617
2902.03	-0.10295	2902.03	-0.20567
2902.03	-0.10282	2902.03	-0.20519
2902.03	-0.10268	2902.03	-0.20474
2902.03	-0.10252	2902.03	-0.20429
2902.03	-0.10235	2902.03	-0.20387
2902.03	-0.10217	2902.03	-0.20347
2902.03	-0.10198	2902.03	-0.2031
2902.03	-0.10178	2902.03	-0.20274
2902.03	-0.10158	2902.03	-0.20241
2902.03	-0.10136	2902.03	-0.2021
2902.03	-0.10114	2902.03	-0.20182
2902.03	-0.10091	2902.03	-0.20156
2902.03	-0.10068	2902.03	-0.20132
2902.03	-0.10045	2902.03	-0.20112
2902.03	-0.10021	2902.03	-0.20094
2902.03	-0.09996	2902.03	-0.20078
2902.03	-0.09972	2902.03	-0.20065
2902.03	-0.09948	2902.03	-0.20055
2902.03	-0.09923	2902.03	-0.20047
2902.03	-0.09899	2902.03	-0.20042
2902.03	-0.09875	2902.03	-0.20039
2902.03	-0.09851	2902.03	-0.20039
2902.03	-0.09827	2902.03	-0.20041
2902.03	-0.09804	2902.03	-0.20046
2902.03	-0.09781	2902.03	-0.20053
2902.03	-0.09759	2902.03	-0.20062
2902.03	-0.09738	2902.03	-0.20074
2902.03	-0.09717	2902.03	-0.20087
2902.03	-0.09697	2902.03	-0.20103
2902.03	-0.09677	2902.03	-0.2012
2902.03	-0.09659	2902.03	-0.2014
2902.03	-0.09641	2902.03	-0.20161
2902.03	-0.09625	2902.03	-0.20183
2902.03	-0.09609	2902.03	-0.20208
2902.03	-0.09595	2902.03	-0.20233
2902.03	-0.09581	2902.03	-0.2026
2902.03	-0.09569	2902.03	-0.20288
2902.03	-0.09557	2902.03	-0.20317
2902.03	-0.09547	2902.03	-0.20347
2902.03	-0.09538	2902.03	-0.20377
2902.03	-0.0953	2902.03	-0.20409
2902.03	-0.09523	2902.03	-0.20441
2902.03	-0.09517	2902.03	-0.20473
2902.03	-0.09513	2902.03	-0.20506
2902.03	-0.09509	2902.03	-0.20539
2902.03	-0.09507	2902.03	-0.20572
2902.03	-0.09505	2902.03	-0.20605
2902.03	-0.09505	2902.03	-0.20638
2902.03	-0.09506	2902.03	-0.20671
2902.03	-0.09508	2902.03	-0.20704
2902.03	-0.09511	2902.03	-0.20736
2902.03	-0.09514	2902.03	-0.20768
2902.03	-0.09519	2902.03	-0.20799
2902.03	-0.09525	2902.03	-0.2083
2902.03	-0.09531	2902.03	-0.2086
2902.03	-0.09539	2902.03	-0.2089
2902.03	-0.09547	2902.03	-0.20918
2902.03	-0.09556	2902.03	-0.20947
2902.03	-0.09565	2902.03	-0.20974
2902.03	-0.09576	2902.03	-0.21
2902.03	-0.09586	2902.03	-0.21025
2902.03	-0.09598	2902.03	-0.2105
2902.03	-0.0961	2902.03	-0.21074
2902.03	-0.09623	2902.03	-0.21096
2902.03	-0.09636	2902.03	-0.21118
2902.03	-0.0965	2902.03	-0.21139
2902.03	-0.09664	2902.03	-0.21159
2902.03	-0.09678	2902.03	-0.21177
2902.03	-0.09693	2902.03	-0.21195
2902.03	-0.09708	2902.03	-0.21212
2902.03	-0.09724	2902.03	-0.21228
2902.03	-0.0974	2902.03	-0.21243
2902.03	-0.09756	2902.03	-0.21257
2902.03	-0.09773	2902.03	-0.2127
2902.03	-0.09789	2902.03	-0.21282
2902.03	-0.09807	2902.03	-0.21293
2902.03	-0.09824	2902.03	-0.21303
2902.03	-0.09842	2902.03	-0.21312
2902.03	-0.09859	2902.03	-0.2132
2902.03	-0.09877	2902.03	-0.21328
2902.03	-0.09896	2902.03	-0.21334
2902.03	-0.09914	2902.03	-0.21339
2902.03	-0.09933	2902.03	-0.21344
2902.03	-0.09952	2902.03	-0.21347
2902.03	-0.09971	2902.03	-0.2135
2902.03	-0.0999	2902.03	-0.21351
2902.03	-0.1001	2902.03	-0.21352
2902.04	-0.1003	2902.04	-0.21351
2902.04	-0.1005	2902.04	-0.21349
2902.04	-0.1007	2902.04	-0.21347
2902.04	-0.1009	2902.04	-0.21343
2902.04	-0.10111	2902.04	-0.21337
2902.04	-0.10132	2902.04	-0.21331
2902.04	-0.10153	2902.04	-0.21323
2902.04	-0.10174	2902.04	-0.21314
2902.04	-0.10195	2902.04	-0.21304
2902.04	-0.10216	2902.04	-0.21292
2902.04	-0.10237	2902.04	-0.21279
2902.04	-0.10259	2902.04	-0.21264
2902.04	-0.1028	2902.04	-0.21248
2902.04	-0.10301	2902.04	-0.2123
2902.04	-0.10323	2902.04	-0.2121
2902.04	-0.10344	2902.04	-0.21189
2902.04	-0.10365	2902.04	-0.21166
2902.04	-0.10386	2902.04	-0.21141
2902.04	-0.10407	2902.04	-0.21114
2902.04	-0.10427	2902.04	-0.21085
2902.04	-0.10447	2902.04	-0.21055
2902.04	-0.10467	2902.04	-0.21022
2902.04	-0.10486	2902.04	-0.20988
2902.04	-0.10504	2902.04	-0.20951
2902.04	-0.10522	2902.04	-0.20913
2902.04	-0.10539	2902.04	-0.20873
2902.04	-0.10556	2902.04	-0.2083
2902.04	-0.10571	2902.04	-0.20786
2902.04	-0.10586	2902.04	-0.2074
2902.04	-0.106	2902.04	-0.20692
2902.04	-0.10612	2902.04	-0.20643
2902.04	-0.10623	2902.04	-0.20591
2902.04	-0.10633	2902.04	-0.20538
2902.04	-0.10642	2902.04	-0.20484
2902.04	-0.10649	2902.04	-0.20428
2902.04	-0.10655	2902.04	-0.2037
2902.04	-0.10659	2902.04	-0.20312
2902.04	-0.10662	2902.04	-0.20252
2902.04	-0.10663	2902.04	-0.20191
2902.04	-0.10662	2902.04	-0.20129
2902.04	-0.10659	2902.04	-0.20067
2902.04	-0.10655	2902.04	-0.20005
2902.04	-0.10648	2902.04	-0.19942
2902.04	-0.1064	2902.04	-0.19878
2902.04	-0.10629	2902.04	-0.19815
2902.04	-0.10617	2902.04	-0.19752
2902.04	-0.10602	2902.04	-0.1969
2902.04	-0.10585	2902.04	-0.19628
2902.04	-0.10567	2902.04	-0.19568
2902.04	-0.10546	2902.04	-0.19508
2902.04	-0.10523	2902.04	-0.1945
2902.04	-0.10498	2902.04	-0.19393
2902.04	-0.10471	2902.04	-0.19338
2902.04	-0.10442	2902.04	-0.19285
2902.04	-0.10411	2902.04	-0.19234
2902.04	-0.10378	2902.04	-0.19186
2902.04	-0.10344	2902.04	-0.19141
2902.04	-0.10308	2902.04	-0.19098
2902.04	-0.1027	2902.04	-0.19059
2902.04	-0.1023	2902.04	-0.19022
2902.04	-0.10189	2902.04	-0.1899
2902.04	-0.10147	2902.04	-0.18961
2902.04	-0.10103	2902.04	-0.18935
2902.04	-0.10059	2902.04	-0.18914
2902.04	-0.10013	2902.04	-0.18897
2902.04	-0.09967	2902.04	-0.18885
2902.04	-0.09919	2902.04	-0.18876
2902.04	-0.09872	2902.04	-0.18872
2902.04	-0.09823	2902.04	-0.18873
2902.04	-0.09775	2902.04	-0.18879
2902.04	-0.09726	2902.04	-0.18889
2902.04	-0.09678	2902.04	-0.18904
2902.04	-0.0963	2902.04	-0.18923
2902.04	-0.09582	2902.04	-0.18948
2902.04	-0.09535	2902.04	-0.18977
2902.04	-0.09488	2902.04	-0.19011
2902.04	-0.09443	2902.04	-0.1905
2902.04	-0.09398	2902.04	-0.19094
2902.04	-0.09355	2902.04	-0.19141
2902.04	-0.09313	2902.04	-0.19194
2902.04	-0.09273	2902.04	-0.19251
2902.04	-0.09234	2902.04	-0.19311
2902.04	-0.09198	2902.04	-0.19376
2902.04	-0.09163	2902.04	-0.19445
2902.04	-0.0913	2902.04	-0.19517
2902.04	-0.091	2902.04	-0.19593
2902.04	-0.09072	2902.04	-0.19672
2902.04	-0.09047	2902.04	-0.19754
2902.04	-0.09024	2902.04	-0.19839
2902.04	-0.09004	2902.04	-0.19926
2902.04	-0.08987	2902.04	-0.20015
2902.04	-0.08973	2902.04	-0.20107
2902.04	-0.08962	2902.04	-0.202
2902.04	-0.08953	2902.04	-0.20294
2902.04	-0.08948	2902.04	-0.20389
2902.04	-0.08946	2902.04	-0.20486
2902.04	-0.08947	2902.04	-0.20582
2902.04	-0.08952	2902.04	-0.20679
2902.04	-0.08959	2902.04	-0.20776
2902.05	-0.0897	2902.05	-0.20872
2902.05	-0.08984	2902.05	-0.20967
2902.05	-0.09001	2902.05	-0.21061
2902.05	-0.09021	2902.05	-0.21153
2902.05	-0.09044	2902.05	-0.21244
2902.05	-0.0907	2902.05	-0.21333
2902.05	-0.091	2902.05	-0.21419
2902.05	-0.09131	2902.05	-0.21503
2902.05	-0.09166	2902.05	-0.21584
2902.05	-0.09204	2902.05	-0.21662
2902.05	-0.09244	2902.05	-0.21736
2902.05	-0.09286	2902.05	-0.21807
2902.05	-0.09331	2902.05	-0.21873
2902.05	-0.09377	2902.05	-0.21935
2902.05	-0.09426	2902.05	-0.21993
2902.05	-0.09477	2902.05	-0.22047
2902.05	-0.0953	2902.05	-0.22095
2902.05	-0.09584	2902.05	-0.22139
2902.05	-0.0964	2902.05	-0.22178
2902.05	-0.09696	2902.05	-0.22211
2902.05	-0.09754	2902.05	-0.22239
2902.05	-0.09813	2902.05	-0.22262
2902.05	-0.09873	2902.05	-0.22279
2902.05	-0.09933	2902.05	-0.2229
2902.05	-0.09993	2902.05	-0.22296
2902.05	-0.10054	2902.05	-0.22296
2902.05	-0.10114	2902.05	-0.22291
2902.05	-0.10175	2902.05	-0.2228
2902.05	-0.10235	2902.05	-0.22263
2902.05	-0.10294	2902.05	-0.22241
2902.05	-0.10353	2902.05	-0.22213
2902.05	-0.10411	2902.05	-0.22179
2902.05	-0.10467	2902.05	-0.22141
2902.05	-0.10523	2902.05	-0.22097
2902.05	-0.10577	2902.05	-0.22048
2902.05	-0.10629	2902.05	-0.21994
2902.05	-0.10679	2902.05	-0.21935
2902.05	-0.10728	2902.05	-0.21872
2902.05	-0.10774	2902.05	-0.21804
2902.05	-0.10818	2902.05	-0.21732
2902.05	-0.1086	2902.05	-0.21656
2902.05	-0.109	2902.05	-0.21577
2902.05	-0.10936	2902.05	-0.21494
2902.05	-0.10971	2902.05	-0.21407
2902.05	-0.11002	2902.05	-0.21318
2902.05	-0.1103	2902.05	-0.21226
2902.05	-0.11056	2902.05	-0.21132
2902.05	-0.11078	2902.05	-0.21036
2902.05	-0.11097	2902.05	-0.20938
2902.05	-0.11114	2902.05	-0.20838
2902.05	-0.11127	2902.05	-0.20738
2902.05	-0.11137	2902.05	-0.20636
2902.05	-0.11143	2902.05	-0.20534
2902.05	-0.11147	2902.05	-0.20432
2902.05	-0.11147	2902.05	-0.2033
2902.05	-0.11144	2902.05	-0.20228
2902.05	-0.11138	2902.05	-0.20127
2902.05	-0.11128	2902.05	-0.20027
2902.05	-0.11116	2902.05	-0.19929
2902.05	-0.11101	2902.05	-0.19832
2902.05	-0.11082	2902.05	-0.19737
2902.05	-0.11061	2902.05	-0.19644
2902.05	-0.11037	2902.05	-0.19554
2902.05	-0.11011	2902.05	-0.19466
2902.05	-0.10982	2902.05	-0.19382
2902.05	-0.1095	2902.05	-0.193
2902.05	-0.10916	2902.05	-0.19222
2902.05	-0.10881	2902.05	-0.19148
2902.05	-0.10842	2902.05	-0.19078
2902.05	-0.10803	2902.05	-0.19011
2902.05	-0.10761	2902.05	-0.18949
2902.05	-0.10718	2902.05	-0.18891
2902.05	-0.10673	2902.05	-0.18837
2902.05	-0.10627	2902.05	-0.18788
2902.05	-0.1058	2902.05	-0.18743
2902.05	-0.10532	2902.05	-0.18703
2902.05	-0.10483	2902.05	-0.18668
2902.05	-0.10434	2902.05	-0.18638
2902.05	-0.10384	2902.05	-0.18612
2902.05	-0.10334	2902.05	-0.18591
2902.05	-0.10284	2902.05	-0.18575
2902.05	-0.10234	2902.05	-0.18563
2902.05	-0.10185	2902.05	-0.18557
2902.05	-0.10135	2902.05	-0.18554
2902.05	-0.10086	2902.05	-0.18556
2902.05	-0.10038	2902.05	-0.18563
2902.05	-0.09991	2902.05	-0.18574
2902.05	-0.09944	2902.05	-0.18589
2902.05	-0.09899	2902.05	-0.18607
2902.05	-0.09855	2902.05	-0.1863
2902.05	-0.09812	2902.05	-0.18656
2902.05	-0.0977	2902.05	-0.18686
2902.05	-0.09731	2902.05	-0.18719
2902.05	-0.09692	2902.05	-0.18755
2902.05	-0.09656	2902.05	-0.18793
2902.05	-0.09621	2902.05	-0.18835
2902.05	-0.09588	2902.05	-0.18879
2902.05	-0.09557	2902.05	-0.18925
2902.05	-0.09528	2902.05	-0.18972
2902.05	-0.095	2902.05	-0.19022
2902.05	-0.09475	2902.05	-0.19073
2902.06	-0.09452	2902.06	-0.19126
2902.06	-0.0943	2902.06	-0.19179
2902.06	-0.09411	2902.06	-0.19233
2902.06	-0.09394	2902.06	-0.19288
2902.06	-0.09379	2902.06	-0.19343
2902.06	-0.09365	2902.06	-0.19399
2902.06	-0.09354	2902.06	-0.19454
2902.06	-0.09344	2902.06	-0.19509
2902.06	-0.09337	2902.06	-0.19564
2902.06	-0.09331	2902.06	-0.19618
2902.06	-0.09327	2902.06	-0.19672
2902.06	-0.09324	2902.06	-0.19724
2902.06	-0.09323	2902.06	-0.19776
2902.06	-0.09324	2902.06	-0.19826
2902.06	-0.09326	2902.06	-0.19875
2902.06	-0.09329	2902.06	-0.19922
2902.06	-0.09334	2902.06	-0.19968
2902.06	-0.0934	2902.06	-0.20012
2902.06	-0.09347	2902.06	-0.20055
2902.06	-0.09355	2902.06	-0.20095
2902.06	-0.09364	2902.06	-0.20134
2902.06	-0.09374	2902.06	-0.20171
2902.06	-0.09384	2902.06	-0.20206
2902.06	-0.09395	2902.06	-0.20238
2902.06	-0.09407	2902.06	-0.20269
2902.06	-0.09419	2902.06	-0.20298
2902.06	-0.09432	2902.06	-0.20324
2902.06	-0.09445	2902.06	-0.20349
2902.06	-0.09458	2902.06	-0.20371
2902.06	-0.09472	2902.06	-0.20392
2902.06	-0.09485	2902.06	-0.2041
2902.06	-0.09499	2902.06	-0.20427
2902.06	-0.09512	2902.06	-0.20441
2902.06	-0.09526	2902.06	-0.20454
2902.06	-0.09539	2902.06	-0.20465
2902.06	-0.09552	2902.06	-0.20475
2902.06	-0.09564	2902.06	-0.20483
2902.06	-0.09577	2902.06	-0.20489
2902.06	-0.09589	2902.06	-0.20493
2902.06	-0.096	2902.06	-0.20497
2902.06	-0.09611	2902.06	-0.20498
2902.06	-0.09622	2902.06	-0.20499
2902.06	-0.09631	2902.06	-0.20498
2902.06	-0.09641	2902.06	-0.20497
2902.06	-0.09649	2902.06	-0.20494
2902.06	-0.09658	2902.06	-0.2049
2902.06	-0.09665	2902.06	-0.20486
2902.06	-0.09672	2902.06	-0.20481
2902.06	-0.09678	2902.06	-0.20475
2902.06	-0.09683	2902.06	-0.20468
2902.06	-0.09688	2902.06	-0.20461
2902.06	-0.09692	2902.06	-0.20454
2902.06	-0.09695	2902.06	-0.20446
2902.06	-0.09698	2902.06	-0.20438
2902.06	-0.097	2902.06	-0.2043
2902.06	-0.09701	2902.06	-0.20421
2902.06	-0.09701	2902.06	-0.20413
2902.06	-0.09701	2902.06	-0.20405
2902.06	-0.097	2902.06	-0.20396
2902.06	-0.09699	2902.06	-0.20388
2902.06	-0.09696	2902.06	-0.2038
2902.06	-0.09694	2902.06	-0.20372
2902.06	-0.0969	2902.06	-0.20365
2902.06	-0.09686	2902.06	-0.20357
2902.06	-0.09681	2902.06	-0.20351
2902.06	-0.09676	2902.06	-0.20345
2902.06	-0.0967	2902.06	-0.20339
2902.06	-0.09663	2902.06	-0.20334
2902.06	-0.09656	2902.06	-0.2033
2902.06	-0.09649	2902.06	-0.20326
2902.06	-0.09641	2902.06	-0.20323
2902.06	-0.09632	2902.06	-0.20321
2902.06	-0.09623	2902.06	-0.2032
2902.06	-0.09614	2902.06	-0.20319
2902.06	-0.09604	2902.06	-0.2032
2902.06	-0.09593	2902.06	-0.20321
2902.06	-0.09583	2902.06	-0.20324
2902.06	-0.09572	2902.06	-0.20328
2902.06	-0.0956	2902.06	-0.20332
2902.06	-0.09549	2902.06	-0.20338
2902.06	-0.09537	2902.06	-0.20345
2902.06	-0.09525	2902.06	-0.20354
2902.06	-0.09512	2902.06	-0.20363
2902.06	-0.095	2902.06	-0.20374
2902.06	-0.09487	2902.06	-0.20387
2902.06	-0.09474	2902.06	-0.204
2902.06	-0.09462	2902.06	-0.20415
2902.06	-0.09449	2902.06	-0.20432
2902.06	-0.09436	2902.06	-0.2045
2902.06	-0.09424	2902.06	-0.20469
2902.06	-0.09411	2902.06	-0.2049
2902.06	-0.09399	2902.06	-0.20513
2902.06	-0.09387	2902.06	-0.20537
2902.06	-0.09375	2902.06	-0.20562
2902.06	-0.09363	2902.06	-0.20589
2902.06	-0.09352	2902.06	-0.20617
2902.06	-0.09342	2902.06	-0.20647
2902.06	-0.09332	2902.06	-0.20679
2902.06	-0.09322	2902.06	-0.20712
2902.07	-0.09313	2902.07	-0.20746
2902.07	-0.09305	2902.07	-0.20782
2902.07	-0.09297	2902.07	-0.20819
2902.07	-0.09291	2902.07	-0.20857
2902.07	-0.09285	2902.07	-0.20897
2902.07	-0.0928	2902.07	-0.20937
2902.07	-0.09275	2902.07	-0.20979
2902.07	-0.09272	2902.07	-0.21022
2902.07	-0.0927	2902.07	-0.21065
2902.07	-0.09269	2902.07	-0.2111
2902.07	-0.09269	2902.07	-0.21155
2902.07	-0.09271	2902.07	-0.21201
2902.07	-0.09273	2902.07	-0.21248
2902.07	-0.09277	2902.07	-0.21294
2902.07	-0.09282	2902.07	-0.21342
2902.07	-0.09288	2902.07	-0.21389
2902.07	-0.09296	2902.07	-0.21436
2902.07	-0.09304	2902.07	-0.21483
2902.07	-0.09315	2902.07	-0.2153
2902.07	-0.09326	2902.07	-0.21577
2902.07	-0.09339	2902.07	-0.21623
2902.07	-0.09353	2902.07	-0.21669
2902.07	-0.09368	2902.07	-0.21713
2902.07	-0.09385	2902.07	-0.21757
2902.07	-0.09403	2902.07	-0.218
2902.07	-0.09422	2902.07	-0.21841
2902.07	-0.09443	2902.07	-0.21881
2902.07	-0.09464	2902.07	-0.2192
2902.07	-0.09487	2902.07	-0.21957
2902.07	-0.0951	2902.07	-0.21992
2902.07	-0.09535	2902.07	-0.22025
2902.07	-0.09561	2902.07	-0.22056
2902.07	-0.09587	2902.07	-0.22086
2902.07	-0.09614	2902.07	-0.22113
2902.07	-0.09642	2902.07	-0.22138
2902.07	-0.09671	2902.07	-0.2216
2902.07	-0.097	2902.07	-0.22181
2902.07	-0.09729	2902.07	-0.22198
2902.07	-0.09759	2902.07	-0.22213
2902.07	-0.09789	2902.07	-0.22226
2902.07	-0.09819	2902.07	-0.22236
2902.07	-0.09849	2902.07	-0.22243
2902.07	-0.09879	2902.07	-0.22248
2902.07	-0.0991	2902.07	-0.22251
2902.07	-0.09939	2902.07	-0.2225
2902.07	-0.09969	2902.07	-0.22247
2902.07	-0.09998	2902.07	-0.22242
2902.07	-0.10026	2902.07	-0.22234
2902.07	-0.10054	2902.07	-0.22224
2902.07	-0.10081	2902.07	-0.22212
2902.07	-0.10108	2902.07	-0.22197
2902.07	-0.10133	2902.07	-0.22181
2902.07	-0.10158	2902.07	-0.22162
2902.07	-0.10181	2902.07	-0.22141
2902.07	-0.10204	2902.07	-0.22119
2902.07	-0.10225	2902.07	-0.22095
2902.07	-0.10245	2902.07	-0.2207
2902.07	-0.10263	2902.07	-0.22043
2902.07	-0.10281	2902.07	-0.22015
2902.07	-0.10297	2902.07	-0.21987
2902.07	-0.10311	2902.07	-0.21957
2902.07	-0.10324	2902.07	-0.21927
2902.07	-0.10336	2902.07	-0.21896
2902.07	-0.10346	2902.07	-0.21865
2902.07	-0.10354	2902.07	-0.21834
2902.07	-0.10362	2902.07	-0.21803
2902.07	-0.10367	2902.07	-0.21772
2902.07	-0.10372	2902.07	-0.21742
2902.07	-0.10374	2902.07	-0.21712
2902.07	-0.10376	2902.07	-0.21683
2902.07	-0.10376	2902.07	-0.21655
2902.07	-0.10375	2902.07	-0.21628
2902.07	-0.10372	2902.07	-0.21603
2902.07	-0.10368	2902.07	-0.21578
2902.07	-0.10364	2902.07	-0.21556
2902.07	-0.10358	2902.07	-0.21534
2902.07	-0.10351	2902.07	-0.21515
2902.07	-0.10343	2902.07	-0.21498
2902.07	-0.10334	2902.07	-0.21483
2902.07	-0.10325	2902.07	-0.21469
2902.07	-0.10314	2902.07	-0.21458
2902.07	-0.10304	2902.07	-0.2145
2902.07	-0.10292	2902.07	-0.21443
2902.07	-0.10281	2902.07	-0.21439
2902.07	-0.10269	2902.07	-0.21438
2902.07	-0.10257	2902.07	-0.21439
2902.07	-0.10245	2902.07	-0.21442
2902.07	-0.10232	2902.07	-0.21448
2902.07	-0.1022	2902.07	-0.21456
2902.07	-0.10209	2902.07	-0.21467
2902.07	-0.10197	2902.07	-0.21481
2902.07	-0.10186	2902.07	-0.21496
2902.07	-0.10175	2902.07	-0.21514
2902.07	-0.10165	2902.07	-0.21535
2902.07	-0.10156	2902.07	-0.21557
2902.07	-0.10147	2902.07	-0.21582
2902.07	-0.10139	2902.07	-0.21609
2902.07	-0.10133	2902.07	-0.21638
2902.07	-0.10127	2902.07	-0.21668
2902.07	-0.10122	2902.07	-0.217
2902.07	-0.10118	2902.07	-0.21734
2902.08	-0.10116	2902.08	-0.2177
2902.08	-0.10115	2902.08	-0.21807
2902.08	-0.10115	2902.08	-0.21845
2902.08	-0.10116	2902.08	-0.21884
2902.08	-0.10119	2902.08	-0.21924
2902.08	-0.10123	2902.08	-0.21965
2902.08	-0.10128	2902.08	-0.22006
2902.08	-0.10135	2902.08	-0.22048
2902.08	-0.10144	2902.08	-0.22091
2902.08	-0.10153	2902.08	-0.22133
2902.08	-0.10165	2902.08	-0.22176
2902.08	-0.10177	2902.08	-0.22219
2902.08	-0.10192	2902.08	-0.22261
2902.08	-0.10207	2902.08	-0.22303
2902.08	-0.10224	2902.08	-0.22345
2902.08	-0.10243	2902.08	-0.22386
2902.08	-0.10262	2902.08	-0.22426
2902.08	-0.10283	2902.08	-0.22465
2902.08	-0.10306	2902.08	-0.22504
2902.08	-0.10329	2902.08	-0.22541
2902.08	-0.10354	2902.08	-0.22577
2902.08	-0.1038	2902.08	-0.22612
2902.08	-0.10407	2902.08	-0.22645
2902.08	-0.10435	2902.08	-0.22677
2902.08	-0.10464	2902.08	-0.22707
2902.08	-0.10494	2902.08	-0.22736
2902.08	-0.10525	2902.08	-0.22763
2902.08	-0.10557	2902.08	-0.22788
2902.08	-0.1059	2902.08	-0.22811
2902.08	-0.10623	2902.08	-0.22833
2902.08	-0.10657	2902.08	-0.22853
2902.08	-0.10691	2902.08	-0.2287
2902.08	-0.10726	2902.08	-0.22886
2902.08	-0.10761	2902.08	-0.229
2902.08	-0.10797	2902.08	-0.22912
2902.08	-0.10833	2902.08	-0.22922
2902.08	-0.1087	2902.08	-0.2293
2902.08	-0.10906	2902.08	-0.22936
2902.08	-0.10943	2902.08	-0.2294
2902.08	-0.1098	2902.08	-0.22942
2902.08	-0.11017	2902.08	-0.22943
2902.08	-0.11054	2902.08	-0.22941
2902.08	-0.11091	2902.08	-0.22938
2902.08	-0.11128	2902.08	-0.22933
2902.08	-0.11165	2902.08	-0.22926
2902.08	-0.11202	2902.08	-0.22918
2902.08	-0.11238	2902.08	-0.22908
2902.08	-0.11274	2902.08	-0.22897
2902.08	-0.1131	2902.08	-0.22884
2902.08	-0.11346	2902.08	-0.2287
2902.08	-0.11382	2902.08	-0.22854
2902.08	-0.11417	2902.08	-0.22837
2902.08	-0.11452	2902.08	-0.22819
2902.08	-0.11486	2902.08	-0.22799
2902.08	-0.1152	2902.08	-0.22779
2902.08	-0.11554	2902.08	-0.22757
2902.08	-0.11588	2902.08	-0.22735
2902.08	-0.11621	2902.08	-0.22711
2902.08	-0.11654	2902.08	-0.22687
2902.08	-0.11687	2902.08	-0.22662
2902.08	-0.11719	2902.08	-0.22636
2902.08	-0.11751	2902.08	-0.22609
2902.08	-0.11782	2902.08	-0.22582
2902.08	-0.11814	2902.08	-0.22554
2902.08	-0.11845	2902.08	-0.22525
2902.08	-0.11876	2902.08	-0.22496
2902.08	-0.11907	2902.08	-0.22466
2902.08	-0.11937	2902.08	-0.22436
2902.08	-0.11968	2902.08	-0.22406
2902.08	-0.11998	2902.08	-0.22374
2902.08	-0.12028	2902.08	-0.22343
2902.08	-0.12059	2902.08	-0.22311
2902.08	-0.12089	2902.08	-0.22278
2902.08	-0.12119	2902.08	-0.22245
2902.08	-0.12149	2902.08	-0.22212
2902.08	-0.12179	2902.08	-0.22178
2902.08	-0.1221	2902.08	-0.22143
2902.08	-0.1224	2902.08	-0.22108
2902.08	-0.12271	2902.08	-0.22073
2902.08	-0.12302	2902.08	-0.22036
2902.08	-0.12333	2902.08	-0.21999
2902.08	-0.12365	2902.08	-0.21962
2902.08	-0.12396	2902.08	-0.21923
2902.08	-0.12428	2902.08	-0.21884
2902.08	-0.12461	2902.08	-0.21843
2902.08	-0.12493	2902.08	-0.21802
2902.08	-0.12526	2902.08	-0.21759
2902.08	-0.1256	2902.08	-0.21715
2902.08	-0.12594	2902.08	-0.2167
2902.08	-0.12628	2902.08	-0.21624
2902.08	-0.12662	2902.08	-0.21576
2902.08	-0.12697	2902.08	-0.21526
2902.08	-0.12732	2902.08	-0.21475
2902.08	-0.12768	2902.08	-0.21421
2902.08	-0.12804	2902.08	-0.21366
2902.08	-0.1284	2902.08	-0.21309
2902.08	-0.12877	2902.08	-0.2125
2902.08	-0.12914	2902.08	-0.21188
2902.08	-0.12951	2902.08	-0.21124
2902.09	-0.12988	2902.09	-0.21057
2902.09	-0.13025	2902.09	-0.20988
2902.09	-0.13062	2902.09	-0.20916
2902.09	-0.13099	2902.09	-0.20841
2902.09	-0.13136	2902.09	-0.20763
2902.09	-0.13173	2902.09	-0.20682
2902.09	-0.1321	2902.09	-0.20598
2902.09	-0.13246	2902.09	-0.20511
2902.09	-0.13282	2902.09	-0.2042
2902.09	-0.13317	2902.09	-0.20326
2902.09	-0.13352	2902.09	-0.20228
2902.09	-0.13386	2902.09	-0.20127
2902.09	-0.13419	2902.09	-0.20023
2902.09	-0.13451	2902.09	-0.19915
2902.09	-0.13482	2902.09	-0.19803
2902.09	-0.13512	2902.09	-0.19688
2902.09	-0.1354	2902.09	-0.19569
2902.09	-0.13567	2902.09	-0.19446
2902.09	-0.13592	2902.09	-0.1932
2902.09	-0.13615	2902.09	-0.1919
2902.09	-0.13637	2902.09	-0.19057
2902.09	-0.13656	2902.09	-0.18921
2902.09	-0.13673	2902.09	-0.18781
2902.09	-0.13688	2902.09	-0.18639
2902.09	-0.13701	2902.09	-0.18493
2902.09	-0.1371	2902.09	-0.18344
2902.09	-0.13717	2902.09	-0.18193
2902.09	-0.13722	2902.09	-0.18039
2902.09	-0.13723	2902.09	-0.17883
2902.09	-0.13721	2902.09	-0.17725
2902.09	-0.13716	2902.09	-0.17564
2902.09	-0.13707	2902.09	-0.17402
2902.09	-0.13695	2902.09	-0.17239
2902.09	-0.1368	2902.09	-0.17075
2902.09	-0.13661	2902.09	-0.1691
2902.09	-0.13638	2902.09	-0.16744
2902.09	-0.13611	2902.09	-0.16578
2902.09	-0.13581	2902.09	-0.16412
2902.09	-0.13547	2902.09	-0.16246
2902.09	-0.13509	2902.09	-0.16082
2902.09	-0.13467	2902.09	-0.15918
2902.09	-0.13421	2902.09	-0.15756
2902.09	-0.13371	2902.09	-0.15596
2902.09	-0.13317	2902.09	-0.15438
2902.09	-0.13259	2902.09	-0.15282
2902.09	-0.13198	2902.09	-0.15129
2902.09	-0.13132	2902.09	-0.1498
2902.09	-0.13063	2902.09	-0.14834
2902.09	-0.1299	2902.09	-0.14692
2902.09	-0.12914	2902.09	-0.14554
2902.09	-0.12834	2902.09	-0.14422
2902.09	-0.12751	2902.09	-0.14294
2902.09	-0.12664	2902.09	-0.14171
2902.09	-0.12575	2902.09	-0.14054
2902.09	-0.12482	2902.09	-0.13943
2902.09	-0.12387	2902.09	-0.13838
2902.09	-0.12289	2902.09	-0.1374
2902.09	-0.12189	2902.09	-0.13648
2902.09	-0.12087	2902.09	-0.13564
2902.09	-0.11982	2902.09	-0.13486
2902.09	-0.11876	2902.09	-0.13416
2902.09	-0.11768	2902.09	-0.13353
2902.09	-0.11659	2902.09	-0.13298
2902.09	-0.11549	2902.09	-0.13251
2902.09	-0.11437	2902.09	-0.13212
2902.09	-0.11326	2902.09	-0.1318
2902.09	-0.11213	2902.09	-0.13157
2902.09	-0.11101	2902.09	-0.13141
2902.09	-0.10988	2902.09	-0.13134
2902.09	-0.10876	2902.09	-0.13135
2902.09	-0.10765	2902.09	-0.13143
2902.09	-0.10654	2902.09	-0.1316
2902.09	-0.10544	2902.09	-0.13184
2902.09	-0.10436	2902.09	-0.13216
2902.09	-0.10329	2902.09	-0.13255
2902.09	-0.10223	2902.09	-0.13302
2902.09	-0.1012	2902.09	-0.13356
2902.09	-0.10018	2902.09	-0.13417
2902.09	-0.09919	2902.09	-0.13484
2902.09	-0.09822	2902.09	-0.13559
2902.09	-0.09728	2902.09	-0.13639
2902.09	-0.09637	2902.09	-0.13725
2902.09	-0.09549	2902.09	-0.13817
2902.09	-0.09464	2902.09	-0.13915
2902.09	-0.09382	2902.09	-0.14017
2902.09	-0.09303	2902.09	-0.14125
2902.09	-0.09228	2902.09	-0.14236
2902.09	-0.09157	2902.09	-0.14352
2902.09	-0.09089	2902.09	-0.14471
2902.09	-0.09025	2902.09	-0.14594
2902.09	-0.08964	2902.09	-0.1472
2902.09	-0.08908	2902.09	-0.14849
2902.09	-0.08855	2902.09	-0.1498
2902.09	-0.08806	2902.09	-0.15113
2902.09	-0.08762	2902.09	-0.15248
2902.09	-0.08721	2902.09	-0.15383
2902.09	-0.08683	2902.09	-0.1552
2902.09	-0.0865	2902.09	-0.15658
2902.09	-0.08621	2902.09	-0.15796
2902.09	-0.08595	2902.09	-0.15934
2902.09	-0.08573	2902.09	-0.16072
2902.1	-0.08555	2902.1	-0.16209
2902.1	-0.08541	2902.1	-0.16345
2902.1	-0.0853	2902.1	-0.1648
2902.1	-0.08522	2902.1	-0.16614
2902.1	-0.08518	2902.1	-0.16746
2902.1	-0.08517	2902.1	-0.16877
2902.1	-0.0852	2902.1	-0.17005
2902.1	-0.08526	2902.1	-0.17131
2902.1	-0.08534	2902.1	-0.17254
2902.1	-0.08546	2902.1	-0.17375
2902.1	-0.0856	2902.1	-0.17493
2902.1	-0.08577	2902.1	-0.17607
2902.1	-0.08597	2902.1	-0.17719
2902.1	-0.08619	2902.1	-0.17827
2902.1	-0.08643	2902.1	-0.17932
2902.1	-0.0867	2902.1	-0.18033
2902.1	-0.08699	2902.1	-0.18131
2902.1	-0.08729	2902.1	-0.18225
2902.1	-0.08762	2902.1	-0.18315
2902.1	-0.08797	2902.1	-0.18401
2902.1	-0.08833	2902.1	-0.18483
2902.1	-0.08871	2902.1	-0.18561
2902.1	-0.0891	2902.1	-0.18635
2902.1	-0.08951	2902.1	-0.18705
2902.1	-0.08993	2902.1	-0.18771
2902.1	-0.09036	2902.1	-0.18832
2902.1	-0.0908	2902.1	-0.18889
2902.1	-0.09126	2902.1	-0.18942
2902.1	-0.09172	2902.1	-0.1899
2902.1	-0.09219	2902.1	-0.19035
2902.1	-0.09266	2902.1	-0.19075
2902.1	-0.09315	2902.1	-0.1911
2902.1	-0.09363	2902.1	-0.19141
2902.1	-0.09413	2902.1	-0.19168
2902.1	-0.09462	2902.1	-0.1919
2902.1	-0.09512	2902.1	-0.19208
2902.1	-0.09562	2902.1	-0.19222
2902.1	-0.09612	2902.1	-0.19231
2902.1	-0.09662	2902.1	-0.19236
2902.1	-0.09713	2902.1	-0.19236
2902.1	-0.09763	2902.1	-0.19232
2902.1	-0.09812	2902.1	-0.19224
2902.1	-0.09862	2902.1	-0.19211
2902.1	-0.09911	2902.1	-0.19194
2902.1	-0.09959	2902.1	-0.19173
2902.1	-0.10007	2902.1	-0.19147
2902.1	-0.10054	2902.1	-0.19117
2902.1	-0.101	2902.1	-0.19082
2902.1	-0.10146	2902.1	-0.19044
2902.1	-0.1019	2902.1	-0.19001
2902.1	-0.10233	2902.1	-0.18953
2902.1	-0.10276	2902.1	-0.18902
2902.1	-0.10316	2902.1	-0.18847
2902.1	-0.10356	2902.1	-0.18787
2902.1	-0.10394	2902.1	-0.18724
2902.1	-0.1043	2902.1	-0.18656
2902.1	-0.10465	2902.1	-0.18585
2902.1	-0.10498	2902.1	-0.1851
2902.1	-0.10528	2902.1	-0.18431
2902.1	-0.10557	2902.1	-0.18349
2902.1	-0.10584	2902.1	-0.18264
2902.1	-0.10608	2902.1	-0.18175
2902.1	-0.1063	2902.1	-0.18083
2902.1	-0.10649	2902.1	-0.17988
2902.1	-0.10666	2902.1	-0.1789
2902.1	-0.1068	2902.1	-0.1779
2902.1	-0.10691	2902.1	-0.17687
2902.1	-0.107	2902.1	-0.17582
2902.1	-0.10705	2902.1	-0.17475
2902.1	-0.10708	2902.1	-0.17367
2902.1	-0.10707	2902.1	-0.17256
2902.1	-0.10703	2902.1	-0.17145
2902.1	-0.10696	2902.1	-0.17032
2902.1	-0.10685	2902.1	-0.16919
2902.1	-0.10671	2902.1	-0.16805
2902.1	-0.10654	2902.1	-0.16691
2902.1	-0.10633	2902.1	-0.16577
2902.1	-0.10608	2902.1	-0.16464
2902.1	-0.10581	2902.1	-0.16351
2902.1	-0.10549	2902.1	-0.16239
2902.1	-0.10514	2902.1	-0.16129
2902.1	-0.10476	2902.1	-0.1602
2902.1	-0.10434	2902.1	-0.15913
2902.1	-0.10389	2902.1	-0.15809
2902.1	-0.1034	2902.1	-0.15707
2902.1	-0.10288	2902.1	-0.15608
2902.1	-0.10233	2902.1	-0.15512
2902.1	-0.10175	2902.1	-0.1542
2902.1	-0.10113	2902.1	-0.15332
2902.1	-0.10049	2902.1	-0.15247
2902.1	-0.09982	2902.1	-0.15168
2902.1	-0.09912	2902.1	-0.15093
2902.1	-0.09839	2902.1	-0.15022
2902.1	-0.09764	2902.1	-0.14957
2902.1	-0.09687	2902.1	-0.14898
2902.1	-0.09608	2902.1	-0.14844
2902.1	-0.09526	2902.1	-0.14796
2902.1	-0.09443	2902.1	-0.14754
2902.1	-0.09359	2902.1	-0.14718
2902.11	-0.09273	2902.11	-0.14688
2902.11	-0.09185	2902.11	-0.14665
2902.11	-0.09097	2902.11	-0.14648
2902.11	-0.09008	2902.11	-0.14638
2902.11	-0.08919	2902.11	-0.14635
2902.11	-0.08829	2902.11	-0.14638
2902.11	-0.08738	2902.11	-0.14649
2902.11	-0.08648	2902.11	-0.14665
2902.11	-0.08559	2902.11	-0.14689
2902.11	-0.08469	2902.11	-0.14719
2902.11	-0.0838	2902.11	-0.14756
2902.11	-0.08292	2902.11	-0.14799
2902.11	-0.08206	2902.11	-0.14849
2902.11	-0.0812	2902.11	-0.14905
2902.11	-0.08036	2902.11	-0.14967
2902.11	-0.07953	2902.11	-0.15034
2902.11	-0.07873	2902.11	-0.15108
2902.11	-0.07794	2902.11	-0.15187
2902.11	-0.07717	2902.11	-0.15271
2902.11	-0.07643	2902.11	-0.15361
2902.11	-0.07571	2902.11	-0.15455
2902.11	-0.07501	2902.11	-0.15554
2902.11	-0.07434	2902.11	-0.15657
2902.11	-0.0737	2902.11	-0.15764
2902.11	-0.07309	2902.11	-0.15875
2902.11	-0.0725	2902.11	-0.15989
2902.11	-0.07195	2902.11	-0.16107
2902.11	-0.07142	2902.11	-0.16227
2902.11	-0.07093	2902.11	-0.1635
2902.11	-0.07047	2902.11	-0.16475
2902.11	-0.07003	2902.11	-0.16602
2902.11	-0.06963	2902.11	-0.1673
2902.11	-0.06927	2902.11	-0.1686
2902.11	-0.06893	2902.11	-0.16991
2902.11	-0.06862	2902.11	-0.17122
2902.11	-0.06835	2902.11	-0.17254
2902.11	-0.0681	2902.11	-0.17387
2902.11	-0.06789	2902.11	-0.17519
2902.11	-0.0677	2902.11	-0.1765
2902.11	-0.06755	2902.11	-0.17782
2902.11	-0.06742	2902.11	-0.17912
2902.11	-0.06732	2902.11	-0.18041
2902.11	-0.06725	2902.11	-0.18169
2902.11	-0.0672	2902.11	-0.18296
2902.11	-0.06717	2902.11	-0.18421
2902.11	-0.06717	2902.11	-0.18544
2902.11	-0.0672	2902.11	-0.18665
2902.11	-0.06724	2902.11	-0.18784
2902.11	-0.06731	2902.11	-0.18901
2902.11	-0.06739	2902.11	-0.19015
2902.11	-0.06749	2902.11	-0.19127
2902.11	-0.06761	2902.11	-0.19237
2902.11	-0.06774	2902.11	-0.19343
2902.11	-0.06789	2902.11	-0.19448
2902.11	-0.06805	2902.11	-0.19549
2902.11	-0.06823	2902.11	-0.19648
2902.11	-0.06841	2902.11	-0.19744
2902.11	-0.06861	2902.11	-0.19837
2902.11	-0.06881	2902.11	-0.19928
2902.11	-0.06902	2902.11	-0.20016
2902.11	-0.06924	2902.11	-0.20101
2902.11	-0.06947	2902.11	-0.20184
2902.11	-0.0697	2902.11	-0.20264
2902.11	-0.06993	2902.11	-0.20341
2902.11	-0.07017	2902.11	-0.20416
2902.11	-0.07041	2902.11	-0.20489
2902.11	-0.07065	2902.11	-0.20559
2902.11	-0.0709	2902.11	-0.20627
2902.11	-0.07114	2902.11	-0.20693
2902.11	-0.07138	2902.11	-0.20757
2902.11	-0.07163	2902.11	-0.20819
2902.11	-0.07187	2902.11	-0.20879
2902.11	-0.07211	2902.11	-0.20937
2902.11	-0.07235	2902.11	-0.20994
2902.11	-0.07258	2902.11	-0.21049
2902.11	-0.07282	2902.11	-0.21103
2902.11	-0.07305	2902.11	-0.21156
2902.11	-0.07327	2902.11	-0.21207
2902.11	-0.0735	2902.11	-0.21258
2902.11	-0.07372	2902.11	-0.21307
2902.11	-0.07394	2902.11	-0.21356
2902.11	-0.07416	2902.11	-0.21403
2902.11	-0.07437	2902.11	-0.21451
2902.11	-0.07458	2902.11	-0.21497
2902.11	-0.07479	2902.11	-0.21543
2902.11	-0.075	2902.11	-0.21589
2902.11	-0.0752	2902.11	-0.21634
2902.11	-0.0754	2902.11	-0.21679
2902.11	-0.0756	2902.11	-0.21724
2902.11	-0.0758	2902.11	-0.21768
2902.11	-0.076	2902.11	-0.21813
2902.11	-0.0762	2902.11	-0.21857
2902.11	-0.07639	2902.11	-0.21902
2902.11	-0.07659	2902.11	-0.21947
2902.11	-0.07679	2902.11	-0.21991
2902.11	-0.07699	2902.11	-0.22036
2902.11	-0.07719	2902.11	-0.22081
2902.11	-0.07739	2902.11	-0.22126
2902.11	-0.0776	2902.11	-0.22171
2902.11	-0.07781	2902.11	-0.22217
2902.11	-0.07802	2902.11	-0.22262
2902.12	-0.07823	2902.12	-0.22308
2902.12	-0.07845	2902.12	-0.22354
2902.12	-0.07867	2902.12	-0.22399
2902.12	-0.0789	2902.12	-0.22445
2902.12	-0.07913	2902.12	-0.22491
2902.12	-0.07937	2902.12	-0.22537
2902.12	-0.07961	2902.12	-0.22582
2902.12	-0.07986	2902.12	-0.22628
2902.12	-0.08012	2902.12	-0.22673
2902.12	-0.08038	2902.12	-0.22718
2902.12	-0.08065	2902.12	-0.22763
2902.12	-0.08093	2902.12	-0.22808
2902.12	-0.08121	2902.12	-0.22852
2902.12	-0.0815	2902.12	-0.22895
2902.12	-0.0818	2902.12	-0.22938
2902.12	-0.08211	2902.12	-0.2298
2902.12	-0.08242	2902.12	-0.23021
2902.12	-0.08274	2902.12	-0.23062
2902.12	-0.08307	2902.12	-0.23102
2902.12	-0.08341	2902.12	-0.2314
2902.12	-0.08375	2902.12	-0.23178
2902.12	-0.0841	2902.12	-0.23214
2902.12	-0.08446	2902.12	-0.2325
2902.12	-0.08482	2902.12	-0.23284
2902.12	-0.08519	2902.12	-0.23316
2902.12	-0.08557	2902.12	-0.23347
2902.12	-0.08596	2902.12	-0.23377
2902.12	-0.08635	2902.12	-0.23405
2902.12	-0.08674	2902.12	-0.23432
2902.12	-0.08714	2902.12	-0.23456
2902.12	-0.08755	2902.12	-0.23479
2902.12	-0.08796	2902.12	-0.235
2902.12	-0.08838	2902.12	-0.2352
2902.12	-0.08879	2902.12	-0.23537
2902.12	-0.08922	2902.12	-0.23552
2902.12	-0.08964	2902.12	-0.23566
2902.12	-0.09007	2902.12	-0.23577
2902.12	-0.0905	2902.12	-0.23587
2902.12	-0.09093	2902.12	-0.23594
2902.12	-0.09136	2902.12	-0.23599
2902.12	-0.09179	2902.12	-0.23602
2902.12	-0.09222	2902.12	-0.23603
2902.12	-0.09265	2902.12	-0.23602
2902.12	-0.09308	2902.12	-0.23599
2902.12	-0.0935	2902.12	-0.23594
2902.12	-0.09393	2902.12	-0.23586
2902.12	-0.09435	2902.12	-0.23577
2902.12	-0.09477	2902.12	-0.23565
2902.12	-0.09518	2902.12	-0.23552
2902.12	-0.0956	2902.12	-0.23536
2902.12	-0.096	2902.12	-0.23519
2902.12	-0.0964	2902.12	-0.235
2902.12	-0.0968	2902.12	-0.23478
2902.12	-0.09719	2902.12	-0.23455
2902.12	-0.09757	2902.12	-0.23431
2902.12	-0.09794	2902.12	-0.23404
2902.12	-0.09831	2902.12	-0.23376
2902.12	-0.09867	2902.12	-0.23346
2902.12	-0.09902	2902.12	-0.23315
2902.12	-0.09937	2902.12	-0.23282
2902.12	-0.0997	2902.12	-0.23248
2902.12	-0.10003	2902.12	-0.23213
2902.12	-0.10035	2902.12	-0.23176
2902.12	-0.10066	2902.12	-0.23138
2902.12	-0.10096	2902.12	-0.231
2902.12	-0.10125	2902.12	-0.2306
2902.12	-0.10153	2902.12	-0.23019
2902.12	-0.1018	2902.12	-0.22977
2902.12	-0.10206	2902.12	-0.22934
2902.12	-0.10231	2902.12	-0.22891
2902.12	-0.10255	2902.12	-0.22847
2902.12	-0.10278	2902.12	-0.22803
2902.12	-0.103	2902.12	-0.22758
2902.12	-0.10322	2902.12	-0.22712
2902.12	-0.10342	2902.12	-0.22667
2902.12	-0.10361	2902.12	-0.22621
2902.12	-0.10379	2902.12	-0.22574
2902.12	-0.10396	2902.12	-0.22528
2902.12	-0.10412	2902.12	-0.22481
2902.12	-0.10427	2902.12	-0.22435
2902.12	-0.10442	2902.12	-0.22388
2902.12	-0.10455	2902.12	-0.22342
2902.12	-0.10468	2902.12	-0.22296
2902.12	-0.10479	2902.12	-0.2225
2902.12	-0.1049	2902.12	-0.22204
2902.12	-0.105	2902.12	-0.22159
2902.12	-0.10509	2902.12	-0.22113
2902.12	-0.10517	2902.12	-0.22069
2902.12	-0.10525	2902.12	-0.22024
2902.12	-0.10531	2902.12	-0.21981
2902.12	-0.10537	2902.12	-0.21937
2902.12	-0.10543	2902.12	-0.21895
2902.12	-0.10547	2902.12	-0.21852
2902.12	-0.10551	2902.12	-0.21811
2902.12	-0.10555	2902.12	-0.2177
2902.12	-0.10558	2902.12	-0.2173
2902.12	-0.1056	2902.12	-0.2169
2902.12	-0.10562	2902.12	-0.21651
2902.12	-0.10563	2902.12	-0.21613
2902.12	-0.10563	2902.12	-0.21575
2902.13	-0.10564	2902.13	-0.21538
2902.13	-0.10563	2902.13	-0.21502
2902.13	-0.10563	2902.13	-0.21467
2902.13	-0.10562	2902.13	-0.21432
2902.13	-0.1056	2902.13	-0.21398
2902.13	-0.10558	2902.13	-0.21365
2902.13	-0.10556	2902.13	-0.21332
2902.13	-0.10554	2902.13	-0.21301
2902.13	-0.10551	2902.13	-0.2127
2902.13	-0.10548	2902.13	-0.21239
2902.13	-0.10545	2902.13	-0.2121
2902.13	-0.10541	2902.13	-0.21181
2902.13	-0.10537	2902.13	-0.21153
2902.13	-0.10533	2902.13	-0.21125
2902.13	-0.10529	2902.13	-0.21099
2902.13	-0.10525	2902.13	-0.21073
2902.13	-0.10521	2902.13	-0.21047
2902.13	-0.10516	2902.13	-0.21022
2902.13	-0.10511	2902.13	-0.20998
2902.13	-0.10507	2902.13	-0.20975
2902.13	-0.10502	2902.13	-0.20952
2902.13	-0.10497	2902.13	-0.20929
2902.13	-0.10491	2902.13	-0.20908
2902.13	-0.10486	2902.13	-0.20886
2902.13	-0.10481	2902.13	-0.20866
2902.13	-0.10476	2902.13	-0.20846
2902.13	-0.1047	2902.13	-0.20826
2902.13	-0.10465	2902.13	-0.20807
2902.13	-0.1046	2902.13	-0.20788
2902.13	-0.10454	2902.13	-0.2077
2902.13	-0.10449	2902.13	-0.20752
2902.13	-0.10443	2902.13	-0.20735
2902.13	-0.10438	2902.13	-0.20718
2902.13	-0.10432	2902.13	-0.20702
2902.13	-0.10426	2902.13	-0.20686
2902.13	-0.10421	2902.13	-0.2067
2902.13	-0.10415	2902.13	-0.20655
2902.13	-0.1041	2902.13	-0.2064
2902.13	-0.10404	2902.13	-0.20626
2902.13	-0.10399	2902.13	-0.20612
2902.13	-0.10393	2902.13	-0.20598
2902.13	-0.10388	2902.13	-0.20585
2902.13	-0.10382	2902.13	-0.20572
2902.13	-0.10376	2902.13	-0.20559
2902.13	-0.10371	2902.13	-0.20546
2902.13	-0.10365	2902.13	-0.20534
2902.13	-0.1036	2902.13	-0.20522
2902.13	-0.10354	2902.13	-0.20511
2902.13	-0.10349	2902.13	-0.20499
2902.13	-0.10343	2902.13	-0.20488
2902.13	-0.10338	2902.13	-0.20478
2902.13	-0.10332	2902.13	-0.20467
2902.13	-0.10327	2902.13	-0.20457
2902.13	-0.10321	2902.13	-0.20447
2902.13	-0.10316	2902.13	-0.20437
2902.13	-0.10311	2902.13	-0.20428
2902.13	-0.10305	2902.13	-0.20418
2902.13	-0.103	2902.13	-0.20409
2902.13	-0.10294	2902.13	-0.20401
2902.13	-0.10289	2902.13	-0.20392
2902.13	-0.10284	2902.13	-0.20384
2902.13	-0.10278	2902.13	-0.20376
2902.13	-0.10273	2902.13	-0.20368
2902.13	-0.10268	2902.13	-0.2036
2902.13	-0.10263	2902.13	-0.20353
2902.13	-0.10257	2902.13	-0.20346
2902.13	-0.10252	2902.13	-0.20339
2902.13	-0.10247	2902.13	-0.20332
2902.13	-0.10242	2902.13	-0.20325
2902.13	-0.10237	2902.13	-0.20319
2902.13	-0.10232	2902.13	-0.20312
2902.13	-0.10227	2902.13	-0.20306
2902.13	-0.10221	2902.13	-0.203
2902.13	-0.10216	2902.13	-0.20295
2902.13	-0.10211	2902.13	-0.20289
2902.13	-0.10207	2902.13	-0.20284
2902.13	-0.10202	2902.13	-0.20279
2902.13	-0.10197	2902.13	-0.20274
2902.13	-0.10192	2902.13	-0.20269
2902.13	-0.10187	2902.13	-0.20264
2902.13	-0.10182	2902.13	-0.20259
2902.13	-0.10178	2902.13	-0.20255
2902.13	-0.10173	2902.13	-0.20251
2902.13	-0.10168	2902.13	-0.20246
2902.13	-0.10164	2902.13	-0.20242
2902.13	-0.10159	2902.13	-0.20239
2902.13	-0.10154	2902.13	-0.20235
2902.13	-0.1015	2902.13	-0.20231
2902.13	-0.10145	2902.13	-0.20227
2902.13	-0.10141	2902.13	-0.20224
2902.13	-0.10137	2902.13	-0.20221
2902.13	-0.10132	2902.13	-0.20217
2902.13	-0.10128	2902.13	-0.20214
2902.13	-0.10124	2902.13	-0.20211
2902.13	-0.10119	2902.13	-0.20208
2902.13	-0.10115	2902.13	-0.20205
2902.13	-0.10111	2902.13	-0.20202
2902.13	-0.10107	2902.13	-0.202
2902.13	-0.10103	2902.13	-0.20197
2902.14	-0.10099	2902.14	-0.20194
2902.14	-0.10095	2902.14	-0.20192
2902.14	-0.1009	2902.14	-0.20189
2902.14	-0.10086	2902.14	-0.20187
2902.14	-0.10082	2902.14	-0.20184
2902.14	-0.10078	2902.14	-0.20182
2902.14	-0.10074	2902.14	-0.2018
2902.14	-0.1007	2902.14	-0.20177
2902.14	-0.10067	2902.14	-0.20175
2902.14	-0.10063	2902.14	-0.20173
2902.14	-0.10059	2902.14	-0.20171
2902.14	-0.10055	2902.14	-0.20169
2902.14	-0.10051	2902.14	-0.20167
2902.14	-0.10047	2902.14	-0.20165
2902.14	-0.10043	2902.14	-0.20163
2902.14	-0.10039	2902.14	-0.20161
2902.14	-0.10035	2902.14	-0.20159
2902.14	-0.10031	2902.14	-0.20157
2902.14	-0.10027	2902.14	-0.20155
2902.14	-0.10023	2902.14	-0.20153
2902.14	-0.10019	2902.14	-0.20151
2902.14	-0.10015	2902.14	-0.20149
2902.14	-0.10011	2902.14	-0.20148
2902.14	-0.10007	2902.14	-0.20146
2902.14	-0.10003	2902.14	-0.20144
2902.14	-0.09999	2902.14	-0.20143
2902.14	-0.09995	2902.14	-0.20141
2902.14	-0.09991	2902.14	-0.2014
2902.14	-0.09987	2902.14	-0.20138
2902.14	-0.09983	2902.14	-0.20137
2902.14	-0.09978	2902.14	-0.20135
2902.14	-0.09974	2902.14	-0.20134
2902.14	-0.0997	2902.14	-0.20133
2902.14	-0.09965	2902.14	-0.20132
2902.14	-0.09961	2902.14	-0.2013
2902.14	-0.09957	2902.14	-0.20129
2902.14	-0.09952	2902.14	-0.20128
2902.14	-0.09948	2902.14	-0.20128
2902.14	-0.09943	2902.14	-0.20127
2902.14	-0.09938	2902.14	-0.20126
2902.14	-0.09934	2902.14	-0.20126
2902.14	-0.09929	2902.14	-0.20125
2902.14	-0.09924	2902.14	-0.20125
2902.14	-0.09919	2902.14	-0.20125
2902.14	-0.09914	2902.14	-0.20124
2902.14	-0.09909	2902.14	-0.20124
2902.14	-0.09905	2902.14	-0.20125
2902.14	-0.099	2902.14	-0.20125
2902.14	-0.09894	2902.14	-0.20125
2902.14	-0.09889	2902.14	-0.20126
2902.14	-0.09884	2902.14	-0.20127
2902.14	-0.09879	2902.14	-0.20128
2902.14	-0.09874	2902.14	-0.20129
2902.14	-0.09869	2902.14	-0.2013
2902.14	-0.09863	2902.14	-0.20131
2902.14	-0.09858	2902.14	-0.20133
2902.14	-0.09853	2902.14	-0.20135
2902.14	-0.09848	2902.14	-0.20136
2902.14	-0.09842	2902.14	-0.20139
2902.14	-0.09837	2902.14	-0.20141
2902.14	-0.09832	2902.14	-0.20143
2902.14	-0.09826	2902.14	-0.20146
2902.14	-0.09821	2902.14	-0.20149
2902.14	-0.09815	2902.14	-0.20152
2902.14	-0.0981	2902.14	-0.20155
2902.14	-0.09805	2902.14	-0.20158
2902.14	-0.09799	2902.14	-0.20162
2902.14	-0.09794	2902.14	-0.20165
2902.14	-0.09789	2902.14	-0.20169
2902.14	-0.09783	2902.14	-0.20173
2902.14	-0.09778	2902.14	-0.20177
2902.14	-0.09773	2902.14	-0.20182
2902.14	-0.09768	2902.14	-0.20186
2902.14	-0.09762	2902.14	-0.20191
2902.14	-0.09757	2902.14	-0.20196
2902.14	-0.09752	2902.14	-0.20201
2902.14	-0.09747	2902.14	-0.20206
2902.14	-0.09742	2902.14	-0.20211
2902.14	-0.09737	2902.14	-0.20217
2902.14	-0.09732	2902.14	-0.20222
2902.14	-0.09727	2902.14	-0.20228
2902.14	-0.09722	2902.14	-0.20234
2902.14	-0.09717	2902.14	-0.2024
2902.14	-0.09712	2902.14	-0.20246
2902.14	-0.09707	2902.14	-0.20252
2902.14	-0.09702	2902.14	-0.20258
2902.14	-0.09698	2902.14	-0.20264
2902.14	-0.09693	2902.14	-0.20271
2902.14	-0.09688	2902.14	-0.20277
2902.14	-0.09683	2902.14	-0.20284
2902.14	-0.09679	2902.14	-0.20291
2902.14	-0.09674	2902.14	-0.20297
2902.14	-0.09669	2902.14	-0.20304
2902.14	-0.09665	2902.14	-0.20311
2902.14	-0.0966	2902.14	-0.20318
2902.14	-0.09655	2902.14	-0.20325
2902.14	-0.09651	2902.14	-0.20333
2902.14	-0.09646	2902.14	-0.2034
2902.14	-0.09641	2902.14	-0.20347
2902.14	-0.09637	2902.14	-0.20355
2902.14	-0.09632	2902.14	-0.20362
2902.15	-0.09627	2902.15	-0.2037
2902.15	-0.09623	2902.15	-0.20377
2902.15	-0.09618	2902.15	-0.20385
2902.15	-0.09613	2902.15	-0.20393
2902.15	-0.09608	2902.15	-0.20401
2902.15	-0.09604	2902.15	-0.20409
2902.15	-0.09599	2902.15	-0.20417
2902.15	-0.09594	2902.15	-0.20426
2902.15	-0.09589	2902.15	-0.20434
2902.15	-0.09584	2902.15	-0.20443
2902.15	-0.09579	2902.15	-0.20451
2902.15	-0.09574	2902.15	-0.2046
2902.15	-0.09569	2902.15	-0.20469
2902.15	-0.09563	2902.15	-0.20478
2902.15	-0.09558	2902.15	-0.20488
2902.15	-0.09553	2902.15	-0.20497
2902.15	-0.09547	2902.15	-0.20507
2902.15	-0.09542	2902.15	-0.20517
2902.15	-0.09537	2902.15	-0.20527
2902.15	-0.09531	2902.15	-0.20537
2902.15	-0.09525	2902.15	-0.20548
2902.15	-0.0952	2902.15	-0.20559
2902.15	-0.09514	2902.15	-0.2057
2902.15	-0.09508	2902.15	-0.20581
2902.15	-0.09502	2902.15	-0.20593
2902.15	-0.09496	2902.15	-0.20605
2902.15	-0.0949	2902.15	-0.20617
2902.15	-0.09484	2902.15	-0.2063
2902.15	-0.09478	2902.15	-0.20642
2902.15	-0.09472	2902.15	-0.20656
2902.15	-0.09466	2902.15	-0.20669
2902.15	-0.09459	2902.15	-0.20683
2902.15	-0.09453	2902.15	-0.20698
2902.15	-0.09447	2902.15	-0.20712
2902.15	-0.0944	2902.15	-0.20727
2902.15	-0.09434	2902.15	-0.20743
2902.15	-0.09427	2902.15	-0.20759
2902.15	-0.09421	2902.15	-0.20775
2902.15	-0.09415	2902.15	-0.20792
2902.15	-0.09408	2902.15	-0.2081
2902.15	-0.09401	2902.15	-0.20827
2902.15	-0.09395	2902.15	-0.20846
2902.15	-0.09388	2902.15	-0.20864
2902.15	-0.09382	2902.15	-0.20884
2902.15	-0.09375	2902.15	-0.20904
2902.15	-0.09369	2902.15	-0.20924
2902.15	-0.09363	2902.15	-0.20945
2902.15	-0.09356	2902.15	-0.20966
2902.15	-0.0935	2902.15	-0.20989
2902.15	-0.09344	2902.15	-0.21011
2902.15	-0.09337	2902.15	-0.21034
2902.15	-0.09331	2902.15	-0.21058
2902.15	-0.09325	2902.15	-0.21083
2902.15	-0.09319	2902.15	-0.21108
2902.15	-0.09313	2902.15	-0.21134
2902.15	-0.09308	2902.15	-0.2116
2902.15	-0.09302	2902.15	-0.21187
2902.15	-0.09296	2902.15	-0.21215
2902.15	-0.09291	2902.15	-0.21243
2902.15	-0.09286	2902.15	-0.21272
2902.15	-0.09281	2902.15	-0.21302
2902.15	-0.09276	2902.15	-0.21333
2902.15	-0.09272	2902.15	-0.21364
2902.15	-0.09267	2902.15	-0.21396
2902.15	-0.09263	2902.15	-0.21429
2902.15	-0.09259	2902.15	-0.21462
2902.15	-0.09256	2902.15	-0.21496
2902.15	-0.09252	2902.15	-0.21531
2902.15	-0.09249	2902.15	-0.21567
2902.15	-0.09247	2902.15	-0.21603
2902.15	-0.09244	2902.15	-0.2164
2902.15	-0.09242	2902.15	-0.21678
2902.15	-0.09241	2902.15	-0.21717
2902.15	-0.0924	2902.15	-0.21756
2902.15	-0.09239	2902.15	-0.21796
2902.15	-0.09239	2902.15	-0.21837
2902.15	-0.09239	2902.15	-0.21879
2902.15	-0.09239	2902.15	-0.21921
2902.15	-0.09241	2902.15	-0.21965
2902.15	-0.09242	2902.15	-0.22008
2902.15	-0.09245	2902.15	-0.22053
2902.15	-0.09247	2902.15	-0.22098
2902.15	-0.09251	2902.15	-0.22144
2902.15	-0.09255	2902.15	-0.2219
2902.15	-0.0926	2902.15	-0.22237
2902.15	-0.09265	2902.15	-0.22285
2902.15	-0.09271	2902.15	-0.22333
2902.15	-0.09278	2902.15	-0.22382
2902.15	-0.09286	2902.15	-0.22432
2902.15	-0.09294	2902.15	-0.22481
2902.15	-0.09304	2902.15	-0.22532
2902.15	-0.09314	2902.15	-0.22582
2902.15	-0.09325	2902.15	-0.22633
2902.15	-0.09336	2902.15	-0.22685
2902.15	-0.09349	2902.15	-0.22736
2902.15	-0.09363	2902.15	-0.22788
2902.15	-0.09377	2902.15	-0.2284
2902.15	-0.09393	2902.15	-0.22892
2902.15	-0.09409	2902.15	-0.22945
2902.16	-0.09427	2902.16	-0.22997
2902.16	-0.09446	2902.16	-0.23049
2902.16	-0.09465	2902.16	-0.23101
2902.16	-0.09486	2902.16	-0.23153
2902.16	-0.09507	2902.16	-0.23204
2902.16	-0.0953	2902.16	-0.23256
2902.16	-0.09554	2902.16	-0.23306
2902.16	-0.09579	2902.16	-0.23357
2902.16	-0.09605	2902.16	-0.23407
2902.16	-0.09632	2902.16	-0.23456
2902.16	-0.0966	2902.16	-0.23504
2902.16	-0.09689	2902.16	-0.23552
2902.16	-0.09719	2902.16	-0.23599
2902.16	-0.09751	2902.16	-0.23645
2902.16	-0.09783	2902.16	-0.2369
2902.16	-0.09817	2902.16	-0.23733
2902.16	-0.09851	2902.16	-0.23776
2902.16	-0.09887	2902.16	-0.23817
2902.16	-0.09923	2902.16	-0.23857
2902.16	-0.09961	2902.16	-0.23896
2902.16	-0.09999	2902.16	-0.23933
2902.16	-0.10038	2902.16	-0.23968
2902.16	-0.10079	2902.16	-0.24002
2902.16	-0.1012	2902.16	-0.24034
2902.16	-0.10161	2902.16	-0.24064
2902.16	-0.10204	2902.16	-0.24092
2902.16	-0.10248	2902.16	-0.24119
2902.16	-0.10292	2902.16	-0.24143
2902.16	-0.10336	2902.16	-0.24166
2902.16	-0.10382	2902.16	-0.24186
2902.16	-0.10427	2902.16	-0.24204
2902.16	-0.10474	2902.16	-0.2422
2902.16	-0.10521	2902.16	-0.24234
2902.16	-0.10568	2902.16	-0.24246
2902.16	-0.10615	2902.16	-0.24255
2902.16	-0.10663	2902.16	-0.24262
2902.16	-0.10711	2902.16	-0.24267
2902.16	-0.10759	2902.16	-0.24269
2902.16	-0.10808	2902.16	-0.2427
2902.16	-0.10856	2902.16	-0.24267
2902.16	-0.10904	2902.16	-0.24263
2902.16	-0.10952	2902.16	-0.24256
2902.16	-0.11	2902.16	-0.24247
2902.16	-0.11048	2902.16	-0.24236
2902.16	-0.11096	2902.16	-0.24222
2902.16	-0.11143	2902.16	-0.24206
2902.16	-0.1119	2902.16	-0.24189
2902.16	-0.11236	2902.16	-0.24169
2902.16	-0.11283	2902.16	-0.24147
2902.16	-0.11328	2902.16	-0.24123
2902.16	-0.11373	2902.16	-0.24097
2902.16	-0.11417	2902.16	-0.2407
2902.16	-0.11461	2902.16	-0.24041
2902.16	-0.11504	2902.16	-0.2401
2902.16	-0.11546	2902.16	-0.23977
2902.16	-0.11588	2902.16	-0.23943
2902.16	-0.11629	2902.16	-0.23908
2902.16	-0.11669	2902.16	-0.23871
2902.16	-0.11708	2902.16	-0.23833
2902.16	-0.11746	2902.16	-0.23794
2902.16	-0.11783	2902.16	-0.23754
2902.16	-0.1182	2902.16	-0.23713
2902.16	-0.11856	2902.16	-0.23672
2902.16	-0.11891	2902.16	-0.23629
2902.16	-0.11925	2902.16	-0.23586
2902.16	-0.11958	2902.16	-0.23543
2902.16	-0.1199	2902.16	-0.23499
2902.16	-0.12022	2902.16	-0.23454
2902.16	-0.12053	2902.16	-0.2341
2902.16	-0.12083	2902.16	-0.23365
2902.16	-0.12112	2902.16	-0.2332
2902.16	-0.1214	2902.16	-0.23276
2902.16	-0.12168	2902.16	-0.23231
2902.16	-0.12196	2902.16	-0.23186
2902.16	-0.12222	2902.16	-0.23142
2902.16	-0.12248	2902.16	-0.23098
2902.16	-0.12274	2902.16	-0.23054
2902.16	-0.12299	2902.16	-0.23011
2902.16	-0.12324	2902.16	-0.22968
2902.16	-0.12348	2902.16	-0.22925
2902.16	-0.12372	2902.16	-0.22883
2902.16	-0.12396	2902.16	-0.22842
2902.16	-0.1242	2902.16	-0.22801
2902.16	-0.12443	2902.16	-0.2276
2902.16	-0.12467	2902.16	-0.2272
2902.16	-0.1249	2902.16	-0.2268
2902.16	-0.12514	2902.16	-0.22641
2902.16	-0.12538	2902.16	-0.22602
2902.16	-0.12561	2902.16	-0.22564
2902.16	-0.12585	2902.16	-0.22526
2902.16	-0.1261	2902.16	-0.22488
2902.16	-0.12634	2902.16	-0.22451
2902.16	-0.12659	2902.16	-0.22413
2902.16	-0.12685	2902.16	-0.22376
2902.16	-0.12711	2902.16	-0.22339
2902.16	-0.12737	2902.16	-0.22302
2902.16	-0.12764	2902.16	-0.22265
2902.16	-0.12791	2902.16	-0.22227
2902.16	-0.12819	2902.16	-0.22189
2902.16	-0.12848	2902.16	-0.22151
2902.16	-0.12878	2902.16	-0.22112
2902.17	-0.12908	2902.17	-0.22073
2902.17	-0.12938	2902.17	-0.22032
2902.17	-0.1297	2902.17	-0.21991
2902.17	-0.13002	2902.17	-0.21949
2902.17	-0.13035	2902.17	-0.21906
2902.17	-0.13069	2902.17	-0.21861
2902.17	-0.13104	2902.17	-0.21815
2902.17	-0.13139	2902.17	-0.21767
2902.17	-0.13175	2902.17	-0.21718
2902.17	-0.13211	2902.17	-0.21667
2902.17	-0.13249	2902.17	-0.21614
2902.17	-0.13287	2902.17	-0.21559
2902.17	-0.13325	2902.17	-0.21501
2902.17	-0.13364	2902.17	-0.21442
2902.17	-0.13404	2902.17	-0.2138
2902.17	-0.13444	2902.17	-0.21315
2902.17	-0.13485	2902.17	-0.21247
2902.17	-0.13526	2902.17	-0.21177
2902.17	-0.13567	2902.17	-0.21104
2902.17	-0.13609	2902.17	-0.21027
2902.17	-0.1365	2902.17	-0.20947
2902.17	-0.13692	2902.17	-0.20864
2902.17	-0.13734	2902.17	-0.20778
2902.17	-0.13776	2902.17	-0.20688
2902.17	-0.13817	2902.17	-0.20594
2902.17	-0.13858	2902.17	-0.20497
2902.17	-0.13899	2902.17	-0.20396
2902.17	-0.1394	2902.17	-0.20291
2902.17	-0.13979	2902.17	-0.20182
2902.17	-0.14019	2902.17	-0.20069
2902.17	-0.14057	2902.17	-0.19952
2902.17	-0.14094	2902.17	-0.19831
2902.17	-0.1413	2902.17	-0.19706
2902.17	-0.14165	2902.17	-0.19577
2902.17	-0.14199	2902.17	-0.19443
2902.17	-0.14231	2902.17	-0.19306
2902.17	-0.14262	2902.17	-0.19164
2902.17	-0.14291	2902.17	-0.19018
2902.17	-0.14317	2902.17	-0.18869
2902.17	-0.14342	2902.17	-0.18715
2902.17	-0.14365	2902.17	-0.18558
2902.17	-0.14385	2902.17	-0.18396
2902.17	-0.14403	2902.17	-0.18231
2902.17	-0.14418	2902.17	-0.18063
2902.17	-0.1443	2902.17	-0.17891
2902.17	-0.14439	2902.17	-0.17715
2902.17	-0.14445	2902.17	-0.17537
2902.17	-0.14448	2902.17	-0.17356
2902.17	-0.14447	2902.17	-0.17172
2902.17	-0.14443	2902.17	-0.16986
2902.17	-0.14436	2902.17	-0.16797
2902.17	-0.14424	2902.17	-0.16606
2902.17	-0.14408	2902.17	-0.16414
2902.17	-0.14389	2902.17	-0.1622
2902.17	-0.14365	2902.17	-0.16025
2902.17	-0.14337	2902.17	-0.15829
2902.17	-0.14305	2902.17	-0.15633
2902.17	-0.14268	2902.17	-0.15437
2902.17	-0.14227	2902.17	-0.15241
2902.17	-0.14181	2902.17	-0.15046
2902.17	-0.14131	2902.17	-0.14851
2902.17	-0.14076	2902.17	-0.14658
2902.17	-0.14016	2902.17	-0.14467
2902.17	-0.13952	2902.17	-0.14278
2902.17	-0.13883	2902.17	-0.14091
2902.17	-0.13809	2902.17	-0.13908
2902.17	-0.13731	2902.17	-0.13728
2902.17	-0.13648	2902.17	-0.13552
2902.17	-0.1356	2902.17	-0.13381
2902.17	-0.13468	2902.17	-0.13214
2902.17	-0.13372	2902.17	-0.13052
2902.17	-0.13272	2902.17	-0.12896
2902.17	-0.13167	2902.17	-0.12746
2902.17	-0.13058	2902.17	-0.12603
2902.17	-0.12946	2902.17	-0.12466
2902.17	-0.1283	2902.17	-0.12336
2902.17	-0.1271	2902.17	-0.12214
2902.17	-0.12588	2902.17	-0.12099
2902.17	-0.12462	2902.17	-0.11993
2902.17	-0.12333	2902.17	-0.11895
2902.17	-0.12202	2902.17	-0.11806
2902.17	-0.12068	2902.17	-0.11726
2902.17	-0.11932	2902.17	-0.11656
2902.17	-0.11794	2902.17	-0.11594
2902.17	-0.11655	2902.17	-0.11543
2902.17	-0.11515	2902.17	-0.11501
2902.17	-0.11373	2902.17	-0.11469
2902.17	-0.11231	2902.17	-0.11447
2902.17	-0.11089	2902.17	-0.11435
2902.17	-0.10946	2902.17	-0.11433
2902.17	-0.10804	2902.17	-0.11442
2902.17	-0.10662	2902.17	-0.1146
2902.17	-0.10521	2902.17	-0.11488
2902.17	-0.10381	2902.17	-0.11527
2902.17	-0.10242	2902.17	-0.11575
2902.17	-0.10105	2902.17	-0.11632
2902.17	-0.0997	2902.17	-0.11699
2902.17	-0.09838	2902.17	-0.11775
2902.17	-0.09708	2902.17	-0.1186
2902.18	-0.09581	2902.18	-0.11954
2902.18	-0.09456	2902.18	-0.12056
2902.18	-0.09335	2902.18	-0.12167
2902.18	-0.09218	2902.18	-0.12285
2902.18	-0.09104	2902.18	-0.1241
2902.18	-0.08995	2902.18	-0.12542
2902.18	-0.08889	2902.18	-0.12681
2902.18	-0.08788	2902.18	-0.12826
2902.18	-0.08691	2902.18	-0.12977
2902.18	-0.08598	2902.18	-0.13133
2902.18	-0.08511	2902.18	-0.13294
2902.18	-0.08428	2902.18	-0.13459
2902.18	-0.0835	2902.18	-0.13628
2902.18	-0.08277	2902.18	-0.13801
2902.18	-0.08209	2902.18	-0.13977
2902.18	-0.08145	2902.18	-0.14155
2902.18	-0.08087	2902.18	-0.14335
2902.18	-0.08034	2902.18	-0.14516
2902.18	-0.07986	2902.18	-0.14699
2902.18	-0.07943	2902.18	-0.14883
2902.18	-0.07905	2902.18	-0.15066
2902.18	-0.07872	2902.18	-0.1525
2902.18	-0.07843	2902.18	-0.15433
2902.18	-0.0782	2902.18	-0.15615
2902.18	-0.078	2902.18	-0.15796
2902.18	-0.07786	2902.18	-0.15975
2902.18	-0.07775	2902.18	-0.16152
2902.18	-0.07769	2902.18	-0.16326
2902.18	-0.07768	2902.18	-0.16498
2902.18	-0.0777	2902.18	-0.16667
2902.18	-0.07775	2902.18	-0.16832
2902.18	-0.07785	2902.18	-0.16995
2902.18	-0.07798	2902.18	-0.17153
2902.18	-0.07814	2902.18	-0.17308
2902.18	-0.07834	2902.18	-0.17458
2902.18	-0.07856	2902.18	-0.17604
2902.18	-0.07881	2902.18	-0.17746
2902.18	-0.07909	2902.18	-0.17884
2902.18	-0.07939	2902.18	-0.18017
2902.18	-0.07972	2902.18	-0.18145
2902.18	-0.08006	2902.18	-0.18268
2902.18	-0.08043	2902.18	-0.18387
2902.18	-0.08081	2902.18	-0.18501
2902.18	-0.08121	2902.18	-0.18611
2902.18	-0.08162	2902.18	-0.18715
2902.18	-0.08205	2902.18	-0.18815
2902.18	-0.08249	2902.18	-0.1891
2902.18	-0.08294	2902.18	-0.19001
2902.18	-0.08339	2902.18	-0.19087
2902.18	-0.08386	2902.18	-0.19168
2902.18	-0.08433	2902.18	-0.19246
2902.18	-0.08481	2902.18	-0.19319
2902.18	-0.08529	2902.18	-0.19387
2902.18	-0.08577	2902.18	-0.19452
2902.18	-0.08626	2902.18	-0.19513
2902.18	-0.08674	2902.18	-0.1957
2902.18	-0.08723	2902.18	-0.19623
2902.18	-0.08772	2902.18	-0.19672
2902.18	-0.08821	2902.18	-0.19719
2902.18	-0.0887	2902.18	-0.19761
2902.18	-0.08919	2902.18	-0.19801
2902.18	-0.08967	2902.18	-0.19837
2902.18	-0.09016	2902.18	-0.19871
2902.18	-0.09064	2902.18	-0.19901
2902.18	-0.09112	2902.18	-0.19929
2902.18	-0.0916	2902.18	-0.19954
2902.18	-0.09207	2902.18	-0.19976
2902.18	-0.09254	2902.18	-0.19996
2902.18	-0.09301	2902.18	-0.20014
2902.18	-0.09348	2902.18	-0.20029
2902.18	-0.09395	2902.18	-0.20042
2902.18	-0.09441	2902.18	-0.20052
2902.18	-0.09487	2902.18	-0.20061
2902.18	-0.09533	2902.18	-0.20067
2902.18	-0.09579	2902.18	-0.20071
2902.18	-0.09625	2902.18	-0.20073
2902.18	-0.09671	2902.18	-0.20074
2902.18	-0.09716	2902.18	-0.20072
2902.18	-0.09761	2902.18	-0.20067
2902.18	-0.09807	2902.18	-0.20061
2902.18	-0.09852	2902.18	-0.20053
2902.18	-0.09897	2902.18	-0.20043
2902.18	-0.09943	2902.18	-0.2003
2902.18	-0.09988	2902.18	-0.20015
2902.18	-0.10033	2902.18	-0.19998
2902.18	-0.10079	2902.18	-0.19978
2902.18	-0.10124	2902.18	-0.19957
2902.18	-0.10169	2902.18	-0.19932
2902.18	-0.10214	2902.18	-0.19905
2902.18	-0.1026	2902.18	-0.19876
2902.18	-0.10305	2902.18	-0.19843
2902.18	-0.1035	2902.18	-0.19808
2902.18	-0.10395	2902.18	-0.1977
2902.18	-0.1044	2902.18	-0.19729
2902.18	-0.10484	2902.18	-0.19685
2902.18	-0.10529	2902.18	-0.19638
2902.18	-0.10573	2902.18	-0.19587
2902.18	-0.10617	2902.18	-0.19533
2902.18	-0.1066	2902.18	-0.19476
2902.18	-0.10703	2902.18	-0.19415
2902.18	-0.10745	2902.18	-0.19351
2902.19	-0.10786	2902.19	-0.19283
2902.19	-0.10827	2902.19	-0.19211
2902.19	-0.10867	2902.19	-0.19135
2902.19	-0.10906	2902.19	-0.19056
2902.19	-0.10943	2902.19	-0.18973
2902.19	-0.10979	2902.19	-0.18886
2902.19	-0.11014	2902.19	-0.18795
2902.19	-0.11048	2902.19	-0.187
2902.19	-0.1108	2902.19	-0.18602
2902.19	-0.1111	2902.19	-0.18499
2902.19	-0.11138	2902.19	-0.18393
2902.19	-0.11164	2902.19	-0.18284
2902.19	-0.11188	2902.19	-0.18171
2902.19	-0.1121	2902.19	-0.18054
2902.19	-0.11229	2902.19	-0.17934
2902.19	-0.11245	2902.19	-0.17811
2902.19	-0.11259	2902.19	-0.17685
2902.19	-0.11269	2902.19	-0.17556
2902.19	-0.11277	2902.19	-0.17424
2902.19	-0.11282	2902.19	-0.1729
2902.19	-0.11283	2902.19	-0.17153
2902.19	-0.11281	2902.19	-0.17015
2902.19	-0.11275	2902.19	-0.16875
2902.19	-0.11266	2902.19	-0.16733
2902.19	-0.11252	2902.19	-0.1659
2902.19	-0.11235	2902.19	-0.16447
2902.19	-0.11215	2902.19	-0.16303
2902.19	-0.1119	2902.19	-0.16158
2902.19	-0.11161	2902.19	-0.16014
2902.19	-0.11128	2902.19	-0.15871
2902.19	-0.1109	2902.19	-0.15728
2902.19	-0.11049	2902.19	-0.15587
2902.19	-0.11004	2902.19	-0.15447
2902.19	-0.10954	2902.19	-0.15309
2902.19	-0.109	2902.19	-0.15174
2902.19	-0.10842	2902.19	-0.15042
2902.19	-0.1078	2902.19	-0.14912
2902.19	-0.10714	2902.19	-0.14787
2902.19	-0.10644	2902.19	-0.14665
2902.19	-0.1057	2902.19	-0.14548
2902.19	-0.10493	2902.19	-0.14436
2902.19	-0.10412	2902.19	-0.14328
2902.19	-0.10327	2902.19	-0.14227
2902.19	-0.10239	2902.19	-0.14131
2902.19	-0.10148	2902.19	-0.14041
2902.19	-0.10054	2902.19	-0.13957
2902.19	-0.09957	2902.19	-0.13881
2902.19	-0.09857	2902.19	-0.13811
2902.19	-0.09755	2902.19	-0.13749
2902.19	-0.09651	2902.19	-0.13694
2902.19	-0.09545	2902.19	-0.13647
2902.19	-0.09437	2902.19	-0.13607
2902.19	-0.09328	2902.19	-0.13576
2902.19	-0.09218	2902.19	-0.13553
2902.19	-0.09106	2902.19	-0.13538
2902.19	-0.08994	2902.19	-0.13532
2902.19	-0.08881	2902.19	-0.13534
2902.19	-0.08769	2902.19	-0.13544
2902.19	-0.08656	2902.19	-0.13563
2902.19	-0.08544	2902.19	-0.1359
2902.19	-0.08432	2902.19	-0.13626
2902.19	-0.08321	2902.19	-0.1367
2902.19	-0.08211	2902.19	-0.13722
2902.19	-0.08103	2902.19	-0.13781
2902.19	-0.07996	2902.19	-0.13849
2902.19	-0.07891	2902.19	-0.13924
2902.19	-0.07788	2902.19	-0.14007
2902.19	-0.07688	2902.19	-0.14097
2902.19	-0.0759	2902.19	-0.14194
2902.19	-0.07494	2902.19	-0.14297
2902.19	-0.07402	2902.19	-0.14407
2902.19	-0.07313	2902.19	-0.14522
2902.19	-0.07226	2902.19	-0.14644
2902.19	-0.07144	2902.19	-0.1477
2902.19	-0.07065	2902.19	-0.14902
2902.19	-0.06989	2902.19	-0.15038
2902.19	-0.06917	2902.19	-0.15178
2902.19	-0.06849	2902.19	-0.15322
2902.19	-0.06785	2902.19	-0.15469
2902.19	-0.06725	2902.19	-0.1562
2902.19	-0.06669	2902.19	-0.15773
2902.19	-0.06617	2902.19	-0.15928
2902.19	-0.06569	2902.19	-0.16085
2902.19	-0.06526	2902.19	-0.16243
2902.19	-0.06486	2902.19	-0.16403
2902.19	-0.0645	2902.19	-0.16563
2902.19	-0.06419	2902.19	-0.16724
2902.19	-0.06391	2902.19	-0.16884
2902.19	-0.06367	2902.19	-0.17044
2902.19	-0.06348	2902.19	-0.17203
2902.19	-0.06331	2902.19	-0.17361
2902.19	-0.06319	2902.19	-0.17518
2902.19	-0.0631	2902.19	-0.17673
2902.19	-0.06305	2902.19	-0.17826
2902.19	-0.06303	2902.19	-0.17976
2902.19	-0.06304	2902.19	-0.18125
2902.19	-0.06308	2902.19	-0.1827
2902.19	-0.06315	2902.19	-0.18413
2902.19	-0.06325	2902.19	-0.18552
2902.2	-0.06338	2902.2	-0.18688
2902.2	-0.06353	2902.2	-0.1882
2902.2	-0.0637	2902.2	-0.18949
2902.2	-0.0639	2902.2	-0.19074
2902.2	-0.06411	2902.2	-0.19196
2902.2	-0.06435	2902.2	-0.19313
2902.2	-0.0646	2902.2	-0.19426
2902.2	-0.06487	2902.2	-0.19536
2902.2	-0.06515	2902.2	-0.19641
2902.2	-0.06544	2902.2	-0.19742
2902.2	-0.06575	2902.2	-0.19839
2902.2	-0.06606	2902.2	-0.19932
2902.2	-0.06639	2902.2	-0.2002
2902.2	-0.06671	2902.2	-0.20105
2902.2	-0.06705	2902.2	-0.20186
2902.2	-0.06739	2902.2	-0.20263
2902.2	-0.06773	2902.2	-0.20336
2902.2	-0.06807	2902.2	-0.20405
2902.2	-0.06841	2902.2	-0.2047
2902.2	-0.06875	2902.2	-0.20532
2902.2	-0.06909	2902.2	-0.20591
2902.2	-0.06943	2902.2	-0.20646
2902.2	-0.06976	2902.2	-0.20698
2902.2	-0.07009	2902.2	-0.20747
2902.2	-0.07042	2902.2	-0.20792
2902.2	-0.07073	2902.2	-0.20836
2902.2	-0.07104	2902.2	-0.20876
2902.2	-0.07135	2902.2	-0.20914
2902.2	-0.07164	2902.2	-0.2095
2902.2	-0.07193	2902.2	-0.20983
2902.2	-0.0722	2902.2	-0.21014
2902.2	-0.07247	2902.2	-0.21044
2902.2	-0.07273	2902.2	-0.21072
2902.2	-0.07298	2902.2	-0.21098
2902.2	-0.07322	2902.2	-0.21123
2902.2	-0.07344	2902.2	-0.21146
2902.2	-0.07366	2902.2	-0.21168
2902.2	-0.07387	2902.2	-0.2119
2902.2	-0.07406	2902.2	-0.2121
2902.2	-0.07425	2902.2	-0.2123
2902.2	-0.07443	2902.2	-0.21249
2902.2	-0.07459	2902.2	-0.21268
2902.2	-0.07475	2902.2	-0.21287
2902.2	-0.07489	2902.2	-0.21305
2902.2	-0.07503	2902.2	-0.21323
2902.2	-0.07516	2902.2	-0.21342
2902.2	-0.07528	2902.2	-0.2136
2902.2	-0.07539	2902.2	-0.21379
2902.2	-0.07549	2902.2	-0.21399
[truncated: 28,002 more rows]
