# Supplementary material for: Dual-comb optical activity spectroscopy for the analysis of vibrational optical activity induced by external magnetic field
Source: Nat Commun. 2023 Feb 16;14:883. doi: 10.1038/s41467-023-36509-w (PMC9935641; doi:10.1038/s41467-023-36509-w)
Supplement: Supplementary file 3 — Source Data [file 41467_2023_36509_MOESM3_ESM.zip › Source data/Fig. 7.xlsx]

## Sheet: a for interferograms
Time (us)	R-limonene (*150)	S-limonene (*150)	Referece-105 for clarity
0.0032	1.80931e-06	-2.84065e-08	-104.93
0.0064	1.21269e-05	-8.52412e-06	-104.928
0.0096	2.58698e-05	-3.05023e-05	-104.925
0.0128	2.41546e-05	-2.99871e-05	-104.931
0.016	-3.26841e-06	-2.15094e-05	-104.94
0.0192	-3.14303e-05	1.42897e-05	-104.943
0.0224	-5.1902e-05	0.000119029	-104.949
0.0256	-0.000100823	8.89301e-05	-104.964
0.0288	-0.00019597	-8.34781e-05	-104.965
0.032	-0.000388321	-0.000199162	-104.96
0.0352	-0.000462683	-8.81522e-06	-104.958
0.0384	-0.000448533	0.000265729	-104.963
0.0416	-0.000329239	0.000598771	-104.956
0.0448	-1.3644e-05	0.000870223	-104.95
0.048	0.000441026	0.000722727	-104.952
0.0512	0.000717391	-0.000283453	-104.948
0.0544	0.000713847	-0.00169	-104.939
0.0576	0.000872258	-0.00244	-104.93
0.0608	0.0008892	-0.00255	-104.924
0.064	0.000725314	-0.00176	-104.916
0.0672	0.000485378	-0.000160984	-104.912
0.0704	0.000543264	0.0019	-104.918
0.0736	0.000411195	0.00209	-104.929
0.0768	0.000979235	0.000378019	-104.933
0.08	0.000789144	-0.00126	-104.93
0.0832	0.00193	-0.00264	-104.927
0.0864	0.00261	-0.00324	-104.925
0.0896	0.00329	-0.00269	-104.919
0.0928	0.00327	0.000718284	-104.926
0.096	0.00354	0.00336	-104.948
0.0992	0.003	0.0041	-104.966
0.1024	0.00154	0.00286	-104.965
0.1056	4.89705e-05	0.000902107	-104.959
0.1088	-0.00103	-0.00145	-104.948
0.112	-0.00328	-0.0042	-104.928
0.1152	-0.00488	-0.0022	-104.911
0.1184	-0.00483	0.000909919	-104.911
0.1216	-0.00284	0.00189	-104.924
0.1248	-0.00135	0.00169	-104.935
0.128	-0.000530408	0.000720136	-104.944
0.1312	0.000128703	-0.00213	-104.953
0.1344	-0.000164652	-0.00405	-104.953
0.1376	-0.00181	-0.00172	-104.946
0.1408	-0.00215	0.00402	-104.947
0.144	-0.00213	0.00779	-104.955
0.1472	-0.000941169	0.01026	-104.961
0.1504	0.000722444	0.00957	-104.965
0.1536	0.00466	0.00902	-104.966
0.1568	0.00807	0.00234	-104.963
0.16	0.00824	-0.00222	-104.948
0.1632	0.00704	-0.00308	-104.935
0.1664	0.00441	-0.00096372	-104.929
0.1696	-0.000204392	-0.000124168	-104.931
0.1728	-0.00322	-0.000795091	-104.926
0.176	-0.00349	-0.00229	-104.928
0.1792	-0.000358943	-0.00669	-104.931
0.1824	0.00283	-0.01218	-104.928
0.1856	0.00786	-0.01365	-104.923
0.1888	0.01349	-0.00794	-104.928
0.192	0.0146	-0.00385	-104.937
0.1952	0.01458	-0.000168324	-104.938
0.1984	0.00907	0.00258	-104.936
0.2016	0.00468	0.00344	-104.941
0.2048	-0.00276	-0.00114	-104.945
0.208	-0.00853	-0.00777	-104.94
0.2112	-0.01081	-0.00778	-104.939
0.2144	-0.00925	-0.00213	-104.943
0.2176	-0.00636	0.00162	-104.933
0.2208	-4.10683e-05	0.0103	-104.922
0.224	0.00832	0.01365	-104.917
0.2272	0.01796	0.01063	-104.924
0.2304	0.02098	-0.00428	-104.933
0.2336	0.02408	-0.01414	-104.95
0.2368	0.02815	-0.01976	-104.967
0.24	0.02503	-0.02263	-104.975
0.2432	0.0197	-0.01315	-104.967
0.2464	0.00848	4.07913e-05	-104.954
0.2496	-0.0017	0.00988	-104.947
0.2528	-0.01356	0.00689	-104.94
0.256	-0.01559	-0.00187	-104.939
0.2592	-0.01121	-0.00714	-104.942
0.2624	0.000568731	-0.01786	-104.944
0.2656	0.01154	-0.02186	-104.944
0.2688	0.01395	-0.0114	-104.941
0.272	0.01285	0.0017	-104.945
0.2752	0.000776547	0.00179	-104.957
0.2784	-0.01019	0.00103	-104.965
0.2816	-0.01458	0.00616	-104.969
0.2848	-0.00897	0.01069	-104.974
0.288	4.53286e-05	0.00893	-104.969
0.2912	0.00435	0.01538	-104.951
0.2944	0.00663	0.0237	-104.94
0.2976	0.00448	0.02138	-104.937
0.3008	-0.00415	0.00867	-104.938
0.304	-0.00879	-0.00353	-104.936
0.3072	-0.00644	-0.01307	-104.942
0.3104	-0.000205586	-0.02387	-104.947
0.3136	0.00543	-0.02476	-104.945
0.3168	0.01485	-0.00923	-104.943
0.32	0.02557	0.01525	-104.951
0.3232	0.02382	0.03506	-104.962
0.3264	0.00931	0.03975	-104.967
0.3296	-0.009	0.03795	-104.971
0.3328	-0.02739	0.02364	-104.972
0.336	-0.04093	0.00284	-104.963
0.3392	-0.0426	0.000594945	-104.949
0.3424	-0.02503	0.00971	-104.947
0.3456	-0.00531	0.02759	-104.955
0.3488	0.01605	0.0366	-104.959
0.352	0.03475	0.03909	-104.962
0.3552	0.04262	0.01639	-104.962
0.3584	0.04632	-0.01746	-104.955
0.3616	0.04153	-0.04631	-104.945
0.3648	0.03588	-0.04537	-104.941
0.368	0.01894	-0.03319	-104.947
0.3712	0.0028	-0.01425	-104.957
0.3744	-0.01539	0.00483	-104.966
0.3776	-0.02405	0.01848	-104.973
0.3808	-0.02307	0.00932	-104.973
0.384	-0.01433	-0.01215	-104.963
0.3872	-0.00162	-0.01949	-104.953
0.3904	0.01549	-0.0178	-104.954
0.3936	0.0169	-0.0217	-104.963
0.3968	0.000836669	-0.0174	-104.969
0.4	-0.00986	-0.01974	-104.975
0.4032	-0.01	-0.02418	-104.976
0.4064	-0.01062	-0.04062	-104.966
0.4096	0.000911535	-0.0433	-104.954
0.4128	0.00953	-0.03139	-104.945
0.416	0.01484	-0.01803	-104.946
0.4192	0.01165	-0.00964	-104.948
0.4224	0.000308263	-0.00596	-104.955
0.4256	0.00256	-0.00313	-104.963
0.4288	0.01129	-0.01467	-104.969
0.432	0.01978	-0.01837	-104.965
0.4352	0.0342	-0.00786	-104.961
0.4384	0.04408	0.00522	-104.961
0.4416	0.04023	0.01024	-104.964
0.4448	0.01741	0.00985	-104.97
0.448	0.00212	0.00613	-104.981
0.4512	-0.01243	-0.00764	-104.99
0.4544	-0.01489	-0.02125	-104.993
0.4576	-0.01924	-0.02157	-104.987
0.4608	-0.01688	-0.01357	-104.981
0.464	-0.01035	-0.01323	-104.975
0.4672	-0.00902	-0.01217	-104.968
0.4704	-0.00339	-0.00318	-104.968
0.4736	0.00312	-0.000379615	-104.974
0.4768	0.00587	-0.00797	-104.98
0.48	-0.00334	-0.01632	-104.981
0.4832	-0.000487252	-0.01584	-104.982
0.4864	0.00402	-0.01575	-104.983
0.4896	0.00491	-0.0222	-104.981
0.4928	0.01597	-0.01177	-104.977
0.496	0.02271	0.00433	-104.976
0.4992	0.03345	0.00501	-104.977
0.5024	0.03812	0.000693678	-104.975
0.5056	0.03429	-0.00416	-104.975
0.5088	0.02539	-0.00832	-104.979
0.512	0.00976	-0.01921	-104.982
0.5152	-0.00546	-0.02082	-104.984
0.5184	-0.01244	-0.01961	-104.986
0.5216	-0.01047	-0.02824	-104.988
0.5248	-0.00363	-0.04209	-104.987
0.528	-0.000746809	-0.04898	-104.982
0.5312	0.00654	-0.04542	-104.979
0.5344	0.00581	-0.0388	-104.979
0.5376	0.000102293	-0.02027	-104.979
0.5408	-0.00983	0.000245044	-104.98
0.544	-0.01534	0.01979	-104.985
0.5472	-0.01517	0.01588	-104.989
0.5504	-0.01323	0.0066	-104.99
0.5536	-0.00321	-0.00254	-104.99
0.5568	0.00995	-0.01133	-104.991
0.56	0.0176	-0.01493	-104.99
0.5632	0.01213	-0.00161	-104.988
0.5664	0.00375	0.01829	-104.987
0.5696	-0.00908	0.02199	-104.988
0.5728	-0.01897	0.01683	-104.988
0.576	-0.02244	0.00551	-104.988
0.5792	-0.01175	-0.00479	-104.99
0.5824	-0.00186	-0.01384	-104.992
0.5856	0.0062	-0.01379	-104.992
0.5888	0.0135	-0.00443	-104.992
0.592	0.01105	0.00658	-104.993
0.5952	0.00642	0.00715	-104.993
0.5984	0.00381	0.00545	-104.992
0.6016	0.00588	-0.000241094	-104.992
0.6048	0.0095	-0.00521	-104.993
0.608	0.01173	-0.00891	-104.993
0.6112	0.01258	-0.00673	-104.994
0.6144	0.01296	0.000155552	-104.995
0.6176	0.00875	0.00323	-104.996
0.6208	0.00385	0.00424	-104.997
0.624	-0.000834273	0.00537	-104.997
0.6272	-0.00272	0.00338	-104.998
0.6304	-0.00373	1.08594e-05	-104.998
0.6336	-0.00346	-0.00118	-104.999
0.6368	-0.00225	-0.00109	-104.999
0.64	-0.000742713	-0.00039996	-105
0.6432	0.000159462	0.000173344	-105
0.6464	0.00020515	0.000431938	-105.001
0.6496	-0.00111	-0.000105479	-105.002
0.6528	-0.00373	0.00021474	-105.002
0.656	-0.00473	0.00145	-105.003
0.6592	-0.00521	0.000446312	-105.003
0.6624	-0.00194	-0.00112	-105.003
0.6656	0.00233	-0.00234	-105.003
0.6688	0.00477	-0.00572	-105.004
0.672	0.00472	-0.01196	-105.005
0.6752	-0.00143	-0.01477	-105.005
0.6784	-0.00664	-0.01476	-105.006
0.6816	-0.01286	-0.01437	-105.007
0.6848	-0.01883	-0.01518	-105.006
0.688	-0.01696	-0.00816	-105.005
0.6912	-0.01221	0.00792	-105.005
0.6944	-0.00435	0.01903	-105.006
0.6976	0.00404	0.02484	-105.006
0.7008	0.01234	0.02847	-105.009
0.704	0.01994	0.01984	-105.013
0.7072	0.02379	-0.00144	-105.016
0.7104	0.01785	-0.01879	-105.018
0.7136	0.01024	-0.02152	-105.018
0.7168	0.00259	-0.01783	-105.016
0.72	-0.0019	-0.01281	-105.013
0.7232	0.00127	-0.000769981	-105.008
0.7264	0.00417	0.01234	-105.007
0.7296	0.00578	0.00165	-105.009
0.7328	-0.00462	-0.00918	-105.011
0.736	-0.02152	-0.01197	-105.014
0.7392	-0.03278	-0.0095	-105.018
0.7424	-0.03573	-0.01606	-105.021
0.7456	-0.02843	-0.02586	-105.019
0.7488	0.00642	-0.03003	-105.017
0.752	0.03592	-0.04854	-105.014
0.7552	0.05661	-0.08704	-105.012
0.7584	0.04763	-0.09778	-105.008
0.7616	0.02738	-0.07173	-105.008
0.7648	0.01259	-0.04365	-105.009
0.768	0.00811	-0.01592	-105.007
0.7712	0.02049	0.01475	-105.003
0.7744	0.05588	0.02143	-105
0.7776	0.06839	0.00162	-104.996
0.7808	0.0556	-0.02351	-104.993
0.784	0.03084	-0.02764	-104.994
0.7872	-0.00827	-0.01642	-105.001
0.7904	-0.02722	-0.00373	-105.008
0.7936	-0.04348	0.00326	-105.013
0.7968	-0.01568	0.00987	-105.016
0.8	0.01305	-0.00847	-105.018
0.8032	0.03275	-0.01779	-105.014
0.8064	0.0254	-0.01173	-105.01
0.8096	0.02442	0.03138	-105.011
0.8128	-0.00807	0.05352	-105.016
0.816	-0.01491	0.0852	-105.019
0.8192	0.00221	0.12619	-105.025
0.8224	0.02286	0.14444	-105.032
0.8256	0.0048	0.12051	-105.037
0.8288	-0.03811	0.09415	-105.038
0.832	-0.08049	0.09653	-105.039
0.8352	-0.13294	0.03847	-105.044
0.8384	-0.16406	-0.03212	-105.048
0.8416	-0.15134	-0.07543	-105.055
0.8448	-0.09637	-0.10148	-105.07
0.848	-0.04759	-0.09922	-105.085
0.8512	-0.07083	-0.07055	-105.099
0.8544	-0.11839	0.02629	-105.11
0.8576	-0.17715	0.10721	-105.122
0.8608	-0.21519	0.11287	-105.13
0.864	-0.1878	0.07838	-105.138
0.8672	-0.09724	0.06003	-105.152
0.8704	-0.02025	0.01274	-105.172
0.8736	0.01887	-0.01386	-105.191
0.8768	0.00452	-0.00341	-105.21
0.88	-0.04075	0.0321	-105.228
0.8832	-0.10996	0.02694	-105.246
0.8864	-0.15784	-0.00474	-105.256
0.8896	-0.19716	-0.02741	-105.262
0.8928	-0.17262	-0.02289	-105.272
0.896	-0.15077	-0.05621	-105.281
0.8992	-0.07673	-0.08314	-105.284
0.9024	0.02193	-0.0623	-105.288
0.9056	0.10919	-0.05454	-105.287
0.9088	0.15652	-0.1258	-105.275
0.912	0.16405	-0.16405	-105.254
0.9152	0.11777	-0.17635	-105.233
0.9184	0.08178	-0.24675	-105.211
0.9216	0.01278	-0.29396	-105.187
0.9248	0.04688	-0.2945	-105.155
0.928	0.11801	-0.29169	-105.121
0.9312	0.17454	-0.34188	-105.071
0.9344	0.19036	-0.37774	-105.002
0.9376	0.1751	-0.36954	-104.924
0.9408	0.14774	-0.34331	-104.838
0.944	0.11806	-0.35729	-104.739
0.9472	0.12114	-0.29495	-104.625
0.9504	0.21107	-0.23401	-104.502
0.9536	0.28708	-0.21889	-104.372
0.9568	0.37783	-0.2688	-104.226
0.96	0.36145	-0.26617	-104.082
0.9632	0.34413	-0.21555	-103.948
0.9664	0.20975	-0.18472	-103.824
0.9696	0.04938	-0.13	-103.701
0.9728	-0.0777	-0.03638	-103.589
0.976	-0.18785	0.03202	-103.492
0.9792	-0.24609	0.0384	-103.404
0.9824	-0.25075	0.09768	-103.332
0.9856	-0.21655	0.23898	-103.291
0.9888	-0.23182	0.39826	-103.282
0.992	-0.24755	0.54334	-103.297
0.9952	-0.34718	0.70931	-103.342
0.9984	-0.48337	0.82036	-103.421
1.0016	-0.60847	0.83124	-103.529
1.0048	-0.77293	0.80849	-103.658
1.008	-0.90131	0.87562	-103.819
1.0112	-0.94555	0.9252	-104.014
1.0144	-0.96206	0.93951	-104.242
1.0176	-0.94247	0.92092	-104.501
1.0208	-0.87874	0.89018	-104.796
1.024	-0.84677	0.82346	-105.123
1.0272	-0.82391	0.77084	-105.472
1.0304	-0.79685	0.75739	-105.836
1.0336	-0.74604	0.81968	-106.229
1.0368	-0.67908	0.80451	-106.634
1.04	-0.6198	0.67401	-107.051
1.0432	-0.56247	0.50079	-107.483
1.0464	-0.51089	0.24072	-107.933
1.0496	-0.51623	-0.02787	-108.39
1.0528	-0.50892	-0.16038	-108.844
1.056	-0.49293	-0.16595	-109.303
1.0592	-0.4248	-0.14586	-109.753
1.0624	-0.33003	-0.23533	-110.177
1.0656	-0.22137	-0.36729	-110.567
1.0688	-0.07777	-0.51234	-110.926
1.072	0.09373	-0.70932	-111.244
1.0752	0.14223	-0.85204	-111.511
1.0784	0.23648	-0.84509	-111.729
1.0816	0.31236	-0.80452	-111.902
1.0848	0.36175	-0.89531	-112.025
1.088	0.40768	-1.04349	-112.085
1.0912	0.41962	-1.20578	-112.098
1.0944	0.50974	-1.386	-112.055
1.0976	0.53772	-1.60035	-111.959
1.1008	0.56913	-1.64112	-111.801
1.104	0.73429	-1.6142	-111.6
1.1072	0.91387	-1.60323	-111.353
1.1104	1.18926	-1.65328	-111.055
1.1136	1.48295	-1.6582	-110.702
1.1168	1.81915	-1.73739	-110.3
1.12	2.01409	-1.88315	-109.833
1.1232	2.1918	-2.07352	-109.299
1.1264	2.32054	-2.25981	-108.712
1.1296	2.41932	-2.43777	-108.079
1.1328	2.45771	-2.57267	-107.39
1.136	2.53295	-2.58639	-106.641
1.1392	2.6196	-2.45598	-105.83
1.1424	2.65882	-2.32865	-104.947
1.1456	2.64898	-2.24029	-103.983
1.1488	2.6079	-2.18813	-102.953
1.152	2.58108	-2.19233	-101.883
1.1552	2.46126	-2.29023	-100.779
1.1584	2.30865	-2.23968	-99.6425
1.1616	2.18175	-2.01125	-98.4921
1.1648	2.11488	-1.68644	-97.3438
1.168	2.03703	-1.29253	-96.1883
1.1712	1.9096	-0.91488	-95.0431
1.1744	1.70522	-0.51026	-93.9248
1.1776	1.34726	-0.21611	-92.8418
1.1808	0.80724	0.03016	-91.787
1.184	0.26297	0.35534	-90.7672
1.1872	-0.195	0.84592	-89.7978
1.1904	-0.61267	1.36795	-88.8788
1.1936	-0.92574	1.93462	-88.0013
1.1968	-1.16359	2.56518	-87.1733
1.2	-1.4006	3.02193	-86.397
1.2032	-1.70515	3.196	-85.6739
1.2064	-2.1599	3.30908	-85.0388
1.2096	-2.75706	3.71401	-84.5677
1.2128	-3.80914	4.67691	-84.3704
1.216	-5.22034	6.28272	-84.5997
1.2192	-6.77557	8.26494	-85.4871
1.2224	-7.99375	9.84659	-87.3418
1.2256	-8.31338	9.97065	-90.5132
1.2288	-2.95829	5.4716	-95.3334
1.232	1.21118	-0.44548	-102.055
1.2352	5.87407	-7.34756	-110.667
1.2384	9.99627	-14.0989	-120.779
1.2416	13.0733	-19.9792	-131.561
1.2448	14.5745	-24.1384	-141.784
1.248	15.8495	-27.5293	-149.922
1.2512	17.1032	-29.9458	-154.394
1.2544	17.3352	-30.0543	-153.92
1.2576	16.0637	-27.2001	-147.832
1.2608	12.7613	-20.9053	-136.323
1.264	8.83367	-12.8711	-120.528
1.2672	4.60401	-3.94064	-102.449
1.2704	2.32851	2.96956	-84.6228
1.2736	2.21186	6.96984	-69.6858
1.2768	4.05981	7.69268	-59.7981
1.28	5.63439	7.04483	-56.2338
1.2832	5.75506	6.17971	-59.0971
1.2864	4.23171	5.55999	-67.3396
1.2896	0.51496	6.23188	-79.0506
1.2928	-5.12458	8.53064	-91.8998
1.296	-11.5703	11.9268	-103.629
1.2992	-18.5908	16.6373	-112.513
1.3024	-27.3353	24.0436	-117.66
1.3056	-36.2169	32.5648	-119.046
1.3088	-43.7194	40.5057	-117.361
1.312	-47.8377	45.5657	-113.739
1.3152	-47.3584	46.1973	-109.466
1.3184	-41.3265	41.1566	-105.653
1.3216	-30.1228	30.6262	-103.064
1.3248	-16.5833	17.3531	-102.039
1.328	-3.60279	4.24304	-102.537
1.3312	7.26772	-7.05953	-104.199
1.3344	14.8303	-15.2177	-106.49
1.3376	18.5846	-19.5891	-108.863
1.3408	19.2842	-20.8036	-110.844
1.344	18.3299	-20.1749	-112.096
1.3472	16.9295	-18.8723	-112.472
1.3504	13.9664	-15.7848	-111.994
1.3536	10.9848	-12.4931	-110.801
1.3568	8.46776	-9.53737	-109.114
1.36	6.04774	-6.61865	-107.196
1.3632	4.20178	-4.28467	-105.319
1.3664	3.72586	-3.39076	-103.711
1.3696	4.34216	-3.70037	-102.532
1.3728	5.21414	-4.40928	-101.904
1.376	5.12033	-4.30558	-101.866
1.3792	4.58033	-3.89984	-102.383
1.3824	3.04952	-2.61966	-103.347
1.3856	0.59763	-0.4973	-104.614
1.3888	-1.42825	1.16311	-106.02
1.392	-2.23125	1.61676	-107.363
1.3952	-2.26713	1.3624	-108.48
1.3984	-2.63909	1.53592	-109.243
1.4016	-3.15349	1.96634	-109.566
1.4048	-3.99362	2.84822	-109.405
1.408	-5.54648	4.56036	-108.793
1.4112	-6.86817	6.13499	-107.82
1.4144	-7.18104	6.76437	-106.603
1.4176	-5.98643	5.91361	-105.28
1.4208	-4.3442	4.60283	-104.005
1.424	-2.20996	2.74905	-102.927
1.4272	0.07027	0.67326	-102.14
1.4304	1.70736	-0.85217	-101.711
1.4336	2.65322	-1.7867	-101.667
1.4368	3.51656	-2.73316	-101.987
1.44	4.7893	-4.1633	-102.592
1.4432	6.22403	-5.80704	-103.396
1.4464	7.25827	-7.07573	-104.298
1.4496	8.15154	-8.20009	-105.187
1.4528	8.07802	-8.32563	-105.952
1.456	6.54713	-6.9455	-106.532
1.4592	4.49029	-4.98139	-106.889
1.4624	2.59415	-3.11629	-107.008
1.4656	1.40179	-1.8959	-106.9
1.4688	0.40518	-0.82824	-106.627
1.472	0.34657	-0.67194	-106.251
1.4752	0.59954	-0.81794	-105.84
1.4784	0.37795	-0.49769	-105.461
1.4816	-0.78074	0.73168	-105.189
1.4848	-1.61612	1.59852	-105.068
1.488	-1.84998	1.82181	-105.108
1.4912	-1.54548	1.4626	-105.319
1.4944	-0.64435	0.46926	-105.673
1.4976	0.66924	-0.95887	-106.114
1.5008	1.83373	-2.24073	-106.565
1.504	2.2045	-2.71336	-106.957
1.5072	1.56985	-2.14803	-107.224
1.5104	1.03352	-1.63423	-107.31
1.5136	0.63062	-1.19837	-107.184
1.5168	-0.02389	-0.45924	-106.858
1.52	0.01663	-0.36771	-106.35
1.5232	0.25515	-0.43736	-105.701
1.5264	0.40573	-0.39874	-104.973
1.5296	-0.23373	0.42916	-104.248
1.5328	-1.19172	1.55702	-103.595
1.536	-2.0346	2.53503	-103.075
1.5392	-3.49259	4.07764	-102.75
1.5424	-4.47627	5.08501	-102.659
1.5456	-4.43457	5.00702	-102.798
1.5488	-3.62443	4.10569	-103.149
1.552	-3.27234	3.61574	-103.679
1.5552	-2.69901	2.87376	-104.328
1.5584	-2.62866	2.62299	-105.022
1.5616	-3.23691	3.05713	-105.691
1.5648	-4.32898	3.9985	-106.271
1.568	-4.41781	3.97573	-106.7
1.5712	-3.78792	3.28806	-106.923
1.5744	-2.56801	2.06664	-106.928
1.5776	-0.94306	0.49447	-106.725
1.5808	0.83525	-1.18384	-106.341
1.584	1.94864	-2.16359	-105.827
1.5872	2.41617	-2.4811	-105.25
1.5904	2.42705	-2.34359	-104.679
1.5936	2.60714	-2.38915	-104.162
1.5968	2.69063	-2.36592	-103.751
1.6	2.65679	-2.26557	-103.495
1.6032	2.41289	-2.00108	-103.416
1.6064	1.81252	-1.42674	-103.516
1.6096	0.5485	-0.23373	-103.789
1.6128	-1.12922	1.33468	-104.21
1.616	-2.12571	2.19687	-104.726
1.6192	-2.40598	2.33178	-105.285
1.6224	-2.35109	2.13273	-105.84
1.6256	-1.81961	1.47044	-106.343
1.6288	-1.07085	0.61536	-106.752
1.632	-0.48575	-0.04355	-107.036
1.6352	-0.4334	-0.13493	-107.186
1.6384	-0.23025	-0.33965	-107.192
1.6416	-0.05915	-0.47366	-107.049
1.6448	-0.08945	-0.37177	-106.774
1.648	-0.30233	-0.05864	-106.388
1.6512	-0.40322	0.16541	-105.915
1.6544	-0.84271	0.74352	-105.382
1.6576	-1.28421	1.32891	-104.828
1.6608	-1.43393	1.61427	-104.306
1.664	-0.84017	1.1391	-103.85
1.6672	-0.19878	0.58818	-103.502
1.6704	0.30401	0.1383	-103.299
1.6736	0.75099	-0.29879	-103.261
1.6768	0.71003	-0.28809	-103.377
1.68	0.2687	0.08687	-103.632
1.6832	-0.32407	0.58487	-103.997
1.6864	-0.5627	0.71376	-104.419
1.6896	-0.5386	0.58016	-104.84
1.6928	-0.17647	0.11959	-105.219
1.696	0.19839	-0.33377	-105.521
1.6992	0.63182	-0.81964	-105.722
1.7024	0.76265	-0.97506	-105.817
1.7056	0.40343	-0.61709	-105.822
1.7088	0.09973	-0.29547	-105.753
1.712	0.01917	-0.18336	-105.632
1.7152	0.06284	-0.18897	-105.485
1.7184	0.21054	-0.29989	-105.344
1.7216	0.61899	-0.6767	-105.222
1.7248	1.03475	-1.0663	-105.121
1.728	1.03869	-1.05096	-105.047
1.7312	0.86266	-0.86084	-104.993
1.7344	0.65991	-0.64547	-104.944
1.7376	0.53673	-0.50951	-104.895
1.7408	0.31157	-0.27167	-104.847
1.744	0.35397	-0.30302	-104.804
1.7472	0.59998	-0.53858	-104.764
1.7504	0.89243	-0.82197	-104.729
1.7536	1.09137	-1.0153	-104.707
1.7568	1.28932	-1.21052	-104.697
1.76	1.26419	-1.1855	-104.697
1.7632	0.99181	-0.91746	-104.714
1.7664	0.56681	-0.50272	-104.753
1.7696	0.35941	-0.31028	-104.811
1.7728	0.22787	-0.19705	-104.881
1.776	0.13404	-0.12419	-104.962
1.7792	0.2044	-0.21616	-105.045
1.7824	0.39861	-0.42973	-105.12
1.7856	0.58018	-0.62732	-105.181
1.7888	0.55935	-0.6192	-105.23
1.792	0.66117	-0.72947	-105.263
1.7952	0.67474	-0.74641	-105.276
1.7984	0.6135	-0.68392	-105.271
1.8016	0.46888	-0.53362	-105.249
1.8048	0.41824	-0.47275	-105.21
1.808	0.35249	-0.39276	-105.155
1.8112	0.18215	-0.20666	-105.094
1.8144	0.11259	-0.12166	-105.035
1.8176	0.15812	-0.15321	-104.981
1.8208	0.15347	-0.13681	-104.936
1.824	0.0764	-0.05163	-104.905
1.8272	-0.05442	0.08384	-104.887
1.8304	-0.19637	0.22769	-104.88
1.8336	-0.30562	0.33577	-104.884
1.8368	-0.41115	0.43685	-104.901
1.84	-0.26457	0.28335	-104.928
1.8432	-0.06834	0.07922	-104.958
1.8464	0.05108	-0.0484	-104.99
1.8496	0.08309	-0.08819	-105.02
1.8528	-0.05177	0.04137	-105.04
1.856	-0.23442	0.22153	-105.05
1.8592	-0.40006	0.38695	-105.05
1.8624	-0.42887	0.41711	-105.045
1.8656	-0.25404	0.24492	-105.035
1.8688	-0.08358	0.07752	-105.023
1.872	0.02178	-0.02494	-105.012
1.8752	0.02906	-0.02955	-105.002
1.8784	-0.06971	0.07194	-104.991
1.8816	-0.19447	0.19889	-104.983
1.8848	-0.23247	0.23802	-104.979
1.888	-0.15108	0.15676	-104.978
1.8912	-0.01707	0.02189	-104.981
1.8944	0.08153	-0.07854	-104.988
1.8976	0.11884	-0.11809	-104.997
1.9008	0.10857	-0.10981	-105.005
1.904	0.04229	-0.04488	-105.01
1.9072	-0.01208	0.00869	-105.013
1.9104	-0.02901	0.02542	-105.014
1.9136	-0.01452	0.01131	-105.012
1.9168	0.0042	-0.00665	-105.009
1.92	0.00476	-0.0062	-105.006
1.9232	0.000443828	-0.000724216	-105.001
1.9264	0.00276	-0.00203	-104.997
1.9296	0.0225	-0.02115	-104.995
1.9328	0.04695	-0.04554	-104.995
1.936	0.04984	-0.04897	-104.997
1.9392	0.02202	-0.02213	-105
1.9424	-0.02576	0.0245	-105.005
1.9456	-0.07911	0.07679	-105.009
1.9488	-0.11025	0.10698	-105.013
1.952	-0.08379	0.07967	-105.016
1.9552	-0.02636	0.02202	-105.017
1.9584	0.0236	-0.0277	-105.016
1.9616	0.03972	-0.04313	-105.013
1.9648	0.04773	-0.04986	-105.008
1.968	0.03151	-0.03144	-105
1.9712	0.00325	-0.000870531	-104.991
1.9744	0.01376	-0.00933	-104.983
1.9776	0.05836	-0.05213	-104.976
1.9808	0.09019	-0.08279	-104.972
1.984	0.08395	-0.07646	-104.971
1.9872	0.09724	-0.09047	-104.974
1.9904	0.11052	-0.10449	-104.977
1.9936	0.10198	-0.09688	-104.98
1.9968	0.08856	-0.08468	-104.985
2	0.1016	-0.09859	-104.988
2.0032	0.12413	-0.12145	-104.99
2.0064	0.12888	-0.12674	-104.992
2.0096	0.15042	-0.14854	-104.993
2.0128	0.1965	-0.19435	-104.992
2.016	0.21995	-0.21618	-104.986
2.0192	0.13043	-0.12494	-104.979
2.0224	0.00138	0.00574	-104.973
2.0256	-0.13648	0.14585	-104.964
2.0288	-0.26746	0.27867	-104.957
2.032	-0.36134	0.3734	-104.954
2.0352	-0.30609	0.31904	-104.95
2.0384	-0.17653	0.19055	-104.946
2.0416	-0.03758	0.05207	-104.944
2.0448	0.07486	-0.06068	-104.945
2.048	0.1286	-0.11536	-104.949
2.0512	0.08189	-0.07096	-104.958
2.0544	-0.02053	0.02788	-104.972
2.0576	-0.08562	0.08841	-104.989
2.0608	-0.08331	0.0828	-105.002
2.064	-0.10434	0.10189	-105.009
2.0672	-0.11327	0.10964	-105.014
2.0704	-0.06913	0.06569	-105.013
2.0736	0.01833	-0.02062	-105.009
2.0768	0.02713	-0.02727	-105.001
2.08	0.02941	-0.02755	-104.993
2.0832	0.11618	-0.1106	-104.979
2.0864	0.16453	-0.15389	-104.959
2.0896	0.07267	-0.05664	-104.938
2.0928	0.0709	-0.05069	-104.922
2.096	0.05721	-0.03302	-104.907
2.0992	0.11846	-0.09151	-104.896
2.1024	0.20412	-0.17769	-104.898
2.1056	0.32347	-0.2996	-104.908
2.1088	0.41258	-0.39185	-104.92
2.112	0.31149	-0.2949	-104.936
2.1152	0.1725	-0.1612	-104.957
2.1184	0.05804	-0.05106	-104.973
2.1216	-0.05145	0.05618	-104.982
2.1248	-0.0914	0.09332	-104.993
2.128	-0.07075	0.06936	-105.005
2.1312	0.05678	-0.06031	-105.014
2.1344	0.18877	-0.19363	-105.019
2.1376	0.24218	-0.24792	-105.022
2.1408	0.2285	-0.23411	-105.022
2.144	0.18487	-0.18765	-105.011
2.1472	0.03064	-0.03012	-104.998
2.1504	-0.08997	0.09336	-104.987
2.1536	-0.1184	0.12507	-104.974
2.1568	-0.10455	0.11551	-104.958
2.16	-0.05863	0.0741	-104.941
2.1632	0.00701	0.0119	-104.927
2.1664	0.08549	-0.06301	-104.914
2.1696	0.11998	-0.09449	-104.902
2.1728	0.0761	-0.05094	-104.903
2.176	0.05742	-0.03397	-104.91
2.1792	0.08629	-0.06432	-104.915
2.1824	0.05254	-0.03117	-104.918
2.1856	-0.02756	0.04738	-104.924
2.1888	-0.05154	0.07044	-104.927
2.192	-0.05963	0.07755	-104.931
2.1952	-0.07819	0.09342	-104.941
2.1984	-0.0894	0.09991	-104.96
2.2016	-0.03721	0.04378	-104.975
2.2048	0.00652	-0.00207	-104.983
2.208	0.00392	-0.000514005	-104.987
2.2112	0.07147	-0.06826	-104.988
2.2144	0.14188	-0.13768	-104.984
2.2176	0.17049	-0.16519	-104.98
2.2208	0.16166	-0.15675	-104.981
2.224	0.14817	-0.14413	-104.984
2.2272	0.13117	-0.12587	-104.98
2.2304	0.03437	-0.02701	-104.972
2.2336	-0.08357	0.09367	-104.961
2.2368	-0.0893	0.10315	-104.947
2.24	-0.07968	0.09778	-104.93
2.2432	-0.10724	0.12705	-104.924
2.2464	-0.07665	0.0961	-104.925
2.2496	-0.01813	0.03924	-104.919
2.2528	-0.00846	0.03162	-104.911
2.256	0.00659	0.0177	-104.907
2.2592	0.05283	-0.02697	-104.901
2.2624	0.08442	-0.05661	-104.893
2.2656	0.08287	-0.0537	-104.888
2.2688	-0.00796	0.03523	-104.895
2.272	-0.08508	0.11132	-104.899
2.2752	-0.14678	0.1722	-104.902
2.2784	-0.20103	0.22373	-104.913
2.2816	-0.18406	0.20291	-104.927
2.2848	-0.07064	0.08702	-104.937
2.288	0.06898	-0.05532	-104.947
2.2912	0.17812	-0.16851	-104.963
2.2944	0.21468	-0.20801	-104.974
2.2976	0.21482	-0.20772	-104.973
2.3008	0.10856	-0.0996	-104.966
2.304	-0.04304	0.05367	-104.959
2.3072	-0.11929	0.13215	-104.951
2.3104	-0.1646	0.17963	-104.942
2.3136	-0.16045	0.17559	-104.942
2.3168	-0.12882	0.14266	-104.947
2.32	-0.04016	0.05422	-104.946
2.3232	0.01166	0.00534	-104.935
2.3264	0.01247	0.00586	-104.93
2.3296	0.01961	-0.000692966	-104.927
2.3328	0.04069	-0.02014	-104.921
2.336	0.01959	0.00238	-104.915
2.3392	0.00508	0.01596	-104.919
2.3424	0.01228	0.00754	-104.924
2.3456	0.02382	-0.00295	-104.92
2.3488	0.01179	0.00839	-104.922
2.352	0.00966	0.00837	-104.931
2.3552	0.04914	-0.03232	-104.935
2.3584	0.0563	-0.03951	-104.935
2.3616	0.07085	-0.0552	-104.94
2.3648	0.07025	-0.05615	-104.946
2.368	0.06001	-0.04556	-104.944
2.3712	0.00745	0.00792	-104.941
2.3744	-0.06778	0.08131	-104.948
2.3776	-0.10478	0.11713	-104.952
2.3808	-0.10844	0.12158	-104.95
2.384	-0.07695	0.08986	-104.95
2.3872	-0.0205	0.03329	-104.951
2.3904	0.05204	-0.03724	-104.943
2.3936	0.08071	-0.06271	-104.931
2.3968	0.05219	-0.03234	-104.924
2.4	0.01383	0.00557	-104.925
2.4032	-0.01212	0.03132	-104.926
2.4064	-0.01071	0.02977	-104.927
2.4096	-0.01216	0.03005	-104.931
2.4128	0.02265	-0.00393	-104.928
2.416	0.0479	-0.026	-104.916
2.4192	0.02907	-0.00547	-104.909
2.4224	0.00773	0.01422	-104.916
2.4256	-0.01039	0.02968	-104.926
2.4288	-0.01642	0.03212	-104.94
2.432	-0.01566	0.02771	-104.954
2.4352	0.00664	0.00227	-104.966
2.4384	0.03744	-0.02722	-104.961
2.4416	0.04431	-0.0312	-104.95
2.4448	0.03625	-0.02171	-104.944
2.448	0.02591	-0.01006	-104.939
2.4512	0.02693	-0.00767	-104.926
2.4544	0.01948	0.00114	-104.921
2.4576	0.01874	0.00064465	-104.925
2.4608	0.02571	-0.00584	-104.924
2.464	0.02496	-0.00317	-104.916
2.4672	0.01472	0.00848	-104.911
2.4704	0.00631	0.01624	-104.913
2.4736	0.00605	0.01769	-104.909
2.4768	0.00891	0.0158	-104.905
2.48	0.0082	0.01457	-104.912
2.4832	0.01117	0.00782	-104.927
2.4864	0.01245	0.00402	-104.937
2.4896	0.00807	0.00664	-104.943
2.4928	0.00535	0.00695	-104.953
2.496	0.00539	0.00673	-104.953
2.4992	0.0096	0.00528	-104.943
2.5024	0.01087	0.00605	-104.935
2.5056	0.01108	0.00401	-104.942
2.5088	0.00845	0.00371	-104.953
2.512	0.00377	0.0053	-104.965
2.5152	-0.00202	0.00714	-104.98
2.5184	-0.00351	0.00787	-104.983
2.5216	6.44602e-05	0.00932	-104.964
2.5248	0.00485	0.01101	-104.939
2.528	0.00887	0.0118	-104.92
2.5312	0.01114	0.01159	-104.913
2.5344	0.01319	0.01132	-104.906
2.5376	0.01276	0.01132	-104.907
2.5408	0.01161	0.01066	-104.914
2.544	0.01183	0.01135	-104.911
2.5472	0.0129	0.01282	-104.901
2.5504	0.01381	0.01396	-104.893
2.5536	0.01324	0.01328	-104.898
2.5568	0.01288	0.01288	-104.901
2.56	0.0122	0.0122	-104.906
2.5632	0.00911	0.00911	-104.93

## Sheet:  b for VCD
Wavenumber	R-limonene (*10^5)	Racemic (*10^5)	S-limonene (*10^5)
2942.74	1.58167	0.16818	-1.33472
2939.72	3.40938	0.03214	-2.51984
2936.71	3.79278	0.02697	-3.06676
2933.7	3.06556	0.05776	-2.68301
2930.69	1.78581	0.17227	-1.39963
2927.67	-0.16659	0.30524	0.61466
2924.66	-2.6186	0.19245	2.93481
2921.65	-4.35936	-0.03381	4.54748
2918.63	-4.54884	0.03181	4.7564
2915.62	-3.66657	0.10219	4.13657
2912.61	-2.87668	-0.04832	3.19834
2909.59	-2.39749	-0.02651	2.44716
2906.58	-1.85735	0.15204	1.96154
2903.57	-1.17734	0.13129	1.44939
2900.56	-0.35191	0.0436	0.37469
2897.54	0.78248	0.0191	-0.91891
2894.53	2.13178	-0.10782	-2.04394

## Sheet: c for ORD
Wavenumber	R-limonene (*10^5)	Racemic (*10^5)	S-limonene (*10^5)
2942.74	-0.07222	0.23791	-0.71762
2939.72	0.65763	0.09924	-1.17948
2936.71	1.68169	-0.06748	-1.93129
2933.7	2.42094	-0.31918	-2.67879
2930.69	2.95187	-0.41796	-3.24265
2927.67	3.30647	-0.23158	-3.4534
2924.66	2.88064	0.05457	-2.94424
2921.65	1.68971	0.12714	-1.75802
2918.63	0.34709	0.12239	-0.36297
2915.62	-0.42607	0.28624	0.67113
2912.61	-0.7839	0.37468	1.37156
2909.59	-1.12964	0.23019	1.67055
2906.58	-1.54575	0.13588	1.83609
2903.57	-1.89772	0.17605	2.04221
2900.56	-2.20223	0.14616	2.21704
2897.54	-2.46306	0.03694	2.21322
2894.53	-2.32776	-0.01816	2.10296
