# Supplementary material for: Dual-comb optical activity spectroscopy for the analysis of vibrational optical activity induced by external magnetic field
Source: Nat Commun. 2023 Feb 16;14:883. doi: 10.1038/s41467-023-36509-w (PMC9935641; doi:10.1038/s41467-023-36509-w)
Supplement: Supplementary file 3 — Source Data [file 41467_2023_36509_MOESM3_ESM.zip › Source data/Fig. SI.xlsx]

## Sheet: Fig. S1
Time (s)	VCD_SNR	fitting	ORD_SNR	fitting	VCD_sensitivity	fitting	ORD_sensitivity	fitting
1	63.3961	63.3961	74.4818	74.4818	0.00381	0.00381	0.00149	0.00149
2	91.1364	89.6556	107.888	105.333	0.00265	0.00269	0.00103	0.00106
3	111.906	109.805	132.414	129.006	0.00216	0.0022	0.000839835	0.000862019
4	126.628	126.792	151.547	148.964	0.00191	0.0019	0.000733807	0.00074653
5	140.233	141.758	167.854	166.546	0.00172	0.0017	0.000662517	0.000667717
6	154.287	155.288	185.869	182.442	0.00156	0.00155	0.000598304	0.00060954
7	165.24	167.73	199.496	197.06	0.00146	0.00144	0.000557435	0.000564324
8	173.825	179.311	208.338	210.666	0.00139	0.00135	0.000533776	0.000527877
9	186.887	190.188	223.702	223.446	0.00129	0.00127	0.000497115	0.000497687
10	199.737	200.476	237.03	235.532	0.00121	0.0012	0.000469164	0.000472147
11	211.884	210.261	251.189	247.028	0.00114	0.00115	0.000442718	0.000450175
12	220.498	219.611	261.295	258.013	0.00109	0.0011	0.000425596	0.00043101
13	228.61	228.578	271.605	268.548	0.00106	0.00106	0.00040944	0.000414101
14	240.341	237.207	285.645	278.685	0.001	0.00102	0.000389315	0.000399037
15	247.137	245.532	292.11	288.467	0.000976183	0.000982561	0.000380698	0.000385507
16	256.314	253.584	300.989	297.927	0.000941229	0.000951361	0.000369468	0.000373265
17	264.422	261.389	309.55	307.096	0.000912369	0.000922956	0.000359251	0.00036212
18	272.582	268.967	318.453	316	0.000885056	0.000896952	0.000349207	0.000351918
19	281.313	276.337	326.938	324.659	0.000857586	0.000873029	0.000340143	0.000342532
20	287.769	283.516	333.778	333.093	0.000838347	0.000850923	0.000333173	0.000333859
21	294.564	290.518	341.536	341.319	0.000819009	0.000830416	0.000325605	0.000325813
22	297.192	297.354	343.504	349.351	0.000811765	0.000811323	0.00032374	0.000318322
23	303.956	304.037	350.412	357.202	0.000793702	0.00079349	0.000317357	0.000311325
24	309.513	310.576	357.029	364.885	0.000779453	0.000776783	0.000311476	0.00030477
25	313.29	316.981	360.919	372.409	0.000770055	0.000761089	0.000308119	0.000298612
26	317.366	323.258	365.254	379.784	0.000760164	0.000746309	0.000304462	0.000292813
27	323.8	329.416	372.207	387.019	0.00074506	0.000732358	0.000298774	0.00028734
28	329.391	335.461	378.306	394.121	0.000732414	0.000719161	0.000293958	0.000282162
29	336.716	341.399	386.471	401.097	0.000716481	0.000706653	0.000287747	0.000277254
30	341.842	347.235	393.139	407.954	0.000705737	0.000694776	0.000282867	0.000272594
31	347.193	352.975	399.043	414.697	0.00069486	0.000683478	0.000278681	0.000268162
32	351.662	358.623	403.444	421.333	0.000686029	0.000672714	0.000275641	0.000263938
33	358.124	364.183	410.656	427.866	0.00067365	0.000662443	0.000270801	0.000259909
34	363.191	369.66	415.806	434.3	0.000664253	0.000652628	0.000267447	0.000256058
35	367.974	375.057	421.065	440.64	0.000655617	0.000643237	0.000264106	0.000252373
36	371.946	380.377	426.252	446.891	0.000648616	0.000634241	0.000260892	0.000248843
37	375.32	385.624	431.061	453.055	0.000642786	0.000625611	0.000257982	0.000245458
38	377.857	390.8	434.497	459.137	0.00063847	0.000617325	0.000255941	0.000242206
39	383.067	395.909	441.218	465.139	0.000629786	0.000609359	0.000252043	0.000239081
40	388.356	400.952	447.206	471.064	0.000621209	0.000601694	0.000248668	0.000236074
41	396.1	405.933	456.129	476.916	0.000609065	0.00059431	0.000243804	0.000233177
42	399.419	410.854	459.385	482.697	0.000604003	0.000587193	0.000242076	0.000230384
43	405.212	415.716	465.941	488.41	0.000595368	0.000580325	0.00023867	0.00022769
44	409.551	420.522	470.839	494.057	0.000589061	0.000573692	0.000236186	0.000225087
45	411.595	425.274	473.221	499.639	0.000586136	0.000567282	0.000234998	0.000222572
46	419.104	429.973	481.777	505.16	0.000575634	0.000561082	0.000230824	0.00022014
47	426.495	434.622	490.601	510.622	0.000565658	0.000555081	0.000226673	0.000217785
48	429.613	439.221	494.703	516.025	0.000561553	0.000549269	0.000224793	0.000215505
49	434.019	443.773	501.443	521.373	0.000555853	0.000543635	0.000221772	0.000213294
50	439.393	448.278	507.968	526.666	0.000549053	0.000538171	0.000218923	0.000211151
51	444.172	452.739	514.391	531.907	0.000543146	0.000532869	0.000216189	0.00020907
52	448.003	457.156	519.418	537.096	0.000538502	0.00052772	0.000214097	0.00020705
53	453.264	461.531	525.507	542.236	0.000532251	0.000522718	0.000211616	0.000205088
54	457.217	465.864	530.871	547.327	0.00052765	0.000517855	0.000209478	0.00020318
55	458.499	470.158	531.929	552.372	0.000526174	0.000513126	0.000209062	0.000201324
56	461.853	474.413	536.309	557.371	0.000522353	0.000508524	0.000207354	0.000199519
57	466.661	478.63	542.666	562.326	0.000516972	0.000504043	0.000204925	0.000197761
58	468.001	482.81	544.715	567.237	0.000515492	0.000499679	0.000204154	0.000196048
59	473.543	486.955	550.278	572.106	0.000509459	0.000495427	0.000202091	0.00019438
60	480.183	491.064	557.797	576.934	0.000502413	0.000491281	0.000199366	0.000192753
61	485.631	495.14	563.387	581.722	0.000496777	0.000487237	0.000197388	0.000191167
62	493.72	499.182	572.193	586.471	0.000488638	0.000483292	0.00019435	0.000189619
63	501.411	503.191	580.315	591.181	0.000481143	0.000479441	0.00019163	0.000188108
64	502.921	507.169	582.175	595.855	0.000479699	0.00047568	0.000191018	0.000186633
65	509.998	511.116	589.904	600.492	0.000473042	0.000472007	0.000188515	0.000185191
66	513.67	515.033	593.943	605.093	0.00046966	0.000468418	0.000187233	0.000183783
67	516.826	518.92	596.706	609.66	0.000466792	0.000464909	0.000186366	0.000182406
68	516.907	522.778	596.768	614.193	0.000466719	0.000461478	0.000186347	0.00018106
69	519.454	526.608	599.337	618.693	0.000464431	0.000458122	0.000185548	0.000179743
70	519.068	530.41	598.703	623.16	0.000464776	0.000454838	0.000185745	0.000178455
71	523.006	534.185	602.822	627.595	0.000461276	0.000451623	0.000184476	0.000177194
72	526.874	537.934	607.085	631.999	0.00045789	0.000448476	0.00018318	0.000175959
73	533.637	541.657	614.57	636.373	0.000452087	0.000445394	0.000180949	0.00017475
74	536.739	545.354	618.312	640.717	0.000449474	0.000442374	0.000179854	0.000173565
75	538.795	549.027	620.546	645.032	0.000447759	0.000439415	0.000179206	0.000172404
76	541.118	552.675	623.673	649.318	0.000445837	0.000436514	0.000178308	0.000171266
77	543.903	556.299	626.795	653.575	0.000443554	0.000433671	0.00017742	0.00017015
78	544.904	559.899	628.111	657.806	0.000442739	0.000430882	0.000177048	0.000169056
79	550.373	563.477	634.883	662.009	0.00043834	0.000428146	0.00017516	0.000167982
80	551.77	567.032	635.957	666.186	0.00043723	0.000425462	0.000174864	0.000166929
81	552.845	570.565	637.21	670.337	0.00043638	0.000422827	0.00017452	0.000165896
82	555.992	574.076	639.539	674.462	0.00043391	0.000420241	0.000173885	0.000164881
83	561.117	577.566	644.176	678.562	0.000429947	0.000417702	0.000172633	0.000163885
84	565.236	581.035	648.766	682.637	0.000426813	0.000415208	0.000171411	0.000162906
85	568.445	584.483	652.217	686.689	0.000424404	0.000412758	0.000170505	0.000161945
86	573	587.911	657.339	690.716	0.000421031	0.000410352	0.000169176	0.000161001
87	579.728	591.32	665.271	694.72	0.000416144	0.000407986	0.000167159	0.000160073
88	582.435	594.708	668.851	698.702	0.00041421	0.000405662	0.000166264	0.000159161
89	583.978	598.078	670.846	702.66	0.000413116	0.000403376	0.00016577	0.000158264
90	593.531	601.428	682.389	706.597	0.000406466	0.000401129	0.000162966	0.000157382
91	597.166	604.76	686.722	710.511	0.000403992	0.000398919	0.000161937	0.000156515
92	598.549	608.074	688.132	714.405	0.000403059	0.000396745	0.000161605	0.000155662
93	601.536	611.37	691.382	718.277	0.000401057	0.000394606	0.000160846	0.000154823
94	604.49	614.648	694.898	722.128	0.000399097	0.000392502	0.000160032	0.000153997
95	604.84	617.909	695.206	725.959	0.000398867	0.00039043	0.000159961	0.000153185
96	609.963	621.153	701.343	729.77	0.000395516	0.000388391	0.000158561	0.000152385
97	611.845	624.379	702.692	733.561	0.0003943	0.000386384	0.000158257	0.000151597
98	616.016	627.59	707.339	737.333	0.00039163	0.000384408	0.000157217	0.000150822
99	618.121	630.783	709.677	741.085	0.000390296	0.000382462	0.000156699	0.000150058
100	620.595	633.961	712.722	744.818	0.00038874	0.000380544	0.00015603	0.000149306
101	623.135	637.123	715.217	748.533	0.000387156	0.000378656	0.000155485	0.000148565
102	624.168	640.269	715.948	752.23	0.000386515	0.000376795	0.000155327	0.000147835
103	626.673	643.4	718.169	755.908	0.00038497	0.000374962	0.000154846	0.000147116
104	632.663	646.516	724.136	759.569	0.000381325	0.000373154	0.00015357	0.000146407
105	636.091	649.617	727.351	763.212	0.00037927	0.000371373	0.000152892	0.000145708
106	638.225	652.703	729.934	766.837	0.000378002	0.000369617	0.000152351	0.000145019
107	642.113	655.775	734.696	770.446	0.000375713	0.000367886	0.000151363	0.00014434
108	643.537	658.832	736.871	774.038	0.000374882	0.000366179	0.000150916	0.00014367
109	643.11	661.875	737.063	777.613	0.000375131	0.000364495	0.000150877	0.000143009
110	645.588	664.904	740.579	781.172	0.000373691	0.000362835	0.000150161	0.000142358
111	647.396	667.92	743.27	784.715	0.000372647	0.000361197	0.000149617	0.000141715
112	651.875	670.921	748.867	788.242	0.000370087	0.000359581	0.000148499	0.000141081
113	652.912	673.91	750.337	791.753	0.000369499	0.000357986	0.000148208	0.000140455
114	655.476	676.885	753.69	795.248	0.000368054	0.000356412	0.000147549	0.000139838
115	657.448	679.848	756.329	798.729	0.00036695	0.000354859	0.000147034	0.000139229
116	662.941	682.797	762.71	802.194	0.000363909	0.000353327	0.000145804	0.000138627
117	663.324	685.734	762.72	805.644	0.000363699	0.000351813	0.000145802	0.000138034
118	667.692	688.658	766.49	809.08	0.00036132	0.00035032	0.000145085	0.000137447
119	672.638	691.57	771.444	812.501	0.000358663	0.000348844	0.000144153	0.000136869
120	673.442	694.47	771.299	815.908	0.000358235	0.000347388	0.00014418	0.000136297
121	677.267	697.357	775.048	819.3	0.000356212	0.000345949	0.000143483	0.000135733
122	683.283	700.233	781.608	822.679	0.000353075	0.000344529	0.000142278	0.000135175
123	683.126	703.097	781.15	826.043	0.000353156	0.000343125	0.000142362	0.000134625
124	686.044	705.949	784.262	829.395	0.000351654	0.000341739	0.000141797	0.000134081
125	689.629	708.79	787.915	832.732	0.000349827	0.000340369	0.000141139	0.000133543
126	693.989	711.62	793.072	836.057	0.000347628	0.000339016	0.000140222	0.000133012
127	697.809	714.438	797.941	839.368	0.000345726	0.000337679	0.000139366	0.000132488
128	696.859	717.245	797.242	842.666	0.000346197	0.000336357	0.000139488	0.000131969
129	704.351	720.042	805.851	845.951	0.000342515	0.000335051	0.000137998	0.000131457
130	704.783	722.827	806.812	849.224	0.000342304	0.00033376	0.000137834	0.00013095
131	707.517	725.602	810.659	852.484	0.000340982	0.000332483	0.00013718	0.000130449
132	710.699	728.366	814.838	855.731	0.000339455	0.000331221	0.000136476	0.000129954
133	709.971	731.12	814.567	858.966	0.000339803	0.000329974	0.000136522	0.000129465
134	708.82	733.863	814.244	862.19	0.000340355	0.00032874	0.000136576	0.000128981
135	709.967	736.596	815.882	865.401	0.000339805	0.00032752	0.000136302	0.000128502
136	712.164	739.319	819.071	868.6	0.000338757	0.000326314	0.000135771	0.000128029
137	716.088	742.033	824.469	871.788	0.000336901	0.000325121	0.000134882	0.000127561
138	717.335	744.736	825.95	874.963	0.000336315	0.000323941	0.00013464	0.000127098
139	720.794	747.429	830.512	878.128	0.000334701	0.000322774	0.0001339	0.00012664
140	724.933	750.113	835.712	881.281	0.00033279	0.000321619	0.000133067	0.000126187
141	726.306	752.787	838.165	884.423	0.000332161	0.000320476	0.000132678	0.000125738
142	728.317	755.452	840.638	887.553	0.000331244	0.000319346	0.000132287	0.000125295
143	731.901	758.107	845.866	890.673	0.000329622	0.000318227	0.00013147	0.000124856
144	735.333	760.753	850.07	893.782	0.000328083	0.00031712	0.00013082	0.000124422
145	738.592	763.39	853.636	896.88	0.000326636	0.000316025	0.000130273	0.000123992
146	745.164	766.018	861.868	899.967	0.000323755	0.000314941	0.000129029	0.000123567
147	744.288	768.637	861.217	903.044	0.000324136	0.000313868	0.000129126	0.000123146
148	744.918	771.247	862.03	906.111	0.000323861	0.000312806	0.000129005	0.000122729
149	748.613	773.848	866.192	909.167	0.000322263	0.000311754	0.000128385	0.000122316
150	750.345	776.441	867.735	912.212	0.000321519	0.000310713	0.000128156	0.000121908
151	752.807	779.025	870.855	915.248	0.000320468	0.000309683	0.000127697	0.000121504
152	755.266	781.6	874.157	918.274	0.000319424	0.000308662	0.000127215	0.000121103
153	757.372	784.167	876.233	921.289	0.000318536	0.000307652	0.000126914	0.000120707
154	761.61	786.725	881.08	924.295	0.000316763	0.000306651	0.000126215	0.000120314
155	763.032	789.275	882.961	927.291	0.000316173	0.000305661	0.000125947	0.000119926
156	766.384	791.817	887.318	930.278	0.000314791	0.000304679	0.000125328	0.000119541
157	768.138	794.351	889.537	933.255	0.000314072	0.000303707	0.000125015	0.000119159
158	769.284	796.877	891.755	936.222	0.000313604	0.000302745	0.000124705	0.000118782
159	775.129	799.395	898.335	939.18	0.000311239	0.000301791	0.000123791	0.000118407
160	776.465	801.905	900.353	942.129	0.000310703	0.000300847	0.000123514	0.000118037
161	776.307	804.407	899.872	945.069	0.000310767	0.000299911	0.00012358	0.00011767
162	777.673	806.901	901.273	947.999	0.000310221	0.000298984	0.000123388	0.000117306
163	779.497	809.387	902.757	950.92	0.000309495	0.000298065	0.000123185	0.000116946
164	778.144	811.866	900.955	953.833	0.000310033	0.000297155	0.000123431	0.000116588
165	778.287	814.338	900.816	956.736	0.000309976	0.000296253	0.00012345	0.000116235
166	779.759	816.802	902.215	959.631	0.000309391	0.00029536	0.000123259	0.000115884
167	783.922	819.258	907.119	962.517	0.000307748	0.000294474	0.000122592	0.000115537
168	782.364	821.708	905.26	965.395	0.000308361	0.000293596	0.000122844	0.000115192
169	782.996	824.15	905.725	968.264	0.000308112	0.000292726	0.000122781	0.000114851
170	785.749	826.584	908.34	971.124	0.000307032	0.000291864	0.000122428	0.000114513
171	788.729	829.012	911.109	973.976	0.000305872	0.00029101	0.000122056	0.000114177
172	791.316	831.432	914.061	976.82	0.000304872	0.000290162	0.000121661	0.000113845
173	795.284	833.846	918.18	979.656	0.000303351	0.000289323	0.000121116	0.000113515
174	797.629	836.252	919.876	982.483	0.000302459	0.00028849	0.000120892	0.000113189
175	799.03	838.652	920.803	985.302	0.000301929	0.000287665	0.000120771	0.000112865
176	797.932	841.045	919.614	988.113	0.000302344	0.000286846	0.000120927	0.000112544
177	802.482	843.431	925.211	990.916	0.00030063	0.000286035	0.000120195	0.000112225
178	803.969	845.81	926.51	993.712	0.000300074	0.00028523	0.000120027	0.00011191
179	806.316	848.182	928.771	996.499	0.000299201	0.000284432	0.000119735	0.000111597
180	807.893	850.548	930.032	999.279	0.000298617	0.000283641	0.000119572	0.000111286
181	807.724	852.908	929.062	1002.05	0.000298679	0.000282856	0.000119697	0.000110978
182	807.803	855.26	928.564	1004.81	0.00029865	0.000282078	0.000119761	0.000110673
183	809.245	857.607	929.75	1007.57	0.000298118	0.000281307	0.000119608	0.00011037
184	812.454	859.947	932.659	1010.32	0.000296941	0.000280541	0.000119235	0.00011007
185	814.435	862.28	933.843	1013.06	0.000296218	0.000279782	0.000119084	0.000109772
186	814.859	864.608	934.543	1015.8	0.000296064	0.000279029	0.000118995	0.000109477
187	814.1	866.929	933.519	1018.52	0.00029634	0.000278282	0.000119125	0.000109183
188	814.566	869.244	934.096	1021.24	0.000296171	0.000277541	0.000119052	0.000108893
189	816.81	871.553	936.787	1023.96	0.000295357	0.000276805	0.00011871	0.000108604
190	822.736	873.855	943.231	1026.66	0.00029323	0.000276076	0.000117899	0.000108318
191	826.404	876.152	946.564	1029.36	0.000291928	0.000275352	0.000117484	0.000108034
192	827.087	878.442	947.09	1032.05	0.000291687	0.000274634	0.000117418	0.000107752
193	829.996	880.727	951.07	1034.73	0.000290664	0.000273922	0.000116927	0.000107473
194	833.715	883.006	955.442	1037.41	0.000289368	0.000273215	0.000116392	0.000107196
195	836.613	885.279	959.17	1040.08	0.000288366	0.000272513	0.00011594	0.00010692
196	837.64	887.546	959.741	1042.75	0.000288012	0.000271817	0.000115871	0.000106647
197	838.856	889.807	960.429	1045.4	0.000287594	0.000271127	0.000115788	0.000106376
198	842.981	892.062	964.769	1048.05	0.000286187	0.000270441	0.000115267	0.000106107
199	847.241	894.312	968.533	1050.7	0.000284748	0.000269761	0.000114819	0.00010584
200	848.561	896.557	970.154	1053.33	0.000284305	0.000269086	0.000114627	0.000105575
201	849.285	898.795	971.256	1055.96	0.000284063	0.000268415	0.000114497	0.000105312
202	850.955	901.028	973.056	1058.59	0.000283505	0.00026775	0.000114285	0.000105051
203	854.548	903.256	976.133	1061.2	0.000282313	0.00026709	0.000113925	0.000104792
204	856.904	905.478	978.409	1063.81	0.000281537	0.000266434	0.00011366	0.000104535
205	859.179	907.694	980.839	1066.42	0.000280792	0.000265784	0.000113378	0.00010428
206	862.939	909.905	985.05	1069.02	0.000279568	0.000265138	0.000112894	0.000104026
207	865.422	912.111	987.277	1071.61	0.000278766	0.000264497	0.000112639	0.000103775
208	868.295	914.312	989.439	1074.19	0.000277844	0.00026386	0.000112393	0.000103525
209	869.747	916.507	991.059	1076.77	0.00027738	0.000263228	0.000112209	0.000103277
210	874.91	918.697	996.606	1079.34	0.000275743	0.000262601	0.000111585	0.000103031
211	875.08	920.882	996.672	1081.91	0.00027569	0.000261978	0.000111577	0.000102787
212	878.298	923.061	1000.48	1084.47	0.000274679	0.000261359	0.000111152	0.000102544
213	878.892	925.236	1001.24	1087.03	0.000274494	0.000260745	0.000111068	0.000102303
214	882.803	927.405	1005.65	1089.58	0.000273278	0.000260135	0.000110582	0.000102064
215	883.011	929.57	1006.07	1092.12	0.000273213	0.000259529	0.000110534	0.000101826
216	883.964	931.729	1007.3	1094.65	0.000272919	0.000258928	0.0001104	0.00010159
217	886.17	933.883	1009.17	1097.19	0.000272239	0.00025833	0.000110195	0.000101356
218	888.419	936.032	1011.88	1099.71	0.00027155	0.000257737	0.000109901	0.000101123
219	890.361	938.177	1013.21	1102.23	0.000270958	0.000257148	0.000109756	0.000100892
220	888.438	940.316	1011.06	1104.74	0.000271544	0.000256563	0.000109989	0.000100662
221	889.972	942.451	1012.72	1107.25	0.000271076	0.000255982	0.000109809	0.000100434
222	889.103	944.581	1011.38	1109.75	0.000271341	0.000255405	0.000109955	0.000100208
223	891.189	946.706	1013.44	1112.25	0.000270706	0.000254831	0.000109731	9.99827e-05
224	893.591	948.826	1015.69	1114.74	0.000269978	0.000254262	0.000109488	9.97593e-05
225	893.427	950.942	1015.08	1117.23	0.000270028	0.000253696	0.000109554	9.95374e-05
226	894.788	953.053	1016.14	1119.71	0.000269617	0.000253134	0.000109439	9.93169e-05
227	901.112	955.159	1023.17	1122.18	0.000267725	0.000252576	0.000108688	9.90979e-05
228	900.579	957.26	1022.88	1124.65	0.000267884	0.000252022	0.000108718	9.88804e-05
229	902.951	959.357	1025.38	1127.11	0.00026718	0.000251471	0.000108453	9.86642e-05
230	902.637	961.45	1025.18	1129.57	0.000267273	0.000250924	0.000108475	9.84495e-05
231	905.532	963.538	1027.57	1132.03	0.000266418	0.00025038	0.000108222	9.82362e-05
232	906.632	965.621	1027.93	1134.47	0.000266095	0.00024984	0.000108184	9.80242e-05
233	905.329	967.7	1026	1136.92	0.000266478	0.000249303	0.000108388	9.78137e-05
234	905.487	969.774	1027.51	1139.35	0.000266432	0.00024877	0.000108229	9.76044e-05
235	906.518	971.844	1028.46	1141.78	0.000266129	0.00024824	0.000108128	9.73965e-05
236	909.244	973.91	1031.32	1144.21	0.000265331	0.000247713	0.000107829	9.719e-05
237	907.794	975.971	1029.83	1146.63	0.000265755	0.00024719	0.000107985	9.69847e-05
238	911.923	978.028	1034.76	1149.05	0.000264551	0.00024667	0.000107471	9.67808e-05
239	912.295	980.08	1034.85	1151.46	0.000264443	0.000246154	0.000107461	9.65781e-05
240	914.565	982.128	1037.29	1153.87	0.000263787	0.00024564	0.000107208	9.63767e-05
241	915.806	984.172	1039.63	1156.27	0.00026343	0.00024513	0.000106967	9.61765e-05
242	919.563	986.212	1044.6	1158.67	0.000262353	0.000244623	0.000106458	9.59776e-05
243	920.884	988.248	1046.13	1161.06	0.000261977	0.000244119	0.000106302	9.57799e-05
244	925.554	990.279	1051.33	1163.44	0.000260655	0.000243619	0.000105777	9.55834e-05
245	926.963	992.306	1053.04	1165.83	0.000260259	0.000243121	0.000105604	9.53882e-05
246	929.396	994.329	1055.48	1168.2	0.000259577	0.000242626	0.000105361	9.51941e-05
247	932.926	996.348	1059.61	1170.57	0.000258595	0.000242135	0.00010495	9.50012e-05
248	934.725	998.363	1061.13	1172.94	0.000258098	0.000241646	0.000104799	9.48095e-05
249	938.055	1000.37	1065.11	1175.3	0.000257181	0.00024116	0.000104408	9.46189e-05
250	939.595	1002.38	1066.83	1177.66	0.00025676	0.000240677	0.00010424	9.44295e-05
251	943.785	1004.38	1071.42	1180.01	0.00025562	0.000240197	0.000103793	9.42412e-05
252	942.034	1006.38	1069.23	1182.36	0.000256095	0.00023972	0.000104006	9.4054e-05
253	945.25	1008.38	1073.13	1184.71	0.000255224	0.000239246	0.000103627	9.38679e-05
254	947.121	1010.37	1074.58	1187.05	0.00025472	0.000238775	0.000103488	9.3683e-05
255	946.393	1012.35	1074.01	1189.38	0.000254916	0.000238306	0.000103543	9.34991e-05
256	950.548	1014.34	1079.29	1191.71	0.000253801	0.00023784	0.000103036	9.33163e-05
257	952.255	1016.32	1081.68	1194.03	0.000253346	0.000237377	0.000102808	9.31346e-05
258	955.367	1018.29	1085.13	1196.36	0.000252521	0.000236917	0.000102481	9.29539e-05
259	955.637	1020.26	1085.13	1198.67	0.00025245	0.000236459	0.000102481	9.27743e-05
260	956.931	1022.23	1086.65	1200.98	0.000252109	0.000236004	0.000102339	9.25957e-05
261	955.313	1024.2	1085.07	1203.29	0.000252536	0.000235551	0.000102487	9.24181e-05
262	956.941	1026.16	1086.99	1205.59	0.000252106	0.000235101	0.000102307	9.22416e-05
263	960.116	1028.11	1090.74	1207.89	0.000251272	0.000234654	0.000101954	9.20661e-05
264	962.599	1030.07	1094.4	1210.19	0.000250624	0.000234209	0.000101614	9.18915e-05
265	963.472	1032.01	1094.77	1212.48	0.000250397	0.000233767	0.000101579	9.1718e-05
266	965.827	1033.96	1097.67	1214.76	0.000249786	0.000233327	0.000101311	9.15454e-05
267	968.379	1035.9	1100.67	1217.04	0.000249128	0.000232889	0.000101034	9.13738e-05
268	968.996	1037.84	1101.56	1219.32	0.000248969	0.000232454	0.000100953	9.12032e-05
269	971.684	1039.77	1104.56	1221.59	0.000248281	0.000232022	0.000100679	9.10335e-05
270	971.415	1041.7	1104.54	1223.86	0.00024835	0.000231592	0.000100681	9.08648e-05
271	974.134	1043.63	1107.28	1226.13	0.000247656	0.000231164	0.000100431	9.0697e-05
272	974.673	1045.56	1108.49	1228.39	0.000247519	0.000230739	0.000100322	9.05301e-05
273	975.11	1047.48	1109.22	1230.64	0.000247408	0.000230316	0.000100256	9.03641e-05
274	972.671	1049.39	1107.17	1232.89	0.000248029	0.000229895	0.000100441	9.01991e-05
275	974.529	1051.31	1109.3	1235.14	0.000247556	0.000229477	0.000100249	9.0035e-05
276	977.731	1053.22	1113.27	1237.39	0.000246745	0.000229061	9.98912e-05	8.98717e-05
277	979.894	1055.12	1116.07	1239.62	0.000246201	0.000228647	9.9641e-05	8.97093e-05
278	982.157	1057.02	1119.37	1241.86	0.000245633	0.000228235	9.93472e-05	8.95478e-05
279	985.93	1058.92	1124.41	1244.09	0.000244693	0.000227826	9.8902e-05	8.93872e-05
280	987.062	1060.82	1125.61	1246.32	0.000244413	0.000227419	9.87962e-05	8.92274e-05
281	986.029	1062.71	1124.41	1248.54	0.000244669	0.000227014	9.89013e-05	8.90685e-05
282	986.964	1064.6	1125.71	1250.76	0.000244437	0.000226611	9.87874e-05	8.89105e-05
283	988.269	1066.49	1127.27	1252.98	0.000244114	0.00022621	9.86508e-05	8.87532e-05
284	991.182	1068.37	1130.22	1255.19	0.000243397	0.000225812	9.83934e-05	8.85969e-05
285	991.842	1070.25	1131.08	1257.4	0.000243235	0.000225415	9.83187e-05	8.84413e-05
286	993.052	1072.13	1131.81	1259.6	0.000242938	0.000225021	9.82548e-05	8.82865e-05
287	996.358	1074	1135.42	1261.8	0.000242132	0.000224628	9.79429e-05	8.81326e-05
288	999.071	1075.87	1137.95	1264	0.000241475	0.000224238	9.77244e-05	8.79794e-05
289	999.522	1077.73	1138.13	1266.19	0.000241366	0.00022385	9.77097e-05	8.78271e-05
290	999.117	1079.6	1137.84	1268.38	0.000241464	0.000223463	9.77341e-05	8.76755e-05
291	1001.38	1081.46	1140.19	1270.56	0.000240919	0.000223079	9.75331e-05	8.75248e-05
292	1004.85	1083.31	1143.95	1272.75	0.000240087	0.000222697	9.72122e-05	8.73748e-05
293	1005.07	1085.17	1144.19	1274.92	0.000240033	0.000222316	9.71919e-05	8.72255e-05
294	1004.54	1087.02	1143.75	1277.1	0.000240161	0.000221938	9.72294e-05	8.70771e-05
295	1005.51	1088.86	1144.36	1279.27	0.000239928	0.000221562	9.7177e-05	8.69294e-05
296	1004.63	1090.71	1143.93	1281.43	0.00024014	0.000221187	9.72138e-05	8.67824e-05
297	1008.09	1092.55	1149.21	1283.6	0.000239313	0.000220814	9.67671e-05	8.66362e-05
298	1011.63	1094.39	1153.78	1285.76	0.000238476	0.000220443	9.63843e-05	8.64907e-05
299	1013.34	1096.22	1155.56	1287.91	0.000238075	0.000220075	9.62353e-05	8.63459e-05
300	1016.57	1098.05	1158.92	1290.06	0.000237318	0.000219707	9.59568e-05	8.62019e-05
301	1017	1099.88	1159.35	1292.21	0.000237218	0.000219342	9.59211e-05	8.60586e-05
302	1018.28	1101.71	1161.04	1294.36	0.000236918	0.000218979	9.57815e-05	8.5916e-05
303	1020.25	1103.53	1162.88	1296.5	0.000236462	0.000218617	9.56294e-05	8.57741e-05
304	1019.27	1105.35	1161.8	1298.64	0.00023669	0.000218257	9.5719e-05	8.56329e-05
305	1017.55	1107.17	1160	1300.77	0.000237088	0.000217899	9.58668e-05	8.54924e-05
306	1018.49	1108.98	1161.58	1302.9	0.00023687	0.000217543	9.57364e-05	8.53526e-05
307	1020.7	1110.79	1164.39	1305.03	0.000236358	0.000217188	9.55053e-05	8.52135e-05
308	1022.16	1112.6	1166.16	1307.15	0.00023602	0.000216835	9.53609e-05	8.5075e-05
309	1025.73	1114.4	1170.09	1309.27	0.000235199	0.000216484	9.50403e-05	8.49373e-05
310	1028.54	1116.2	1173.1	1311.39	0.000234556	0.000216135	9.47964e-05	8.48002e-05
311	1030.08	1118	1175.18	1313.5	0.000234206	0.000215787	9.46291e-05	8.46637e-05
312	1033.54	1119.8	1179.26	1315.61	0.000233421	0.000215441	9.43014e-05	8.45279e-05
313	1038.16	1121.59	1184.55	1317.72	0.000232382	0.000215096	9.38805e-05	8.43928e-05
314	1038.3	1123.38	1184.64	1319.82	0.000232351	0.000214754	9.38731e-05	8.42583e-05
315	1037.77	1125.17	1184.86	1321.92	0.000232471	0.000214412	9.38558e-05	8.41244e-05
316	1041.25	1126.95	1189.29	1324.02	0.000231693	0.000214073	9.35061e-05	8.39912e-05
317	1043.35	1128.74	1191.82	1326.11	0.000231227	0.000213735	9.3308e-05	8.38586e-05
318	1045.16	1130.51	1194.25	1328.2	0.000230827	0.000213399	9.3118e-05	8.37267e-05
319	1050.28	1132.29	1200.91	1330.29	0.000229701	0.000213064	9.26013e-05	8.35954e-05
320	1054.33	1134.06	1206.48	1332.37	0.00022882	0.000212731	9.21739e-05	8.34646e-05
321	1051.98	1135.83	1203.87	1334.45	0.00022933	0.000212399	9.23734e-05	8.33345e-05
322	1054.7	1137.6	1207.51	1336.53	0.000228739	0.000212069	9.20955e-05	8.3205e-05
323	1053.8	1139.37	1206.78	1338.6	0.000228934	0.000211741	9.21513e-05	8.30761e-05
324	1058.56	1141.13	1212.7	1340.67	0.000227905	0.000211414	9.17011e-05	8.29478e-05
325	1059.76	1142.89	1213.87	1342.74	0.000227646	0.000211088	9.16129e-05	8.28201e-05
326	1061.59	1144.65	1216.47	1344.8	0.000227253	0.000210764	9.14168e-05	8.2693e-05
327	1062.22	1146.4	1217.65	1346.87	0.00022712	0.000210442	9.13284e-05	8.25664e-05
328	1059.51	1148.15	1214.79	1348.92	0.000227699	0.00021012	9.1543e-05	8.24405e-05
329	1062.45	1149.9	1218.39	1350.98	0.000227071	0.000209801	9.12727e-05	8.23151e-05
330	1063.72	1151.65	1219.98	1353.03	0.000226799	0.000209483	9.11538e-05	8.21903e-05
331	1062.92	1153.39	1218.55	1355.08	0.00022697	0.000209166	9.1261e-05	8.2066e-05
332	1061.58	1155.13	1216.68	1357.12	0.000227257	0.000208851	9.14015e-05	8.19424e-05
333	1065.67	1156.87	1221.34	1359.17	0.000226383	0.000208537	9.10527e-05	8.18192e-05
334	1066.8	1158.61	1223.11	1361.21	0.000226144	0.000208225	9.09206e-05	8.16967e-05
335	1064.68	1160.34	1221.03	1363.24	0.000226593	0.000207914	9.10752e-05	8.15746e-05
336	1063.57	1162.07	1220.29	1365.27	0.000226831	0.000207604	9.11307e-05	8.14531e-05
337	1064.01	1163.8	1221.02	1367.3	0.000226736	0.000207296	9.10761e-05	8.13322e-05
338	1065.14	1165.52	1222.65	1369.33	0.000226495	0.000206989	9.09549e-05	8.12118e-05
339	1068.67	1167.25	1226.88	1371.36	0.000225749	0.000206683	9.06412e-05	8.10919e-05
340	1070.02	1168.97	1229.3	1373.38	0.000225464	0.000206379	9.0463e-05	8.09726e-05
341	1072.39	1170.68	1232.58	1375.4	0.000224964	0.000206076	9.02221e-05	8.08538e-05
342	1072.79	1172.4	1233.44	1377.41	0.000224881	0.000205775	9.01594e-05	8.07355e-05
343	1075.53	1174.11	1237.45	1379.42	0.000224309	0.000205475	8.9867e-05	8.06177e-05
344	1076.34	1175.82	1238.5	1381.43	0.00022414	0.000205176	8.97908e-05	8.05004e-05
345	1079.53	1177.53	1242.98	1383.44	0.000223478	0.000204878	8.9467e-05	8.03837e-05
346	1083.63	1179.24	1247.4	1385.44	0.000222631	0.000204582	8.91502e-05	8.02674e-05
347	1087.72	1180.94	1252.52	1387.44	0.000221794	0.000204287	8.8786e-05	8.01517e-05
348	1090.13	1182.64	1255.99	1389.44	0.000221304	0.000203993	8.85404e-05	8.00365e-05
349	1093.29	1184.34	1259.09	1391.44	0.000220665	0.000203701	8.83221e-05	7.99217e-05
350	1095.07	1186.03	1260.84	1393.43	0.000220306	0.00020341	8.81996e-05	7.98075e-05
351	1098.04	1187.73	1264.21	1395.42	0.000219711	0.00020312	8.79645e-05	7.96937e-05
352	1101.32	1189.42	1267.94	1397.4	0.000219056	0.000202831	8.77058e-05	7.95804e-05
353	1102.49	1191.1	1269.09	1399.39	0.000218824	0.000202543	8.76262e-05	7.94676e-05
354	1102.45	1192.79	1269.29	1401.37	0.000218832	0.000202257	8.76124e-05	7.93553e-05
355	1101.23	1194.47	1268.01	1403.35	0.000219073	0.000201972	8.77011e-05	7.92434e-05
356	1101.51	1196.16	1268.16	1405.32	0.000219018	0.000201688	8.76907e-05	7.91321e-05
357	1100.18	1197.83	1267.14	1407.29	0.000219283	0.000201405	8.77612e-05	7.90212e-05
358	1097.01	1199.51	1264.24	1409.26	0.000219916	0.000201124	8.79629e-05	7.89107e-05
359	1099.32	1201.19	1267.49	1411.23	0.000219453	0.000200844	8.77368e-05	7.88007e-05
360	1101.07	1202.86	1269.4	1413.19	0.000219105	0.000200565	8.76052e-05	7.86912e-05
361	1102.26	1204.53	1270.52	1415.15	0.000218868	0.000200287	8.75279e-05	7.85821e-05
362	1101.38	1206.19	1269.34	1417.11	0.000219044	0.00020001	8.76092e-05	7.84735e-05
363	1098.82	1207.86	1266.95	1419.07	0.000219554	0.000199734	8.77748e-05	7.83654e-05
364	1101.01	1209.52	1269.35	1421.02	0.000219116	0.000199459	8.76088e-05	7.82576e-05
365	1102.09	1211.18	1270.78	1422.97	0.000218903	0.000199186	8.75101e-05	7.81504e-05
366	1103.99	1212.84	1273.42	1424.92	0.000218526	0.000198914	8.73283e-05	7.80435e-05
367	1105.41	1214.49	1274.88	1426.87	0.000218244	0.000198643	8.72282e-05	7.79371e-05
368	1108.47	1216.15	1278.21	1428.81	0.000217643	0.000198372	8.70013e-05	7.78312e-05
369	1110.73	1217.8	1281.63	1430.75	0.0002172	0.000198103	8.67689e-05	7.77256e-05
370	1112.99	1219.45	1284.52	1432.69	0.000216758	0.000197836	8.65736e-05	7.76205e-05
371	1114.13	1221.1	1286.26	1434.62	0.000216537	0.000197569	8.6457e-05	7.75159e-05
372	1115.15	1222.74	1288.1	1436.55	0.000216338	0.000197303	8.63335e-05	7.74116e-05
373	1113.42	1224.38	1286.71	1438.48	0.000216676	0.000197038	8.64267e-05	7.73078e-05
374	1116.78	1226.02	1290.74	1440.41	0.000216023	0.000196775	8.61568e-05	7.72043e-05
375	1120.48	1227.66	1295.18	1442.33	0.000215309	0.000196512	8.58613e-05	7.71013e-05
376	1120.35	1229.3	1295.44	1444.26	0.000215335	0.000196251	8.58441e-05	7.69987e-05
377	1124.44	1230.93	1299.8	1446.18	0.000214551	0.00019599	8.5556e-05	7.68965e-05
378	1126.81	1232.56	1302.98	1448.09	0.0002141	0.000195731	8.53476e-05	7.67948e-05
379	1130.74	1234.19	1307.16	1450.01	0.000213356	0.000195473	8.50745e-05	7.66934e-05
380	1131.99	1235.82	1308.82	1451.92	0.000213121	0.000195215	8.49666e-05	7.65924e-05
381	1136.47	1237.44	1314.4	1453.83	0.000212281	0.000194959	8.4606e-05	7.64918e-05
382	1138	1239.07	1316.15	1455.73	0.000211995	0.000194703	8.44935e-05	7.63916e-05
383	1138.06	1240.69	1316.24	1457.64	0.000211984	0.000194449	8.44876e-05	7.62918e-05
384	1139.84	1242.31	1319.02	1459.54	0.000211653	0.000194196	8.43095e-05	7.61924e-05
385	1142.04	1243.92	1321.97	1461.44	0.000211246	0.000193943	8.41215e-05	7.60934e-05
386	1143.83	1245.54	1324.14	1463.34	0.000210914	0.000193692	8.39833e-05	7.59948e-05
387	1142.92	1247.15	1322.97	1465.23	0.000211083	0.000193442	8.4058e-05	7.58965e-05
388	1145.13	1248.76	1326.07	1467.12	0.000210676	0.000193192	8.38613e-05	7.57987e-05
389	1147.1	1250.37	1328.29	1469.01	0.000210314	0.000192944	8.37214e-05	7.57012e-05
390	1149.45	1251.97	1331.61	1470.9	0.000209884	0.000192696	8.35121e-05	7.56041e-05
391	1151.28	1253.58	1333.81	1472.78	0.000209549	0.00019245	8.33749e-05	7.55073e-05
392	1150.99	1255.18	1333.92	1474.67	0.000209603	0.000192204	8.33677e-05	7.5411e-05
393	1152.75	1256.78	1336.09	1476.54	0.000209282	0.000191959	8.3232e-05	7.5315e-05
394	1153.84	1258.38	1337.04	1478.42	0.000209084	0.000191715	8.31734e-05	7.52193e-05
395	1158.21	1259.97	1342.63	1480.3	0.000208296	0.000191473	8.28268e-05	7.5124e-05
396	1160.73	1261.57	1345.34	1482.17	0.000207844	0.000191231	8.26598e-05	7.50291e-05
397	1163.27	1263.16	1348.6	1484.04	0.000207389	0.00019099	8.24605e-05	7.49346e-05
398	1162.91	1264.75	1348.45	1485.91	0.000207455	0.00019075	8.24691e-05	7.48404e-05
399	1166.08	1266.34	1352.09	1487.77	0.000206889	0.00019051	8.22472e-05	7.47465e-05
400	1170.99	1267.92	1357.42	1489.64	0.000206023	0.000190272	8.19244e-05	7.4653e-05
401	1174.78	1269.51	1361.8	1491.5	0.000205358	0.000190035	8.16612e-05	7.45599e-05
402	1178.68	1271.09	1365.87	1493.36	0.000204678	0.000189798	8.14177e-05	7.44671e-05
403	1181.14	1272.67	1368.4	1495.21	0.000204252	0.000189563	8.12668e-05	7.43747e-05
404	1186.44	1274.25	1374.64	1497.07	0.000203339	0.000189328	8.08982e-05	7.42825e-05
405	1186.87	1275.82	1374.84	1498.92	0.000203266	0.000189094	8.08865e-05	7.41908e-05
406	1188.7	1277.4	1375.95	1500.77	0.000202954	0.000188861	8.08214e-05	7.40994e-05
407	1195	1278.97	1382.97	1502.61	0.000201883	0.000188629	8.04111e-05	7.40083e-05
408	1193.73	1280.54	1381.16	1504.46	0.000202098	0.000188398	8.05165e-05	7.39175e-05
409	1196.46	1282.11	1384.24	1506.3	0.000201637	0.000188167	8.03373e-05	7.38271e-05
410	1200.28	1283.67	1387.98	1508.14	0.000200996	0.000187937	8.01207e-05	7.3737e-05
411	1197.78	1285.24	1384.82	1509.98	0.000201414	0.000187709	8.03035e-05	7.36473e-05
412	1200.94	1286.8	1388.14	1511.82	0.000200885	0.000187481	8.01117e-05	7.35578e-05
413	1202.96	1288.36	1389.33	1513.65	0.000200548	0.000187254	8.00428e-05	7.34687e-05
414	1204.61	1289.92	1390.59	1515.48	0.000200273	0.000187027	7.99705e-05	7.33799e-05
415	1205.07	1291.48	1390.35	1517.31	0.000200197	0.000186802	7.99839e-05	7.32915e-05
416	1210.34	1293.03	1396.61	1519.14	0.000199325	0.000186577	7.96255e-05	7.32033e-05
417	1212.23	1294.59	1398.35	1520.96	0.000199013	0.000186353	7.95263e-05	7.31155e-05
418	1212.71	1296.14	1398.18	1522.78	0.000198934	0.00018613	7.95364e-05	7.3028e-05
419	1213.67	1297.69	1398.72	1524.61	0.000198777	0.000185908	7.95054e-05	7.29408e-05
420	1217.46	1299.23	1402.37	1526.42	0.000198158	0.000185687	7.92986e-05	7.28539e-05
421	1216.7	1300.78	1401.03	1528.24	0.000198283	0.000185466	7.93746e-05	7.27673e-05
422	1218.23	1302.32	1402.53	1530.05	0.000198034	0.000185246	7.92895e-05	7.26811e-05
423	1218.77	1303.87	1402.84	1531.87	0.000197945	0.000185027	7.92723e-05	7.25951e-05
424	1219.17	1305.41	1403.4	1533.67	0.000197881	0.000184809	7.92402e-05	7.25094e-05
425	1221.26	1306.94	1404.78	1535.48	0.000197542	0.000184591	7.91624e-05	7.24241e-05
426	1224.37	1308.48	1407.67	1537.29	0.00019704	0.000184374	7.89999e-05	7.2339e-05
427	1229.69	1310.02	1413.1	1539.09	0.000196188	0.000184158	7.86962e-05	7.22543e-05
428	1231.79	1311.55	1414.62	1540.89	0.000195853	0.000183943	7.86116e-05	7.21698e-05
429	1236.12	1313.08	1418.68	1542.69	0.000195167	0.000183729	7.8387e-05	7.20857e-05
430	1236.74	1314.61	1419.36	1544.49	0.00019507	0.000183515	7.83494e-05	7.20018e-05
431	1238.81	1316.14	1420.63	1546.28	0.000194743	0.000183302	7.82792e-05	7.19182e-05
432	1241.36	1317.66	1422.63	1548.08	0.000194343	0.00018309	7.8169e-05	7.18349e-05
433	1242.91	1319.19	1423.59	1549.87	0.000194101	0.000182878	7.81165e-05	7.17519e-05
434	1244.74	1320.71	1425.21	1551.66	0.000193816	0.000182667	7.80278e-05	7.16692e-05
435	1246.19	1322.23	1426.85	1553.44	0.000193591	0.000182457	7.7938e-05	7.15868e-05
436	1247.41	1323.75	1428.25	1555.23	0.0001934	0.000182248	7.78614e-05	7.15046e-05
437	1249.82	1325.27	1429.86	1557.01	0.000193028	0.000182039	7.7774e-05	7.14228e-05
438	1250.66	1326.78	1430.56	1558.79	0.000192899	0.000181831	7.7736e-05	7.13412e-05
439	1252.11	1328.3	1431.12	1560.57	0.000192674	0.000181624	7.77056e-05	7.12599e-05
440	1252.96	1329.81	1431.6	1562.34	0.000192544	0.000181417	7.76793e-05	7.11789e-05
441	1256.5	1331.32	1435.09	1564.12	0.000192002	0.000181212	7.74904e-05	7.10981e-05
442	1256.26	1332.83	1434.36	1565.89	0.000192039	0.000181007	7.75299e-05	7.10177e-05
443	1260.44	1334.33	1438.56	1567.66	0.000191401	0.000180802	7.73036e-05	7.09375e-05
444	1263.25	1335.84	1441.11	1569.43	0.000190977	0.000180598	7.71671e-05	7.08575e-05
445	1264.88	1337.34	1441.72	1571.2	0.00019073	0.000180395	7.71341e-05	7.07779e-05
446	1266.34	1338.84	1443.35	1572.96	0.000190509	0.000180193	7.70472e-05	7.06985e-05
447	1268.53	1340.34	1444.96	1574.72	0.000190181	0.000179991	7.69614e-05	7.06194e-05
448	1271.31	1341.84	1447.14	1576.48	0.000189766	0.00017979	7.68452e-05	7.05405e-05
449	1272.09	1343.34	1447.21	1578.24	0.000189649	0.00017959	7.68414e-05	7.04619e-05
450	1276.31	1344.83	1451.49	1580	0.000189022	0.00017939	7.66148e-05	7.03836e-05
451	1274.48	1346.33	1448.79	1581.75	0.000189294	0.000179191	7.67578e-05	7.03055e-05
452	1276.39	1347.82	1450.94	1583.51	0.000189009	0.000178993	7.66438e-05	7.02277e-05
453	1276.04	1349.31	1450.14	1585.26	0.000189062	0.000178795	7.66863e-05	7.01501e-05
454	1277.83	1350.8	1451.78	1587	0.000188797	0.000178598	7.65997e-05	7.00728e-05
455	1278.94	1352.29	1452.36	1588.75	0.000188634	0.000178402	7.65693e-05	6.99958e-05
456	1280.21	1353.77	1453.07	1590.5	0.000188446	0.000178206	7.65319e-05	6.9919e-05
457	1280.79	1355.25	1452.54	1592.24	0.00018836	0.000178011	7.65597e-05	6.98424e-05
458	1282.38	1356.74	1453.65	1593.98	0.000188127	0.000177817	7.6501e-05	6.97661e-05
459	1281.97	1358.22	1453.08	1595.72	0.000188187	0.000177623	7.65311e-05	6.96901e-05
460	1284.92	1359.7	1456.05	1597.46	0.000187756	0.00017743	7.63749e-05	6.96143e-05
461	1282.94	1361.17	1453.12	1599.19	0.000188046	0.000177237	7.65288e-05	6.95388e-05
462	1281.58	1362.65	1450.39	1600.93	0.000188245	0.000177045	7.66733e-05	6.94635e-05
463	1282.01	1364.12	1449.8	1602.66	0.000188182	0.000176854	7.67046e-05	6.93884e-05
464	1281.46	1365.59	1448.29	1604.39	0.000188262	0.000176663	7.67845e-05	6.93136e-05
465	1283.6	1367.06	1450.1	1606.12	0.000187948	0.000176473	7.66883e-05	6.9239e-05
466	1287.35	1368.53	1454.17	1607.84	0.000187401	0.000176284	7.64736e-05	6.91647e-05
467	1288.21	1370	1454.39	1609.57	0.000187276	0.000176095	7.64621e-05	6.90906e-05
468	1288.25	1371.47	1453.7	1611.29	0.00018727	0.000175907	7.64984e-05	6.90168e-05
469	1287.22	1372.93	1452.03	1613.01	0.00018742	0.000175719	7.65863e-05	6.89431e-05
470	1289.29	1374.4	1453.59	1614.73	0.000187118	0.000175532	7.65044e-05	6.88698e-05
471	1289.16	1375.86	1452.93	1616.44	0.000187138	0.000175346	7.65389e-05	6.87966e-05
472	1288.62	1377.32	1451.48	1618.16	0.000187216	0.00017516	7.66155e-05	6.87237e-05
473	1292.22	1378.77	1454.81	1619.87	0.000186695	0.000174974	7.64404e-05	6.8651e-05
474	1293.32	1380.23	1454.91	1621.58	0.000186536	0.00017479	7.64347e-05	6.85786e-05
475	1293.22	1381.69	1454.36	1623.29	0.00018655	0.000174606	7.64637e-05	6.85063e-05
476	1294.75	1383.14	1455.24	1625	0.000186329	0.000174422	7.64173e-05	6.84343e-05
477	1297.31	1384.59	1457.62	1626.71	0.000185962	0.000174239	7.62927e-05	6.83626e-05
478	1299.41	1386.04	1459.49	1628.41	0.000185662	0.000174057	7.61953e-05	6.8291e-05
479	1300.55	1387.49	1460.21	1630.11	0.000185499	0.000173875	7.61576e-05	6.82197e-05
480	1300.33	1388.94	1458.87	1631.82	0.000185531	0.000173694	7.62277e-05	6.81486e-05
481	1297.86	1390.39	1456.26	1633.51	0.000185884	0.000173513	7.63641e-05	6.80777e-05
482	1299.13	1391.83	1456.7	1635.21	0.000185702	0.000173333	7.63407e-05	6.80071e-05
483	1301.82	1393.27	1458.64	1636.91	0.000185318	0.000173154	7.62392e-05	6.79366e-05
484	1302.72	1394.71	1459.05	1638.6	0.00018519	0.000172975	7.62182e-05	6.78664e-05
485	1303.9	1396.15	1460.08	1640.29	0.000185022	0.000172796	7.61642e-05	6.77964e-05
486	1302.34	1397.59	1458.03	1641.98	0.000185244	0.000172618	7.62714e-05	6.77266e-05
487	1304.76	1399.03	1459.86	1643.67	0.0001849	0.000172441	7.61758e-05	6.7657e-05
488	1306.28	1400.47	1461.03	1645.36	0.000184685	0.000172264	7.61149e-05	6.75877e-05
489	1304.1	1401.9	1458.31	1647.04	0.000184993	0.000172088	7.62565e-05	6.75185e-05
490	1307.52	1403.33	1462.09	1648.73	0.00018451	0.000171912	7.60598e-05	6.74496e-05
491	1310.33	1404.76	1465.13	1650.41	0.000184114	0.000171737	7.5902e-05	6.73809e-05
492	1311.59	1406.19	1465.98	1652.09	0.000183937	0.000171563	7.5858e-05	6.73124e-05
493	1313.65	1407.62	1468.35	1653.77	0.000183649	0.000171389	7.57354e-05	6.72441e-05
494	1314.03	1409.05	1467.77	1655.44	0.000183596	0.000171215	7.57654e-05	6.7176e-05
495	1315.67	1410.47	1469.03	1657.12	0.000183368	0.000171042	7.57004e-05	6.71081e-05
496	1316.66	1411.9	1469.62	1658.79	0.000183229	0.000170869	7.56697e-05	6.70404e-05
497	1319.87	1413.32	1472.61	1660.46	0.000182783	0.000170697	7.55162e-05	6.69729e-05
498	1319.96	1414.74	1473.05	1662.13	0.000182771	0.000170526	7.54934e-05	6.69057e-05
499	1323.72	1416.16	1476.32	1663.8	0.000182251	0.000170355	7.53265e-05	6.68386e-05
500	1324.39	1417.58	1476.63	1665.46	0.00018216	0.000170185	7.53108e-05	6.67717e-05
501	1326.59	1419	1478.36	1667.13	0.000181858	0.000170015	7.52226e-05	6.6705e-05
502	1327.05	1420.41	1478.41	1668.79	0.000181795	0.000169845	7.52199e-05	6.66386e-05
503	1328.13	1421.83	1478.3	1670.45	0.000181647	0.000169676	7.52255e-05	6.65723e-05
504	1325.48	1423.24	1474.85	1672.11	0.00018201	0.000169508	7.54015e-05	6.65062e-05
505	1327.44	1424.65	1477.14	1673.77	0.000181741	0.00016934	7.52847e-05	6.64403e-05
506	1326.3	1426.06	1475.58	1675.43	0.000181897	0.000169173	7.53639e-05	6.63746e-05
507	1328.77	1427.47	1477.83	1677.08	0.00018156	0.000169006	7.52493e-05	6.63092e-05
508	1328.83	1428.88	1477.58	1678.74	0.000181552	0.000168839	7.5262e-05	6.62439e-05
509	1330.54	1430.28	1479.27	1680.39	0.000181317	0.000168673	7.51762e-05	6.61788e-05
510	1332.43	1431.69	1480.91	1682.04	0.00018106	0.000168508	7.50928e-05	6.61138e-05
511	1334.79	1433.09	1483.3	1683.68	0.000180741	0.000168343	7.49719e-05	6.60491e-05
512	1335.06	1434.49	1483.25	1685.33	0.000180703	0.000168178	7.49745e-05	6.59846e-05
513	1333.6	1435.89	1481.3	1686.98	0.000180902	0.000168014	7.50733e-05	6.59202e-05
514	1333.12	1437.29	1481.13	1688.62	0.000180967	0.000167851	7.50816e-05	6.58561e-05
515	1335.92	1438.69	1483.58	1690.26	0.000180588	0.000167688	7.49579e-05	6.57921e-05
516	1334.67	1440.08	1482.06	1691.9	0.000180757	0.000167525	7.50348e-05	6.57283e-05
517	1334.21	1441.48	1481.2	1693.54	0.000180818	0.000167363	7.50781e-05	6.56647e-05
518	1336.79	1442.87	1484.18	1695.18	0.00018047	0.000167202	7.49274e-05	6.56013e-05
519	1339.21	1444.26	1485.85	1696.81	0.000180143	0.00016704	7.48431e-05	6.55381e-05
520	1342.59	1445.65	1488.87	1698.45	0.00017969	0.00016688	7.46917e-05	6.5475e-05
521	1345.04	1447.04	1491.34	1700.08	0.000179363	0.00016672	7.45679e-05	6.54122e-05
522	1341.97	1448.43	1487.32	1701.71	0.000179774	0.00016656	7.47692e-05	6.53495e-05
523	1342.75	1449.82	1487.14	1703.34	0.000179669	0.0001664	7.47785e-05	6.5287e-05
524	1344.07	1451.2	1488.19	1704.97	0.000179492	0.000166242	7.47257e-05	6.52247e-05
525	1343.19	1452.59	1486.72	1706.59	0.00017961	0.000166083	7.47997e-05	6.51625e-05
526	1344.41	1453.97	1487.43	1708.22	0.000179447	0.000165925	7.47639e-05	6.51005e-05
527	1343.18	1455.35	1485.24	1709.84	0.000179612	0.000165768	7.48738e-05	6.50387e-05
528	1343.99	1456.73	1486.05	1711.46	0.000179503	0.000165611	7.4833e-05	6.49771e-05
529	1344.17	1458.11	1485.41	1713.08	0.000179479	0.000165454	7.48656e-05	6.49157e-05
530	1347.4	1459.49	1487.76	1714.7	0.000179049	0.000165298	7.47471e-05	6.48544e-05
531	1348.87	1460.86	1489.03	1716.32	0.000178854	0.000165142	7.46836e-05	6.47933e-05
532	1349.62	1462.24	1489.13	1717.93	0.000178754	0.000164987	7.46785e-05	6.47324e-05
533	1350.65	1463.61	1489.71	1719.55	0.000178618	0.000164832	7.46495e-05	6.46716e-05
534	1350.49	1464.99	1488.5	1721.16	0.000178639	0.000164678	7.47103e-05	6.46111e-05
535	1350.75	1466.36	1487.81	1722.77	0.000178604	0.000164524	7.47449e-05	6.45506e-05
536	1350.76	1467.73	1487.1	1724.38	0.000178603	0.00016437	7.47803e-05	6.44904e-05
537	1348.91	1469.09	1485.31	1725.99	0.000178848	0.000164217	7.48704e-05	6.44303e-05
538	1350.52	1470.46	1486.81	1727.59	0.000178636	0.000164064	7.47951e-05	6.43704e-05
539	1352.07	1471.83	1488.69	1729.2	0.00017843	0.000163912	7.47006e-05	6.43107e-05
540	1352.45	1473.19	1488.05	1730.8	0.00017838	0.00016376	7.47327e-05	6.42511e-05
541	1353.43	1474.56	1488.3	1732.4	0.000178251	0.000163609	7.47201e-05	6.41917e-05
542	1353.89	1475.92	1487.9	1734	0.00017819	0.000163458	7.47403e-05	6.41325e-05
543	1353.9	1477.28	1487.09	1735.6	0.00017819	0.000163307	7.47808e-05	6.40734e-05
544	1355.09	1478.64	1488.17	1737.2	0.000178033	0.000163157	7.47267e-05	6.40145e-05
545	1355.7	1480	1488.73	1738.8	0.000177953	0.000163007	7.46985e-05	6.39557e-05
546	1356.95	1481.35	1489.02	1740.39	0.000177789	0.000162858	7.46841e-05	6.38971e-05
547	1358.3	1482.71	1490.36	1741.98	0.000177613	0.000162709	7.4617e-05	6.38387e-05
548	1357.99	1484.07	1489.5	1743.58	0.000177652	0.000162561	7.46601e-05	6.37804e-05
549	1361.96	1485.42	1493.82	1745.17	0.000177135	0.000162412	7.44441e-05	6.37223e-05
550	1362.09	1486.77	1493.69	1746.75	0.000177117	0.000162265	7.44504e-05	6.36643e-05
551	1362.59	1488.12	1494.22	1748.34	0.000177053	0.000162117	7.4424e-05	6.36065e-05
552	1364.98	1489.47	1496.26	1749.93	0.000176743	0.00016197	7.43228e-05	6.35489e-05
553	1366.77	1490.82	1498.54	1751.51	0.000176512	0.000161824	7.42095e-05	6.34914e-05
554	1369.22	1492.17	1500.76	1753.09	0.000176196	0.000161678	7.40999e-05	6.34341e-05
555	1369.94	1493.51	1501.41	1754.68	0.000176103	0.000161532	7.40675e-05	6.33769e-05
556	1373.64	1494.86	1505.01	1756.26	0.000175628	0.000161387	7.38905e-05	6.33199e-05
557	1377.29	1496.2	1509.19	1757.83	0.000175163	0.000161242	7.36858e-05	6.3263e-05
558	1379.49	1497.54	1511.14	1759.41	0.000174884	0.000161097	7.35906e-05	6.32063e-05
559	1379.8	1498.89	1511.23	1760.99	0.000174845	0.000160953	7.35863e-05	6.31497e-05
560	1380.03	1500.23	1511.47	1762.56	0.000174815	0.000160809	7.35747e-05	6.30933e-05
561	1383.43	1501.56	1514.84	1764.13	0.000174385	0.000160666	7.3411e-05	6.30371e-05
562	1384.7	1502.9	1516.53	1765.71	0.000174225	0.000160523	7.33292e-05	6.2981e-05
563	1386.46	1504.24	1517.04	1767.28	0.000174004	0.00016038	7.33046e-05	6.2925e-05
564	1386.08	1505.57	1516.54	1768.85	0.000174052	0.000160238	7.33285e-05	6.28692e-05
565	1387.54	1506.91	1518.56	1770.41	0.00017387	0.000160096	7.32312e-05	6.28135e-05
566	1388.62	1508.24	1519.87	1771.98	0.000173734	0.000159955	7.3168e-05	6.2758e-05
567	1386.62	1509.57	1517.51	1773.54	0.000173984	0.000159814	7.32821e-05	6.27027e-05
568	1388.01	1510.9	1518.95	1775.11	0.00017381	0.000159673	7.32123e-05	6.26474e-05
569	1386.51	1512.23	1516.61	1776.67	0.000173999	0.000159533	7.33255e-05	6.25924e-05
570	1388.88	1513.56	1519.42	1778.23	0.000173702	0.000159393	7.31898e-05	6.25374e-05
571	1389.01	1514.89	1519.62	1779.79	0.000173685	0.000159253	7.31799e-05	6.24826e-05
572	1388.07	1516.21	1517.46	1781.35	0.000173803	0.000159114	7.32843e-05	6.2428e-05
573	1389.66	1517.54	1519.09	1782.9	0.000173604	0.000158975	7.32055e-05	6.23735e-05
574	1390.31	1518.86	1519.57	1784.46	0.000173523	0.000158836	7.31827e-05	6.23192e-05
575	1391.74	1520.19	1520.96	1786.01	0.000173345	0.000158698	7.31154e-05	6.22649e-05
576	1392.44	1521.51	1521.03	1787.56	0.000173258	0.00015856	7.3112e-05	6.22109e-05
577	1392.89	1522.83	1520.89	1789.12	0.000173201	0.000158423	7.3119e-05	6.21569e-05
578	1391.83	1524.15	1519.77	1790.66	0.000173333	0.000158286	7.31731e-05	6.21031e-05
579	1391.99	1525.46	1519.8	1792.21	0.000173313	0.000158149	7.31716e-05	6.20495e-05
580	1394.65	1526.78	1522.54	1793.76	0.000172983	0.000158012	7.30397e-05	6.1996e-05
581	1393.47	1528.1	1520.46	1795.31	0.000173129	0.000157876	7.31397e-05	6.19426e-05
582	1393.35	1529.41	1519.91	1796.85	0.000173144	0.000157741	7.31661e-05	6.18894e-05
583	1396.09	1530.72	1522.52	1798.39	0.000172805	0.000157605	7.30407e-05	6.18363e-05
584	1395.91	1532.04	1521.8	1799.93	0.000172827	0.00015747	7.30752e-05	6.17833e-05
585	1399.87	1533.35	1525.2	1801.48	0.000172338	0.000157336	7.29123e-05	6.17305e-05
586	1400.39	1534.66	1525.77	1803.01	0.000172274	0.000157201	7.28853e-05	6.16778e-05
587	1400.59	1535.97	1526.06	1804.55	0.000172249	0.000157067	7.28713e-05	6.16252e-05
588	1405.34	1537.27	1530.2	1806.09	0.000171666	0.000156934	7.26742e-05	6.15728e-05
589	1411.27	1538.58	1536.27	1807.62	0.000170945	0.000156801	7.2387e-05	6.15205e-05
590	1413.04	1539.89	1537.7	1809.16	0.000170731	0.000156668	7.23196e-05	6.14683e-05
591	1414.17	1541.19	1538.24	1810.69	0.000170594	0.000156535	7.22942e-05	6.14163e-05
592	1416.68	1542.49	1540.11	1812.22	0.000170292	0.000156403	7.22064e-05	6.13644e-05
593	1415.64	1543.8	1538.8	1813.75	0.000170418	0.000156271	7.22682e-05	6.13127e-05
594	1414.3	1545.1	1536.33	1815.28	0.000170579	0.000156139	7.23839e-05	6.1261e-05
595	1414.36	1546.4	1536.2	1816.81	0.000170573	0.000156008	7.23903e-05	6.12095e-05
596	1415.83	1547.7	1537.95	1818.33	0.000170395	0.000155877	7.23078e-05	6.11582e-05
597	1417.42	1548.99	1539.41	1819.86	0.000170204	0.000155746	7.22393e-05	6.11069e-05
598	1420.32	1550.29	1542.52	1821.38	0.000169857	0.000155616	7.20936e-05	6.10558e-05
599	1420.82	1551.59	1542.75	1822.9	0.000169797	0.000155486	7.20831e-05	6.10048e-05
600	1423.89	1552.88	1546.4	1824.42	0.00016943	0.000155357	7.19129e-05	6.0954e-05
601	1423.9	1554.17	1546.12	1825.94	0.000169429	0.000155227	7.19258e-05	6.09032e-05
602	1425.59	1555.47	1548.56	1827.46	0.000169228	0.000155098	7.18126e-05	6.08526e-05
603	1427.49	1556.76	1550.78	1828.98	0.000169004	0.00015497	7.17095e-05	6.08021e-05
604	1429.31	1558.05	1552.87	1830.5	0.000168788	0.000154841	7.16131e-05	6.07518e-05
605	1431.33	1559.34	1554.12	1832.01	0.00016855	0.000154713	7.15554e-05	6.07016e-05
606	1432.47	1560.63	1554.91	1833.52	0.000168415	0.000154586	7.15191e-05	6.06514e-05
607	1435.35	1561.91	1557.41	1835.04	0.000168077	0.000154458	7.14044e-05	6.06015e-05
608	1436.38	1563.2	1557.45	1836.55	0.000167957	0.000154331	7.14025e-05	6.05516e-05
609	1434.02	1564.48	1554.07	1838.06	0.000168233	0.000154204	7.15577e-05	6.05019e-05
610	1434.51	1565.77	1553.89	1839.57	0.000168176	0.000154078	7.1566e-05	6.04523e-05
611	1435.65	1567.05	1554.14	1841.07	0.000168043	0.000153952	7.15548e-05	6.04028e-05
612	1437.57	1568.33	1555.13	1842.58	0.000167818	0.000153826	7.15091e-05	6.03534e-05
613	1438.54	1569.61	1555.55	1844.08	0.000167705	0.0001537	7.14899e-05	6.03042e-05
614	1441.18	1570.89	1557.09	1845.59	0.000167398	0.000153575	7.14189e-05	6.0255e-05
615	1444.41	1572.17	1559.91	1847.09	0.000167024	0.00015345	7.12898e-05	6.0206e-05
616	1446.79	1573.45	1562.05	1848.59	0.000166749	0.000153326	7.11924e-05	6.01571e-05
617	1452.03	1574.73	1566.79	1850.09	0.000166147	0.000153201	7.09771e-05	6.01084e-05
618	1452.95	1576	1566.82	1851.59	0.000166042	0.000153077	7.09756e-05	6.00597e-05
619	1454.34	1577.28	1567.36	1853.09	0.000165883	0.000152954	7.0951e-05	6.00112e-05
620	1454.59	1578.55	1566.75	1854.58	0.000165854	0.00015283	7.09789e-05	5.99628e-05
621	1455.9	1579.82	1567.84	1856.08	0.000165705	0.000152707	7.09293e-05	5.99145e-05
622	1456.69	1581.09	1568.37	1857.57	0.000165616	0.000152584	7.09054e-05	5.98663e-05
623	1462.51	1582.37	1573.73	1859.06	0.000164957	0.000152462	7.06637e-05	5.98182e-05
624	1463.98	1583.63	1574.88	1860.56	0.000164791	0.00015234	7.06123e-05	5.97703e-05
625	1465.57	1584.9	1575.96	1862.05	0.000164612	0.000152218	7.0564e-05	5.97224e-05
626	1469.48	1586.17	1579.56	1863.53	0.000164174	0.000152096	7.04032e-05	5.96747e-05
627	1472.73	1587.44	1583.17	1865.02	0.000163812	0.000151975	7.02424e-05	5.96271e-05
628	1473.2	1588.7	1582.81	1866.51	0.00016376	0.000151854	7.02584e-05	5.95796e-05
629	1474.18	1589.97	1583.12	1867.99	0.000163651	0.000151733	7.02446e-05	5.95322e-05
630	1473.07	1591.23	1580.89	1869.48	0.000163773	0.000151613	7.03441e-05	5.9485e-05
631	1474.01	1592.49	1581.77	1870.96	0.000163669	0.000151492	7.03047e-05	5.94378e-05
632	1474.78	1593.75	1582.47	1872.44	0.000163584	0.000151372	7.02736e-05	5.93908e-05
633	1475.01	1595.01	1581.54	1873.93	0.000163558	0.000151253	7.0315e-05	5.93438e-05
634	1475.29	1596.27	1580.67	1875.4	0.000163528	0.000151133	7.03536e-05	5.9297e-05
635	1477.06	1597.53	1581.69	1876.88	0.000163331	0.000151014	7.03082e-05	5.92503e-05
636	1477.49	1598.79	1581.18	1878.36	0.000163284	0.000150896	7.03311e-05	5.92037e-05
637	1478.84	1600.05	1581.24	1879.84	0.000163135	0.000150777	7.03284e-05	5.91572e-05
638	1478.75	1601.3	1580.45	1881.31	0.000163145	0.000150659	7.03636e-05	5.91108e-05
639	1479.83	1602.56	1581.38	1882.79	0.000163026	0.000150541	7.03222e-05	5.90646e-05
640	1481.54	1603.81	1583.12	1884.26	0.000162837	0.000150423	7.02449e-05	5.90184e-05
641	1485.73	1605.06	1587.63	1885.73	0.000162378	0.000150306	7.0045e-05	5.89724e-05
642	1487.24	1606.31	1589.23	1887.2	0.000162213	0.000150189	6.99748e-05	5.89264e-05
643	1488.81	1607.56	1590.73	1888.67	0.000162043	0.000150072	6.99087e-05	5.88806e-05
644	1488.61	1608.81	1589.49	1890.14	0.000162064	0.000149955	6.99631e-05	5.88348e-05
645	1488.63	1610.06	1589.29	1891.6	0.000162062	0.000149839	6.9972e-05	5.87892e-05
646	1488.25	1611.31	1588.67	1893.07	0.000162104	0.000149723	6.99993e-05	5.87437e-05
647	1489.2	1612.56	1589.88	1894.53	0.000162	0.000149607	6.99459e-05	5.86983e-05
648	1489.35	1613.8	1589.72	1896	0.000161984	0.000149492	6.9953e-05	5.8653e-05
649	1492.09	1615.05	1592.3	1897.46	0.000161686	0.000149377	6.98396e-05	5.86078e-05
650	1493.02	1616.29	1592.95	1898.92	0.000161585	0.000149262	6.98114e-05	5.85627e-05
651	1495.83	1617.53	1595.6	1900.38	0.000161282	0.000149147	6.96955e-05	5.85177e-05
652	1498.98	1618.77	1599.33	1901.84	0.000160943	0.000149033	6.95327e-05	5.84728e-05
653	1500.35	1620.02	1600.99	1903.3	0.000160796	0.000148919	6.94608e-05	5.8428e-05
654	1501.32	1621.26	1602.43	1904.76	0.000160692	0.000148805	6.93983e-05	5.83833e-05
655	1502.16	1622.49	1603.77	1906.21	0.000160602	0.000148691	6.93405e-05	5.83387e-05
656	1497.17	1623.73	1598.47	1907.67	0.000161138	0.000148578	6.95702e-05	5.82942e-05
657	1496.81	1624.97	1598.84	1909.12	0.000161176	0.000148465	6.95539e-05	5.82498e-05
658	1498.92	1626.21	1601.28	1910.57	0.00016095	0.000148352	6.9448e-05	5.82056e-05
659	1500.12	1627.44	1602.89	1912.02	0.000160821	0.000148239	6.93786e-05	5.81614e-05
660	1499.89	1628.68	1602.97	1913.47	0.000160845	0.000148127	6.93748e-05	5.81173e-05
661	1499.84	1629.91	1603.18	1914.92	0.000160851	0.000148015	6.93659e-05	5.80733e-05
662	1502.23	1631.14	1605.2	1916.37	0.000160594	0.000147903	6.92784e-05	5.80295e-05
663	1503.7	1632.37	1605.74	1917.82	0.000160438	0.000147791	6.92552e-05	5.79857e-05
664	1501.99	1633.6	1603.7	1919.26	0.00016062	0.00014768	6.93432e-05	5.7942e-05
665	1502.77	1634.83	1604.34	1920.71	0.000160537	0.000147569	6.93155e-05	5.78984e-05
666	1504	1636.06	1605.99	1922.15	0.000160406	0.000147458	6.92443e-05	5.78549e-05
667	1504.01	1637.29	1605.61	1923.59	0.000160404	0.000147347	6.92609e-05	5.78115e-05
668	1503.98	1638.52	1605.75	1925.03	0.000160408	0.000147237	6.92546e-05	5.77683e-05
669	1505.76	1639.74	1607.41	1926.48	0.000160218	0.000147127	6.91833e-05	5.77251e-05
670	1503.95	1640.97	1605.13	1927.91	0.000160412	0.000147017	6.92816e-05	5.7682e-05
671	1505.05	1642.19	1606.88	1929.35	0.000160294	0.000146908	6.92062e-05	5.7639e-05
672	1508.76	1643.42	1610.74	1930.79	0.000159899	0.000146798	6.90401e-05	5.75961e-05
673	1508.15	1644.64	1610.06	1932.23	0.000159965	0.000146689	6.90693e-05	5.75533e-05
674	1508.26	1645.86	1610.14	1933.66	0.000159953	0.00014658	6.90661e-05	5.75106e-05
675	1509.23	1647.08	1611.26	1935.09	0.000159849	0.000146472	6.9018e-05	5.74679e-05
676	1509.38	1648.3	1611.41	1936.53	0.000159834	0.000146363	6.90114e-05	5.74254e-05
677	1511.95	1649.52	1614.07	1937.96	0.000159563	0.000146255	6.88979e-05	5.7383e-05
678	1511.7	1650.74	1613.81	1939.39	0.000159589	0.000146147	6.89089e-05	5.73407e-05
679	1514.13	1651.95	1616.23	1940.82	0.000159332	0.00014604	6.88057e-05	5.72984e-05
680	1515.18	1653.17	1617.05	1942.25	0.000159222	0.000145932	6.87709e-05	5.72563e-05
681	1515.01	1654.38	1616.99	1943.68	0.00015924	0.000145825	6.87735e-05	5.72142e-05
682	1516.76	1655.6	1618.5	1945.1	0.000159057	0.000145718	6.87091e-05	5.71723e-05
683	1517.18	1656.81	1618.25	1946.53	0.000159012	0.000145611	6.87198e-05	5.71304e-05
684	1519.06	1658.02	1620.39	1947.95	0.000158816	0.000145505	6.86292e-05	5.70886e-05
685	1520.28	1659.24	1621.69	1949.38	0.000158688	0.000145399	6.8574e-05	5.70469e-05
686	1522.37	1660.45	1623.62	1950.8	0.00015847	0.000145293	6.84926e-05	5.70053e-05
687	1523.74	1661.66	1624.7	1952.22	0.000158328	0.000145187	6.8447e-05	5.69638e-05
688	1525.6	1662.86	1627.07	1953.64	0.000158134	0.000145081	6.83473e-05	5.69224e-05
689	1528.38	1664.07	1629.44	1955.06	0.000157847	0.000144976	6.82477e-05	5.68811e-05
690	1530.45	1665.28	1631.07	1956.48	0.000157634	0.000144871	6.81796e-05	5.68399e-05
691	1531.78	1666.49	1631.88	1957.89	0.000157497	0.000144766	6.81461e-05	5.67987e-05
692	1532.7	1667.69	1632.1	1959.31	0.000157402	0.000144661	6.81368e-05	5.67577e-05
693	1536.1	1668.9	1635.85	1960.73	0.000157054	0.000144557	6.79806e-05	5.67167e-05
694	1535.51	1670.1	1635.37	1962.14	0.000157114	0.000144453	6.80007e-05	5.66758e-05
695	1538.45	1671.3	1638.18	1963.55	0.000156814	0.000144349	6.78836e-05	5.6635e-05
696	1541.11	1672.5	1641.54	1964.97	0.000156544	0.000144245	6.77449e-05	5.65943e-05
697	1541.4	1673.71	1641.42	1966.38	0.000156514	0.000144141	6.775e-05	5.65537e-05
698	1540.75	1674.91	1641.01	1967.79	0.00015658	0.000144038	6.77665e-05	5.65132e-05
699	1544.21	1676.11	1644.73	1969.2	0.000156229	0.000143935	6.76135e-05	5.64727e-05
700	1544.65	1677.3	1645.54	1970.6	0.000156184	0.000143832	6.75803e-05	5.64324e-05
701	1545.84	1678.5	1646.92	1972.01	0.000156064	0.00014373	6.75235e-05	5.63921e-05
702	1545.74	1679.7	1646.83	1973.42	0.000156075	0.000143627	6.75272e-05	5.63519e-05
703	1547.78	1680.89	1648.66	1974.82	0.000155869	0.000143525	6.74523e-05	5.63119e-05
704	1547.04	1682.09	1647.21	1976.23	0.000155943	0.000143423	6.75117e-05	5.62718e-05
705	1549.03	1683.28	1649.09	1977.63	0.000155743	0.000143321	6.74349e-05	5.62319e-05
706	1550.6	1684.48	1650.41	1979.03	0.000155585	0.00014322	6.73809e-05	5.61921e-05
707	1550.13	1685.67	1649.14	1980.43	0.000155632	0.000143118	6.74327e-05	5.61523e-05
708	1549.17	1686.86	1647.79	1981.83	0.000155729	0.000143017	6.7488e-05	5.61127e-05
709	1548.45	1688.05	1646.09	1983.23	0.000155801	0.000142916	6.75578e-05	5.60731e-05
710	1549.73	1689.24	1647.28	1984.63	0.000155673	0.000142816	6.7509e-05	5.60336e-05
711	1549.14	1690.43	1646.92	1986.03	0.000155732	0.000142715	6.75234e-05	5.59942e-05
712	1551.11	1691.62	1649.36	1987.42	0.000155534	0.000142615	6.74238e-05	5.59548e-05
713	1552.72	1692.81	1651.42	1988.82	0.000155372	0.000142515	6.73396e-05	5.59156e-05
714	1550.99	1693.99	1650.11	1990.21	0.000155546	0.000142415	6.73929e-05	5.58764e-05
715	1554.29	1695.18	1652.96	1991.61	0.000155216	0.000142316	6.72767e-05	5.58373e-05
716	1555.28	1696.36	1653.94	1993	0.000155117	0.000142216	6.72369e-05	5.57983e-05
717	1555.6	1697.55	1654.39	1994.39	0.000155085	0.000142117	6.72188e-05	5.57594e-05
718	1556.62	1698.73	1655.03	1995.78	0.000154983	0.000142018	6.71926e-05	5.57205e-05
719	1557.06	1699.91	1655.63	1997.17	0.000154939	0.000141919	6.71684e-05	5.56818e-05
720	1559.54	1701.1	1658.02	1998.56	0.000154693	0.000141821	6.70715e-05	5.56431e-05
721	1559.3	1702.28	1657.43	1999.94	0.000154717	0.000141722	6.70953e-05	5.56045e-05
722	1561.24	1703.46	1659.73	2001.33	0.000154525	0.000141624	6.70023e-05	5.5566e-05
723	1562.13	1704.64	1660.97	2002.72	0.000154437	0.000141526	6.69524e-05	5.55275e-05
724	1560.25	1705.82	1659.56	2004.1	0.000154623	0.000141428	6.70092e-05	5.54892e-05
725	1558.92	1706.99	1657.99	2005.48	0.000154755	0.000141331	6.70729e-05	5.54509e-05
726	1562.04	1708.17	1661.33	2006.87	0.000154446	0.000141233	6.69379e-05	5.54127e-05
727	1562.33	1709.35	1661.64	2008.25	0.000154417	0.000141136	6.69256e-05	5.53746e-05
728	1563.97	1710.52	1663.34	2009.63	0.000154255	0.000141039	6.68568e-05	5.53365e-05
729	1567.01	1711.7	1667.07	2011.01	0.000153956	0.000140942	6.67072e-05	5.52985e-05
730	1568.32	1712.87	1668.6	2012.39	0.000153827	0.000140846	6.66463e-05	5.52607e-05
731	1568.08	1714.04	1668.31	2013.77	0.00015385	0.000140749	6.66579e-05	5.52228e-05
732	1569.78	1715.21	1670.21	2015.14	0.000153684	0.000140653	6.65821e-05	5.51851e-05
733	1570.44	1716.38	1670.78	2016.52	0.000153619	0.000140557	6.65592e-05	5.51475e-05
734	1572.82	1717.56	1672.61	2017.89	0.000153387	0.000140461	6.64864e-05	5.51099e-05
735	1572.53	1718.72	1672.41	2019.27	0.000153415	0.000140366	6.64946e-05	5.50724e-05
736	1572.47	1719.89	1672.24	2020.64	0.000153422	0.000140271	6.65013e-05	5.50349e-05
737	1572.67	1721.06	1673.18	2022.01	0.000153402	0.000140175	6.64639e-05	5.49976e-05
738	1576.31	1722.23	1677.18	2023.39	0.000153047	0.00014008	6.63053e-05	5.49603e-05
739	1579.42	1723.4	1681.2	2024.76	0.000152747	0.000139986	6.61466e-05	5.49231e-05
740	1579.11	1724.56	1681.14	2026.12	0.000152776	0.000139891	6.61492e-05	5.4886e-05
741	1578.41	1725.73	1679.84	2027.49	0.000152844	0.000139796	6.62004e-05	5.4849e-05
742	1578.08	1726.89	1679.63	2028.86	0.000152876	0.000139702	6.62087e-05	5.4812e-05
743	1578.73	1728.05	1679.95	2030.23	0.000152813	0.000139608	6.61958e-05	5.47751e-05
744	1579.88	1729.22	1681.17	2031.59	0.000152702	0.000139514	6.61477e-05	5.47383e-05
745	1582.19	1730.38	1683.41	2032.96	0.000152478	0.000139421	6.60601e-05	5.47015e-05
746	1584.55	1731.54	1685.65	2034.32	0.000152251	0.000139327	6.5972e-05	5.46648e-05
747	1586.1	1732.7	1686.38	2035.69	0.000152103	0.000139234	6.59435e-05	5.46282e-05
748	1584.89	1733.86	1685.05	2037.05	0.000152219	0.000139141	6.59955e-05	5.45917e-05
749	1584.62	1735.02	1684.68	2038.41	0.000152245	0.000139048	6.601e-05	5.45553e-05
750	1588.47	1736.17	1688.25	2039.77	0.000151876	0.000138955	6.58704e-05	5.45189e-05
751	1590.7	1737.33	1690.64	2041.13	0.000151663	0.000138863	6.57774e-05	5.44826e-05
752	1592.51	1738.49	1692.08	2042.49	0.00015149	0.00013877	6.57214e-05	5.44463e-05
753	1592.7	1739.64	1692.39	2043.84	0.000151472	0.000138678	6.57093e-05	5.44102e-05
754	1593.63	1740.8	1693.38	2045.2	0.000151385	0.000138586	6.56711e-05	5.43741e-05
755	1593.44	1741.95	1693.27	2046.56	0.000151403	0.000138494	6.56754e-05	5.4338e-05
756	1598.21	1743.11	1698.23	2047.91	0.000150951	0.000138403	6.54836e-05	5.43021e-05
757	1598.48	1744.26	1698.28	2049.27	0.000150925	0.000138311	6.54816e-05	5.42662e-05
758	1598.22	1745.41	1697.42	2050.62	0.000150949	0.00013822	6.55148e-05	5.42304e-05
759	1598.3	1746.56	1696.97	2051.97	0.000150942	0.000138129	6.55321e-05	5.41947e-05
760	1599.82	1747.71	1698.25	2053.32	0.000150798	0.000138038	6.54826e-05	5.4159e-05
761	1602.34	1748.86	1700.72	2054.67	0.000150561	0.000137947	6.53877e-05	5.41234e-05
762	1605.45	1750.01	1704.12	2056.02	0.00015027	0.000137857	6.52572e-05	5.40879e-05
763	1606.28	1751.16	1704.65	2057.37	0.000150192	0.000137766	6.52368e-05	5.40524e-05
764	1608.14	1752.3	1706	2058.72	0.000150018	0.000137676	6.5185e-05	5.4017e-05
765	1608.28	1753.45	1706.12	2060.07	0.000150006	0.000137586	6.51805e-05	5.39817e-05
766	1613.82	1754.6	1711.5	2061.41	0.00014949	0.000137496	6.49757e-05	5.39465e-05
767	1615.52	1755.74	1712.88	2062.76	0.000149333	0.000137407	6.49235e-05	5.39113e-05
768	1614.02	1756.88	1711.35	2064.1	0.000149472	0.000137317	6.49812e-05	5.38762e-05
769	1614.89	1758.03	1712.74	2065.44	0.000149391	0.000137228	6.49287e-05	5.38411e-05
770	1615.3	1759.17	1713.51	2066.79	0.000149353	0.000137139	6.48994e-05	5.38062e-05
771	1615.31	1760.31	1714	2068.13	0.000149353	0.00013705	6.48809e-05	5.37713e-05
772	1618.41	1761.45	1718.23	2069.47	0.000149066	0.000136961	6.47213e-05	5.37364e-05
773	1618.41	1762.59	1718.19	2070.81	0.000149066	0.000136872	6.47228e-05	5.37017e-05
774	1619.17	1763.73	1718.76	2072.15	0.000148996	0.000136784	6.47013e-05	5.3667e-05
775	1618.56	1764.87	1717.73	2073.49	0.000149052	0.000136696	6.47399e-05	5.36323e-05
776	1620.32	1766.01	1720.01	2074.82	0.000148891	0.000136607	6.46541e-05	5.35978e-05
777	1618.06	1767.15	1717.87	2076.16	0.000149099	0.00013652	6.47346e-05	5.35633e-05
778	1615.65	1768.29	1714.58	2077.5	0.000149321	0.000136432	6.48591e-05	5.35288e-05
779	1615.97	1769.42	1714.96	2078.83	0.000149291	0.000136344	6.48446e-05	5.34945e-05
780	1614.77	1770.56	1713.52	2080.16	0.000149402	0.000136257	6.48991e-05	5.34602e-05
781	1616.11	1771.69	1714.58	2081.5	0.000149279	0.000136169	6.48591e-05	5.34259e-05
782	1616.48	1772.83	1714.77	2082.83	0.000149244	0.000136082	6.48519e-05	5.33917e-05
783	1617.27	1773.96	1716.39	2084.16	0.000149171	0.000135995	6.47905e-05	5.33576e-05
784	1622.08	1775.09	1721.64	2085.49	0.000148729	0.000135909	6.45928e-05	5.33236e-05
785	1621.22	1776.22	1720.93	2086.82	0.000148808	0.000135822	6.46195e-05	5.32896e-05
786	1625.55	1777.35	1725.07	2088.15	0.000148411	0.000135736	6.44646e-05	5.32557e-05
787	1627.67	1778.48	1727.22	2089.48	0.000148218	0.000135649	6.43843e-05	5.32219e-05
788	1630.03	1779.61	1729.3	2090.8	0.000148004	0.000135563	6.43069e-05	5.31881e-05
789	1630.2	1780.74	1728.98	2092.13	0.000147988	0.000135477	6.43189e-05	5.31544e-05
790	1634.18	1781.87	1732.88	2093.46	0.000147628	0.000135392	6.41741e-05	5.31207e-05
791	1636.37	1783	1735.08	2094.78	0.00014743	0.000135306	6.40926e-05	5.30871e-05
792	1636.07	1784.12	1734.78	2096.1	0.000147457	0.000135221	6.41037e-05	5.30536e-05
793	1637.19	1785.25	1735.7	2097.43	0.000147357	0.000135135	6.40696e-05	5.30201e-05
794	1637.84	1786.38	1736.61	2098.75	0.000147298	0.00013505	6.40363e-05	5.29867e-05
795	1638.36	1787.5	1737.01	2100.07	0.000147251	0.000134965	6.40216e-05	5.29534e-05
796	1639.19	1788.62	1738.15	2101.39	0.000147176	0.00013488	6.39795e-05	5.29201e-05
797	1638.91	1789.75	1738.05	2102.71	0.000147202	0.000134796	6.39832e-05	5.28869e-05
798	1639.59	1790.87	1738.87	2104.03	0.000147141	0.000134711	6.3953e-05	5.28538e-05
799	1640.94	1791.99	1739.77	2105.35	0.00014702	0.000134627	6.39199e-05	5.28207e-05
800	1642.58	1793.11	1741.88	2106.66	0.000146873	0.000134543	6.38425e-05	5.27877e-05
801	1642.11	1794.23	1741.6	2107.98	0.000146915	0.000134459	6.38527e-05	5.27547e-05
802	1647.93	1795.35	1746.91	2109.3	0.000146396	0.000134375	6.36587e-05	5.27218e-05
803	1648.25	1796.47	1747.87	2110.61	0.000146368	0.000134291	6.36235e-05	5.2689e-05
804	1650.29	1797.59	1749.85	2111.92	0.000146186	0.000134208	6.35517e-05	5.26562e-05
805	1653.14	1798.71	1753.07	2113.24	0.000145934	0.000134124	6.34348e-05	5.26235e-05
806	1653.72	1799.82	1753.38	2114.55	0.000145883	0.000134041	6.34238e-05	5.25908e-05
807	1653.79	1800.94	1753.22	2115.86	0.000145877	0.000133958	6.34295e-05	5.25582e-05
808	1656.13	1802.06	1755.37	2117.17	0.000145671	0.000133875	6.33518e-05	5.25257e-05
809	1653.78	1803.17	1752.4	2118.48	0.000145878	0.000133792	6.34593e-05	5.24932e-05
810	1657.02	1804.29	1755.4	2119.79	0.000145593	0.00013371	6.33509e-05	5.24608e-05
811	1656.89	1805.4	1755.4	2121.1	0.000145604	0.000133627	6.33507e-05	5.24285e-05
812	1658.73	1806.51	1758.62	2122.41	0.000145443	0.000133545	6.32348e-05	5.23962e-05
813	1659.67	1807.62	1759.72	2123.71	0.000145361	0.000133463	6.31952e-05	5.23639e-05
814	1661.43	1808.73	1760.84	2125.02	0.000145207	0.000133381	6.3155e-05	5.23318e-05
815	1660.92	1809.85	1760.32	2126.32	0.000145251	0.000133299	6.31736e-05	5.22996e-05
816	1659.31	1810.96	1758.65	2127.63	0.000145392	0.000133217	6.32338e-05	5.22676e-05
817	1659.27	1812.06	1757.38	2128.93	0.000145396	0.000133136	6.32795e-05	5.22356e-05
818	1657.03	1813.17	1754.15	2130.23	0.000145592	0.000133054	6.3396e-05	5.22036e-05
819	1658.71	1814.28	1756.01	2131.53	0.000145445	0.000132973	6.33286e-05	5.21718e-05
820	1659.01	1815.39	1756.34	2132.84	0.000145418	0.000132892	6.33168e-05	5.21399e-05
821	1658.23	1816.5	1755.96	2134.14	0.000145487	0.000132811	6.33307e-05	5.21082e-05
822	1660.63	1817.6	1758.46	2135.43	0.000145277	0.00013273	6.32405e-05	5.20765e-05
823	1659.45	1818.71	1757.07	2136.73	0.00014538	0.000132649	6.32904e-05	5.20448e-05
824	1659.62	1819.81	1756.49	2138.03	0.000145365	0.000132569	6.33113e-05	5.20132e-05
825	1659.2	1820.91	1755.77	2139.33	0.000145402	0.000132489	6.33375e-05	5.19817e-05
826	1663.56	1822.02	1760.28	2140.62	0.000145021	0.000132408	6.3175e-05	5.19502e-05
827	1663.43	1823.12	1759.63	2141.92	0.000145032	0.000132328	6.31986e-05	5.19188e-05
828	1665.79	1824.22	1762.52	2143.21	0.000144827	0.000132248	6.30949e-05	5.18874e-05
829	1665.59	1825.32	1762.72	2144.51	0.000144844	0.000132169	6.30877e-05	5.18561e-05
830	1667.41	1826.42	1764.96	2145.8	0.000144686	0.000132089	6.30077e-05	5.18249e-05
831	1668.68	1827.52	1766.03	2147.09	0.000144576	0.000132009	6.29693e-05	5.17937e-05
832	1669.18	1828.62	1766.16	2148.38	0.000144532	0.00013193	6.29647e-05	5.17626e-05
833	1668.15	1829.72	1765.23	2149.68	0.000144621	0.000131851	6.29979e-05	5.17315e-05
834	1667.79	1830.82	1764.91	2150.97	0.000144653	0.000131772	6.30096e-05	5.17005e-05
835	1668.65	1831.92	1765.65	2152.25	0.000144578	0.000131693	6.29828e-05	5.16695e-05
836	1668.78	1833.01	1766.74	2153.54	0.000144567	0.000131614	6.29442e-05	5.16386e-05
837	1668.52	1834.11	1766.72	2154.83	0.000144589	0.000131535	6.2945e-05	5.16077e-05
838	1668.09	1835.21	1766.95	2156.12	0.000144627	0.000131457	6.29368e-05	5.15769e-05
839	1664.57	1836.3	1763.1	2157.4	0.000144932	0.000131379	6.3074e-05	5.15462e-05
840	1662.58	1837.39	1760.99	2158.69	0.000145106	0.0001313	6.31495e-05	5.15155e-05
841	1662.67	1838.49	1761.82	2159.97	0.000145098	0.000131222	6.31198e-05	5.14849e-05
842	1663.33	1839.58	1762.28	2161.26	0.000145041	0.000131144	6.31035e-05	5.14543e-05
843	1663.82	1840.67	1762.84	2162.54	0.000144998	0.000131066	6.30835e-05	5.14237e-05
844	1662.7	1841.76	1761.79	2163.82	0.000145095	0.000130989	6.3121e-05	5.13933e-05
845	1665.99	1842.85	1764.92	2165.1	0.000144809	0.000130911	6.3009e-05	5.13629e-05
846	1668.1	1843.94	1766.59	2166.38	0.000144626	0.000130834	6.29494e-05	5.13325e-05
847	1667.89	1845.03	1766.7	2167.66	0.000144644	0.000130757	6.29454e-05	5.13022e-05
848	1668.97	1846.12	1768.38	2168.94	0.000144551	0.000130679	6.28858e-05	5.12719e-05
849	1671.93	1847.21	1769.79	2170.22	0.000144295	0.000130602	6.28358e-05	5.12417e-05
850	1673.49	1848.3	1769.7	2171.5	0.00014416	0.000130526	6.2839e-05	5.12116e-05
851	1674.27	1849.39	1769.41	2172.78	0.000144093	0.000130449	6.2849e-05	5.11815e-05
852	1676.48	1850.47	1770.08	2174.05	0.000143903	0.000130372	6.28254e-05	5.11514e-05
853	1678.23	1851.56	1770.15	2175.33	0.000143753	0.000130296	6.28229e-05	5.11214e-05
854	1681.51	1852.64	1772.62	2176.6	0.000143473	0.00013022	6.27352e-05	5.10915e-05
855	1683.33	1853.73	1773.43	2177.88	0.000143317	0.000130143	6.27065e-05	5.10616e-05
856	1685.07	1854.81	1773.71	2179.15	0.00014317	0.000130067	6.26967e-05	5.10318e-05
857	1686.59	1855.89	1773.3	2180.42	0.000143041	0.000129991	6.27114e-05	5.1002e-05
858	1686.54	1856.98	1771.72	2181.69	0.000143044	0.000129916	6.27673e-05	5.09723e-05
859	1688.27	1858.06	1771.94	2182.97	0.000142898	0.00012984	6.27594e-05	5.09426e-05
860	1688.86	1859.14	1771.63	2184.24	0.000142848	0.000129765	6.27703e-05	5.09129e-05
861	1688.86	1860.22	1770.86	2185.51	0.000142848	0.000129689	6.27978e-05	5.08834e-05
862	1690.05	1861.3	1770.64	2186.77	0.000142748	0.000129614	6.28054e-05	5.08539e-05
863	1691.3	1862.38	1770.51	2188.04	0.000142642	0.000129539	6.28099e-05	5.08244e-05
864	1691.68	1863.46	1769.41	2189.31	0.00014261	0.000129464	6.28493e-05	5.0795e-05
865	1690.72	1864.54	1767.28	2190.58	0.000142691	0.000129389	6.29248e-05	5.07656e-05
866	1694.45	1865.61	1770.44	2191.84	0.000142377	0.000129314	6.28127e-05	5.07363e-05
867	1696.11	1866.69	1770.31	2193.11	0.000142237	0.00012924	6.28173e-05	5.0707e-05
868	1694.28	1867.77	1767.21	2194.37	0.000142391	0.000129165	6.29272e-05	5.06778e-05
869	1694.44	1868.84	1765.65	2195.64	0.000142377	0.000129091	6.29829e-05	5.06486e-05
870	1696.46	1869.92	1766.94	2196.9	0.000142208	0.000129017	6.29371e-05	5.06195e-05
871	1695.89	1870.99	1765.3	2198.16	0.000142256	0.000128943	6.29954e-05	5.05904e-05
872	1698.64	1872.06	1766.94	2199.42	0.000142026	0.000128869	6.29369e-05	5.05614e-05
873	1698.13	1873.14	1765.27	2200.68	0.000142069	0.000128795	6.29964e-05	5.05325e-05
874	1696.99	1874.21	1763.35	2201.94	0.000142164	0.000128721	6.30652e-05	5.05035e-05
875	1697.35	1875.28	1762.89	2203.2	0.000142134	0.000128647	6.30817e-05	5.04747e-05
876	1697.28	1876.35	1762.52	2204.46	0.000142139	0.000128574	6.30947e-05	5.04458e-05
877	1693.71	1877.42	1757.94	2205.72	0.000142439	0.000128501	6.32592e-05	5.04171e-05
878	1695.98	1878.49	1759.85	2206.98	0.000142248	0.000128428	6.31906e-05	5.03884e-05
879	1698.92	1879.56	1762.2	2208.23	0.000142002	0.000128354	6.31064e-05	5.03597e-05
880	1698.85	1880.63	1761.96	2209.49	0.000142008	0.000128281	6.31149e-05	5.03311e-05
881	1700.08	1881.7	1763.01	2210.74	0.000141905	0.000128209	6.30774e-05	5.03025e-05
882	1703.42	1882.77	1765.8	2212	0.000141627	0.000128136	6.29775e-05	5.0274e-05
883	1701.43	1883.84	1763.19	2213.25	0.000141793	0.000128063	6.30708e-05	5.02455e-05
884	1701.11	1884.9	1761.33	2214.5	0.000141819	0.000127991	6.31373e-05	5.02171e-05
885	1703.86	1885.97	1763.29	2215.76	0.000141591	0.000127919	6.30672e-05	5.01887e-05
886	1704.16	1887.03	1763.05	2217.01	0.000141565	0.000127846	6.30757e-05	5.01604e-05
887	1702.16	1888.1	1760.57	2218.26	0.000141732	0.000127774	6.31647e-05	5.01321e-05
888	1704.23	1889.16	1762	2219.51	0.00014156	0.000127702	6.31135e-05	5.01038e-05
889	1708.26	1890.23	1765.26	2220.76	0.000141226	0.00012763	6.2997e-05	5.00757e-05
890	1710.13	1891.29	1766.93	2222.01	0.000141071	0.000127559	6.29375e-05	5.00475e-05
891	1712.93	1892.35	1769.16	2223.25	0.000140841	0.000127487	6.28579e-05	5.00194e-05
892	1715.22	1893.41	1770.76	2224.5	0.000140653	0.000127416	6.28011e-05	4.99914e-05
893	1716.13	1894.47	1771.04	2225.75	0.000140579	0.000127344	6.27915e-05	4.99634e-05
894	1716.64	1895.53	1770.26	2226.99	0.000140537	0.000127273	6.28188e-05	4.99354e-05
895	1717.5	1896.59	1770.03	2228.24	0.000140466	0.000127202	6.28271e-05	4.99075e-05
896	1720.58	1897.65	1772.36	2229.48	0.000140215	0.000127131	6.27446e-05	4.98797e-05
897	1724.42	1898.71	1775.67	2230.73	0.000139902	0.00012706	6.26274e-05	4.98518e-05
898	1727.48	1899.77	1778.61	2231.97	0.000139655	0.000126989	6.2524e-05	4.98241e-05
899	1729.05	1900.83	1779.86	2233.21	0.000139528	0.000126919	6.24802e-05	4.97964e-05
900	1730.69	1901.88	1780.56	2234.45	0.000139395	0.000126848	6.24557e-05	4.97687e-05
901	1734.27	1902.94	1783.54	2235.7	0.000139108	0.000126778	6.23514e-05	4.97411e-05
902	1732.49	1904	1781.16	2236.94	0.000139251	0.000126707	6.24344e-05	4.97135e-05
903	1731.32	1905.05	1779.84	2238.18	0.000139345	0.000126637	6.24809e-05	4.9686e-05
904	1731.92	1906.11	1779.79	2239.41	0.000139297	0.000126567	6.24827e-05	4.96585e-05
905	1733.29	1907.16	1781	2240.65	0.000139186	0.000126497	6.24402e-05	4.9631e-05
906	1733.41	1908.21	1780.69	2241.89	0.000139177	0.000126427	6.24512e-05	4.96036e-05
907	1736.19	1909.27	1783.02	2243.13	0.000138954	0.000126358	6.23695e-05	4.95763e-05
908	1738.47	1910.32	1784.32	2244.36	0.000138772	0.000126288	6.23239e-05	4.9549e-05
909	1737.55	1911.37	1782.8	2245.6	0.000138845	0.000126219	6.2377e-05	4.95217e-05
910	1741.42	1912.42	1786.18	2246.83	0.000138537	0.000126149	6.22591e-05	4.94945e-05
911	1741.62	1913.47	1785.87	2248.07	0.000138521	0.00012608	6.22699e-05	4.94673e-05
912	1741.51	1914.52	1784.75	2249.3	0.000138529	0.000126011	6.23089e-05	4.94402e-05
913	1745.05	1915.57	1787.57	2250.53	0.000138248	0.000125942	6.22107e-05	4.94131e-05
914	1746.65	1916.62	1788.4	2251.77	0.000138122	0.000125873	6.21818e-05	4.93861e-05
915	1749.32	1917.67	1790.42	2253	0.000137911	0.000125804	6.21116e-05	4.93591e-05
916	1753.25	1918.71	1793.74	2254.23	0.000137602	0.000125735	6.19968e-05	4.93321e-05
917	1753.2	1919.76	1793.21	2255.46	0.000137605	0.000125667	6.2015e-05	4.93052e-05
918	1754.01	1920.81	1793.68	2256.69	0.000137542	0.000125598	6.19986e-05	4.92783e-05
919	1757.57	1921.85	1796.32	2257.92	0.000137264	0.00012553	6.19076e-05	4.92515e-05
920	1756.53	1922.9	1795.2	2259.15	0.000137345	0.000125462	6.19462e-05	4.92248e-05
921	1758.39	1923.94	1797.32	2260.37	0.000137199	0.000125394	6.18733e-05	4.9198e-05
922	1759.77	1924.99	1798.21	2261.6	0.000137092	0.000125326	6.18425e-05	4.91713e-05
923	1761.57	1926.03	1800.27	2262.83	0.000136952	0.000125258	6.17717e-05	4.91447e-05
924	1763.04	1927.08	1801.67	2264.05	0.000136838	0.00012519	6.17236e-05	4.91181e-05
925	1764.41	1928.12	1802.84	2265.28	0.000136731	0.000125122	6.16839e-05	4.90915e-05
926	1765.52	1929.16	1803.25	2266.5	0.000136645	0.000125055	6.16696e-05	4.9065e-05
927	1768.49	1930.2	1805.02	2267.72	0.000136416	0.000124987	6.16093e-05	4.90385e-05
928	1770.1	1931.24	1805.25	2268.95	0.000136292	0.00012492	6.16013e-05	4.90121e-05
929	1768.16	1932.28	1802.97	2270.17	0.000136441	0.000124853	6.16793e-05	4.89857e-05
930	1767.55	1933.32	1802.34	2271.39	0.000136489	0.000124785	6.17007e-05	4.89594e-05
931	1767.13	1934.36	1801.13	2272.61	0.000136521	0.000124718	6.17422e-05	4.89331e-05
932	1768.89	1935.4	1802.89	2273.83	0.000136385	0.000124651	6.16822e-05	4.89068e-05
933	1770.86	1936.44	1804.29	2275.05	0.000136234	0.000124585	6.16342e-05	4.88806e-05
934	1773.36	1937.48	1807.02	2276.27	0.000136041	0.000124518	6.1541e-05	4.88544e-05
935	1773.05	1938.51	1805.99	2277.49	0.000136065	0.000124451	6.15761e-05	4.88283e-05
936	1776.79	1939.55	1809.68	2278.71	0.000135779	0.000124385	6.14507e-05	4.88022e-05
937	1780.57	1940.58	1813.64	2279.92	0.000135491	0.000124318	6.13163e-05	4.87762e-05
938	1783.97	1941.62	1816.98	2281.14	0.000135232	0.000124252	6.12036e-05	4.87502e-05
939	1785.01	1942.65	1817.06	2282.35	0.000135154	0.000124186	6.12012e-05	4.87242e-05
940	1787.42	1943.69	1818.71	2283.57	0.000134971	0.00012412	6.11454e-05	4.86983e-05
941	1788.15	1944.72	1818.87	2284.78	0.000134916	0.000124054	6.11402e-05	4.86724e-05
942	1791.85	1945.75	1822.07	2286	0.000134638	0.000123988	6.10327e-05	4.86465e-05
943	1793.13	1946.79	1822.7	2287.21	0.000134542	0.000123922	6.10116e-05	4.86207e-05
944	1795.36	1947.82	1824.64	2288.42	0.000134374	0.000123857	6.09467e-05	4.8595e-05
945	1796.71	1948.85	1825.91	2289.64	0.000134274	0.000123791	6.09044e-05	4.85693e-05
946	1797.5	1949.88	1826.83	2290.85	0.000134215	0.000123726	6.08736e-05	4.85436e-05
947	1800.87	1950.91	1829.57	2292.06	0.000133963	0.00012366	6.07827e-05	4.8518e-05
948	1799.47	1951.94	1828.33	2293.27	0.000134067	0.000123595	6.08238e-05	4.84924e-05
949	1800.06	1952.97	1829	2294.48	0.000134023	0.00012353	6.08016e-05	4.84668e-05
950	1798.91	1954	1827.93	2295.68	0.000134109	0.000123465	6.08371e-05	4.84413e-05
951	1798.99	1955.03	1828	2296.89	0.000134103	0.0001234	6.08348e-05	4.84158e-05
952	1800.26	1956.06	1829.44	2298.1	0.000134008	0.000123335	6.07869e-05	4.83904e-05
953	1801.21	1957.08	1830.64	2299.31	0.000133938	0.00012327	6.07472e-05	4.8365e-05
954	1802.06	1958.11	1831.78	2300.51	0.000133874	0.000123206	6.07093e-05	4.83396e-05
955	1803.66	1959.13	1833.13	2301.72	0.000133756	0.000123141	6.06645e-05	4.83143e-05
956	1803.14	1960.16	1833.13	2302.92	0.000133794	0.000123077	6.06645e-05	4.8289e-05
957	1806.23	1961.19	1836.31	2304.13	0.000133566	0.000123013	6.05594e-05	4.82638e-05
958	1803.42	1962.21	1832.83	2305.33	0.000133773	0.000122948	6.06743e-05	4.82386e-05
959	1805.91	1963.23	1834.45	2306.53	0.000133589	0.000122884	6.06208e-05	4.82134e-05
960	1805.89	1964.26	1834.07	2307.74	0.000133591	0.00012282	6.06334e-05	4.81883e-05
961	1809.53	1965.28	1837.31	2308.94	0.000133322	0.000122756	6.05266e-05	4.81633e-05
962	1810.15	1966.3	1837.55	2310.14	0.000133277	0.000122692	6.05187e-05	4.81382e-05
963	1811.94	1967.32	1839.04	2311.34	0.000133145	0.000122629	6.04696e-05	4.81132e-05
964	1810.59	1968.34	1837.35	2312.54	0.000133244	0.000122565	6.05251e-05	4.80882e-05
965	1808.23	1969.37	1835.18	2313.74	0.000133418	0.000122502	6.05967e-05	4.80633e-05
966	1810.13	1970.39	1837.26	2314.94	0.000133278	0.000122438	6.05281e-05	4.80384e-05
967	1811.64	1971.41	1838.3	2316.13	0.000133167	0.000122375	6.0494e-05	4.80136e-05
968	1812.31	1972.42	1838.2	2317.33	0.000133118	0.000122312	6.04971e-05	4.79888e-05
969	1814.21	1973.44	1839.34	2318.53	0.000132978	0.000122248	6.04596e-05	4.7964e-05
970	1815.08	1974.46	1840.04	2319.72	0.000132914	0.000122185	6.04365e-05	4.79393e-05
971	1816.54	1975.48	1841.63	2320.92	0.000132807	0.000122123	6.03844e-05	4.79146e-05
972	1819.19	1976.5	1844.09	2322.11	0.000132614	0.00012206	6.0304e-05	4.78899e-05
973	1819.7	1977.51	1844.29	2323.31	0.000132577	0.000121997	6.02973e-05	4.78653e-05
974	1817.63	1978.53	1841.89	2324.5	0.000132728	0.000121934	6.03761e-05	4.78408e-05
975	1820.11	1979.54	1843.7	2325.69	0.000132547	0.000121872	6.03166e-05	4.78162e-05
976	1821.01	1980.56	1844.79	2326.89	0.000132482	0.000121809	6.02812e-05	4.77917e-05
977	1822.65	1981.57	1845.95	2328.08	0.000132362	0.000121747	6.02432e-05	4.77672e-05
978	1828.59	1982.59	1851.14	2329.27	0.000131932	0.000121685	6.00743e-05	4.77428e-05
979	1828.07	1983.6	1850.45	2330.46	0.00013197	0.000121623	6.00967e-05	4.77184e-05
980	1829.55	1984.61	1850.9	2331.65	0.000131863	0.00012156	6.00822e-05	4.76941e-05
981	1827.6	1985.62	1848.09	2332.84	0.000132004	0.000121498	6.01733e-05	4.76698e-05
982	1827.38	1986.64	1847.28	2334.03	0.00013202	0.000121437	6.01997e-05	4.76455e-05
983	1828.99	1987.65	1847.61	2335.22	0.000131904	0.000121375	6.01892e-05	4.76212e-05
984	1829.81	1988.66	1847.92	2336.4	0.000131845	0.000121313	6.01791e-05	4.7597e-05
985	1830.88	1989.67	1848.96	2337.59	0.000131768	0.000121252	6.0145e-05	4.75729e-05
986	1828.59	1990.68	1846.18	2338.78	0.000131933	0.00012119	6.02355e-05	4.75487e-05
987	1830.04	1991.69	1846.41	2339.96	0.000131828	0.000121129	6.02282e-05	4.75246e-05
988	1832.9	1992.7	1848.37	2341.15	0.000131622	0.000121067	6.01642e-05	4.75006e-05
989	1835.03	1993.7	1849.97	2342.33	0.00013147	0.000121006	6.01123e-05	4.74766e-05
990	1833.09	1994.71	1847.84	2343.52	0.000131609	0.000120945	6.01817e-05	4.74526e-05
991	1835.36	1995.72	1849.29	2344.7	0.000131445	0.000120884	6.01342e-05	4.74286e-05
992	1836.92	1996.73	1850.15	2345.88	0.000131335	0.000120823	6.01065e-05	4.74047e-05
993	1837.67	1997.73	1849.64	2347.06	0.000131281	0.000120762	6.0123e-05	4.73809e-05
994	1840.26	1998.74	1851.9	2348.25	0.000131096	0.000120701	6.00497e-05	4.7357e-05
995	1841.24	1999.74	1852.03	2349.43	0.000131026	0.000120641	6.00456e-05	4.73332e-05
996	1843.48	2000.75	1854.77	2350.61	0.000130867	0.00012058	5.99566e-05	4.73094e-05
997	1841.79	2001.75	1852.73	2351.79	0.000130987	0.00012052	6.00227e-05	4.72857e-05
998	1840.12	2002.76	1851.55	2352.97	0.000131106	0.000120459	6.00609e-05	4.7262e-05
999	1840.77	2003.76	1852.9	2354.14	0.000131059	0.000120399	6.00171e-05	4.72384e-05
1000	1841.61	2004.76	1853.43	2355.32	0.000131	0.000120339	6e-05	4.72147e-05
1001	1840.06	2005.76	1851.65	2356.5	0.00013111	0.000120279	6.00577e-05	4.71911e-05
1002	1841.27	2006.77	1852.25	2357.68	0.000131024	0.000120219	6.00382e-05	4.71676e-05
1003	1844.86	2007.77	1855.82	2358.85	0.000130769	0.000120159	5.99228e-05	4.71441e-05
1004	1844.09	2008.77	1855.48	2360.03	0.000130823	0.000120099	5.99337e-05	4.71206e-05
1005	1841.7	2009.77	1853.96	2361.2	0.000130994	0.000120039	5.99831e-05	4.70971e-05
1006	1840.14	2010.77	1852.08	2362.38	0.000131104	0.000119979	6.00438e-05	4.70737e-05
1007	1838.58	2011.77	1850.19	2363.55	0.000131216	0.00011992	6.01051e-05	4.70503e-05
1008	1838.78	2012.76	1850.11	2364.72	0.000131201	0.00011986	6.01078e-05	4.7027e-05
1009	1841.03	2013.76	1852.57	2365.9	0.000131041	0.000119801	6.00278e-05	4.70037e-05
1010	1843.09	2014.76	1853.94	2367.07	0.000130895	0.000119741	5.99835e-05	4.69804e-05
1011	1840.13	2015.76	1850.61	2368.24	0.000131105	0.000119682	6.00914e-05	4.69572e-05
1012	1840.11	2016.75	1850.54	2369.41	0.000131107	0.000119623	6.00939e-05	4.6934e-05
1013	1841.48	2017.75	1851.12	2370.58	0.000131009	0.000119564	6.00751e-05	4.69108e-05
1014	1845.9	2018.75	1855.45	2371.75	0.000130695	0.000119505	5.99346e-05	4.68877e-05
1015	1848.22	2019.74	1857.93	2372.92	0.000130531	0.000119446	5.98546e-05	4.68646e-05
1016	1849.48	2020.74	1859.21	2374.09	0.000130442	0.000119387	5.98136e-05	4.68415e-05
1017	1849.32	2021.73	1858.82	2375.26	0.000130454	0.000119329	5.9826e-05	4.68184e-05
1018	1850.77	2022.72	1860.3	2376.43	0.000130352	0.00011927	5.97784e-05	4.67954e-05
1019	1849.51	2023.72	1858.9	2377.59	0.00013044	0.000119212	5.98235e-05	4.67725e-05
1020	1847.8	2024.71	1857.23	2378.76	0.000130561	0.000119153	5.98772e-05	4.67495e-05
1021	1848.01	2025.7	1857.56	2379.92	0.000130546	0.000119095	5.98668e-05	4.67266e-05
1022	1850.41	2026.69	1860.19	2381.09	0.000130377	0.000119036	5.97821e-05	4.67038e-05
1023	1851.79	2027.69	1861.17	2382.25	0.000130279	0.000118978	5.97504e-05	4.66809e-05
1024	1855.44	2028.68	1865.19	2383.42	0.000130023	0.00011892	5.96217e-05	4.66581e-05
1025	1853.96	2029.67	1864.19	2384.58	0.000130127	0.000118862	5.96538e-05	4.66354e-05
1026	1854.37	2030.66	1864.84	2385.75	0.000130098	0.000118804	5.96329e-05	4.66127e-05
1027	1851.36	2031.65	1862.38	2386.91	0.00013031	0.000118746	5.97116e-05	4.659e-05
1028	1853.85	2032.63	1864.13	2388.07	0.000130135	0.000118689	5.96556e-05	4.65673e-05
1029	1854.02	2033.62	1864.83	2389.23	0.000130123	0.000118631	5.96334e-05	4.65447e-05
1030	1858.05	2034.61	1869.09	2390.39	0.00012984	0.000118573	5.94973e-05	4.65221e-05
1031	1859.07	2035.6	1870.18	2391.55	0.000129769	0.000118516	5.94627e-05	4.64995e-05
1032	1859.38	2036.58	1870.99	2392.71	0.000129747	0.000118458	5.94369e-05	4.6477e-05
1033	1861.58	2037.57	1873.35	2393.87	0.000129594	0.000118401	5.93621e-05	4.64544e-05
1034	1859.15	2038.56	1870.64	2395.03	0.000129764	0.000118344	5.94479e-05	4.6432e-05

## Sheet: Fig. S2
Distance (cm)	Magnetic field (Gauss)	fitting curve	Distance (cm)	Magnetic field (Gauss)
0	24		0.15	3084.29
0.15	320		0.15716	3067.9
0.7	206		0.16431	3051.6
1.25	130		0.17147	3035.39
1.8	102		0.17863	3019.25
2.35	79		0.18579	3003.21
2.9	70		0.19294	2987.24
3.45	60		0.2001	2971.36
4	58		0.20726	2955.56
4.55	68		0.21441	2939.84
5.1	73		0.22157	2924.21
5.65	101		0.22873	2908.65
6.2	139		0.23589	2893.18
6.75	216		0.24304	2877.79
7.3	308		0.2502	2862.48
7.5	162		0.25736	2847.25
			0.26451	2832.1
			0.27167	2817.03
			0.27883	2802.04
			0.28599	2787.13
			0.29314	2772.3
			0.3003	2757.54
			0.30746	2742.87
			0.31461	2728.27
			0.32177	2713.75
			0.32893	2699.31
			0.33609	2684.95
			0.34324	2670.66
			0.3504	2656.45
			0.35756	2642.32
			0.36471	2628.26
			0.37187	2614.28
			0.37903	2600.37
			0.38619	2586.54
			0.39334	2572.78
			0.4005	2559.1
			0.40766	2545.49
			0.41481	2531.95
			0.42197	2518.49
			0.42913	2505.11
			0.43629	2491.79
			0.44344	2478.55
			0.4506	2465.38
			0.45776	2452.29
			0.46491	2439.26
			0.47207	2426.31
			0.47923	2413.43
			0.48639	2400.62
			0.49354	2387.88
			0.5007	2375.21
			0.50786	2362.61
			0.51502	2350.08
			0.52217	2337.62
			0.52933	2325.23
			0.53649	2312.91
			0.54364	2300.66
			0.5508	2288.48
			0.55796	2276.36
			0.56512	2264.32
			0.57227	2252.34
			0.57943	2240.43
			0.58659	2228.58
			0.59374	2216.81
			0.6009	2205.1
			0.60806	2193.45
			0.61522	2181.88
			0.62237	2170.36
			0.62953	2158.92
			0.63669	2147.54
			0.64384	2136.22
			0.651	2124.97
			0.65816	2113.78
			0.66532	2102.66
			0.67247	2091.6
			0.67963	2080.61
			0.68679	2069.68
			0.69394	2058.81
			0.7011	2048
			0.70826	2037.26
			0.71542	2026.58
			0.72257	2015.96
			0.72973	2005.41
			0.73689	1994.91
			0.74404	1984.48
			0.7512	1974.11
			0.75836	1963.79
			0.76552	1953.54
			0.77267	1943.35
			0.77983	1933.22
			0.78699	1923.15
			0.79414	1913.14
			0.8013	1903.19
			0.80846	1893.3
			0.81562	1883.46
			0.82277	1873.69
			0.82993	1863.97
			0.83709	1854.31
			0.84424	1844.71
			0.8514	1835.17
			0.85856	1825.68
			0.86572	1816.25
			0.87287	1806.88
			0.88003	1797.56
			0.88719	1788.3
			0.89434	1779.1
			0.9015	1769.95
			0.90866	1760.86
			0.91582	1751.82
			0.92297	1742.84
			0.93013	1733.91
			0.93729	1725.04
			0.94444	1716.22
			0.9516	1707.45
			0.95876	1698.74
			0.96592	1690.09
			0.97307	1681.48
			0.98023	1672.93
			0.98739	1664.43
			0.99454	1655.99
			1.0017	1647.59
			1.00886	1639.25
			1.01602	1630.97
			1.02317	1622.73
			1.03033	1614.54
			1.03749	1606.41
			1.04464	1598.32
			1.0518	1590.29
			1.05896	1582.31
			1.06612	1574.38
			1.07327	1566.49
			1.08043	1558.66
			1.08759	1550.88
			1.09474	1543.15
			1.1019	1535.46
			1.10906	1527.83
			1.11622	1520.24
			1.12337	1512.7
			1.13053	1505.21
			1.13769	1497.77
			1.14484	1490.37
			1.152	1483.03
			1.15916	1475.73
			1.16632	1468.48
			1.17347	1461.27
			1.18063	1454.11
			1.18779	1447
			1.19494	1439.93
			1.2021	1432.91
			1.20926	1425.94
			1.21642	1419.01
			1.22357	1412.12
			1.23073	1405.28
			1.23789	1398.49
			1.24505	1391.74
			1.2522	1385.04
			1.25936	1378.38
			1.26652	1371.76
			1.27367	1365.19
			1.28083	1358.66
			1.28799	1352.17
			1.29515	1345.73
			1.3023	1339.33
			1.30946	1332.97
			1.31662	1326.66
			1.32377	1320.38
			1.33093	1314.15
			1.33809	1307.97
			1.34525	1301.82
			1.3524	1295.71
			1.35956	1289.65
			1.36672	1283.63
			1.37387	1277.65
			1.38103	1271.7
			1.38819	1265.8
			1.39535	1259.94
			1.4025	1254.12
			1.40966	1248.34
			1.41682	1242.6
			1.42397	1236.9
			1.43113	1231.24
			1.43829	1225.61
			1.44545	1220.03
			1.4526	1214.48
			1.45976	1208.98
			1.46692	1203.51
			1.47407	1198.08
			1.48123	1192.68
			1.48839	1187.33
			1.49555	1182.01
			1.5027	1176.73
			1.50986	1171.48
			1.51702	1166.28
			1.52417	1161.11
			1.53133	1155.97
			1.53849	1150.87
			1.54565	1145.81
			1.5528	1140.79
			1.55996	1135.8
			1.56712	1130.84
			1.57427	1125.92
			1.58143	1121.04
			1.58859	1116.19
			1.59575	1111.38
			1.6029	1106.6
			1.61006	1101.85
			1.61722	1097.14
			1.62437	1092.47
			1.63153	1087.82
			1.63869	1083.21
			1.64585	1078.64
			1.653	1074.1
			1.66016	1069.59
			1.66732	1065.11
			1.67447	1060.67
			1.68163	1056.26
			1.68879	1051.88
			1.69595	1047.53
			1.7031	1043.22
			1.71026	1038.93
			1.71742	1034.68
			1.72457	1030.46
			1.73173	1026.28
			1.73889	1022.12
			1.74605	1018
			1.7532	1013.9
			1.76036	1009.84
			1.76752	1005.8
			1.77467	1001.8
			1.78183	997.827
			1.78899	993.884
			1.79615	989.971
			1.8033	986.088
			1.81046	982.234
			1.81762	978.409
			1.82477	974.614
			1.83193	970.847
			1.83909	967.11
			1.84625	963.4
			1.8534	959.72
			1.86056	956.068
			1.86772	952.444
			1.87487	948.848
			1.88203	945.279
			1.88919	941.739
			1.89635	938.226
			1.9035	934.74
			1.91066	931.282
			1.91782	927.851
			1.92497	924.446
			1.93213	921.068
			1.93929	917.717
			1.94645	914.392
			1.9536	911.094
			1.96076	907.822
			1.96792	904.575
			1.97508	901.355
			1.98223	898.16
			1.98939	894.99
			1.99655	891.846
			2.0037	888.727
			2.01086	885.633
			2.01802	882.564
			2.02518	879.52
			2.03233	876.5
			2.03949	873.505
			2.04665	870.534
			2.0538	867.587
			2.06096	864.665
			2.06812	861.766
			2.07528	858.891
			2.08243	856.039
			2.08959	853.211
			2.09675	850.406
			2.1039	847.625
			2.11106	844.866
			2.11822	842.13
			2.12538	839.417
			2.13253	836.726
			2.13969	834.058
			2.14685	831.413
			2.154	828.789
			2.16116	826.188
			2.16832	823.608
			2.17548	821.05
			2.18263	818.514
			2.18979	815.999
			2.19695	813.506
			2.2041	811.034
			2.21126	808.583
			2.21842	806.152
			2.22558	803.743
			2.23273	801.355
			2.23989	798.987
			2.24705	796.639
			2.2542	794.312
			2.26136	792.005
			2.26852	789.718
			2.27568	787.451
			2.28283	785.203
			2.28999	782.976
			2.29715	780.768
			2.3043	778.579
			2.31146	776.41
			2.31862	774.26
			2.32578	772.128
			2.33293	770.016
			2.34009	767.923
			2.34725	765.848
			2.3544	763.792
			2.36156	761.754
			2.36872	759.735
			2.37588	757.734
			2.38303	755.751
			2.39019	753.786
			2.39735	751.839
			2.4045	749.909
			2.41166	747.998
			2.41882	746.103
			2.42598	744.226
			2.43313	742.367
			2.44029	740.524
			2.44745	738.699
			2.4546	736.891
			2.46176	735.099
			2.46892	733.324
			2.47608	731.566
			2.48323	729.824
			2.49039	728.099
			2.49755	726.39
			2.5047	724.697
			2.51186	723.021
			2.51902	721.36
			2.52618	719.715
			2.53333	718.086
			2.54049	716.472
			2.54765	714.875
			2.5548	713.292
			2.56196	711.725
			2.56912	710.173
			2.57628	708.637
			2.58343	707.115
			2.59059	705.608
			2.59775	704.117
			2.6049	702.64
			2.61206	701.177
			2.61922	699.729
			2.62638	698.296
			2.63353	696.877
			2.64069	695.472
			2.64785	694.082
			2.65501	692.705
			2.66216	691.343
			2.66932	689.994
			2.67648	688.659
			2.68363	687.338
			2.69079	686.031
			2.69795	684.737
			2.70511	683.456
			2.71226	682.189
			2.71942	680.935
			2.72658	679.695
			2.73373	678.467
			2.74089	677.253
			2.74805	676.051
			2.75521	674.862
			2.76236	673.686
			2.76952	672.523
			2.77668	671.372
			2.78383	670.233
			2.79099	669.108
			2.79815	667.994
			2.80531	666.893
			2.81246	665.803
			2.81962	664.726
			2.82678	663.661
			2.83393	662.608
			2.84109	661.567
			2.84825	660.537
			2.85541	659.52
			2.86256	658.514
			2.86972	657.519
			2.87688	656.536
			2.88403	655.564
			2.89119	654.604
			2.89835	653.655
			2.90551	652.717
			2.91266	651.79
			2.91982	650.874
			2.92698	649.969
			2.93413	649.075
			2.94129	648.192
			2.94845	647.32
			2.95561	646.458
			2.96276	645.607
			2.96992	644.767
			2.97708	643.937
			2.98423	643.117
			2.99139	642.308
			2.99855	641.51
			3.00571	640.721
			3.01286	639.943
			3.02002	639.174
			3.02718	638.416
			3.03433	637.668
			3.04149	636.929
			3.04865	636.201
			3.05581	635.482
			3.06296	634.774
			3.07012	634.074
			3.07728	633.385
			3.08443	632.705
			3.09159	632.034
			3.09875	631.374
			3.10591	630.722
			3.11306	630.08
			3.12022	629.447
			3.12738	628.823
			3.13453	628.209
			3.14169	627.604
			3.14885	627.008
			3.15601	626.421
			3.16316	625.842
			3.17032	625.273
			3.17748	624.713
			3.18463	624.162
			3.19179	623.619
			3.19895	623.085
			3.20611	622.56
			3.21326	622.044
			3.22042	621.536
			3.22758	621.037
			3.23473	620.546
			3.24189	620.064
			3.24905	619.59
			3.25621	619.125
			3.26336	618.668
			3.27052	618.219
			3.27768	617.779
			3.28483	617.347
			3.29199	616.923
			3.29915	616.508
			3.30631	616.1
			3.31346	615.701
			3.32062	615.309
			3.32778	614.926
			3.33493	614.551
			3.34209	614.183
			3.34925	613.824
			3.35641	613.472
			3.36356	613.128
			3.37072	612.793
			3.37788	612.465
			3.38504	612.144
			3.39219	611.832
			3.39935	611.527
			3.40651	611.23
			3.41366	610.94
			3.42082	610.658
			3.42798	610.384
			3.43514	610.117
			3.44229	609.858
			3.44945	609.607
			3.45661	609.362
			3.46376	609.126
			3.47092	608.897
			3.47808	608.675
			3.48524	608.46
			3.49239	608.253
			3.49955	608.054
			3.50671	607.862
			3.51386	607.677
			3.52102	607.499
			3.52818	607.329
			3.53534	607.166
			3.54249	607.01
			3.54965	606.861
			3.55681	606.72
			3.56396	606.586
			3.57112	606.459
			3.57828	606.339
			3.58544	606.227
			3.59259	606.121
			3.59975	606.023
			3.60691	605.932
			3.61406	605.848
			3.62122	605.771
			3.62838	605.701
			3.63554	605.639
			3.64269	605.583
			3.64985	605.535
			3.65701	605.493
			3.66416	605.459
			3.67132	605.432
			3.67848	605.411
			3.68564	605.398
			3.69279	605.392
			3.69995	605.393
			3.70711	605.401
			3.71426	605.416
			3.72142	605.438
			3.72858	605.467
			3.73574	605.504
			3.74289	605.547
			3.75005	605.597
			3.75721	605.654
			3.76436	605.719
			3.77152	605.79
			3.77868	605.869
			3.78584	605.954
			3.79299	606.047
			3.80015	606.147
			3.80731	606.253
			3.81446	606.367
			3.82162	606.488
			3.82878	606.616
			3.83594	606.751
			3.84309	606.894
			3.85025	607.043
			3.85741	607.2
			3.86456	607.364
			3.87172	607.534
			3.87888	607.712
			3.88604	607.898
			3.89319	608.09
			3.90035	608.29
			3.90751	608.497
			3.91466	608.711
			3.92182	608.932
			3.92898	609.161
			3.93614	609.397
			3.94329	609.641
			3.95045	609.891
			3.95761	610.149
			3.96476	610.415
			3.97192	610.688
			3.97908	610.968
			3.98624	611.256
			3.99339	611.551
			4.00055	611.853
			4.00771	612.164
			4.01486	612.481
			4.02202	612.807
			4.02918	613.14
			4.03634	613.48
			4.04349	613.828
			4.05065	614.184
			4.05781	614.547
			4.06496	614.919
			4.07212	615.298
			4.07928	615.684
			4.08644	616.079
			4.09359	616.481
			4.10075	616.892
			4.10791	617.31
			4.11507	617.736
			4.12222	618.17
			4.12938	618.613
			4.13654	619.063
			4.14369	619.521
			4.15085	619.988
			4.15801	620.462
			4.16517	620.945
			4.17232	621.436
			4.17948	621.935
			4.18664	622.443
			4.19379	622.959
			4.20095	623.483
			4.20811	624.016
			4.21527	624.557
			4.22242	625.107
			4.22958	625.665
			4.23674	626.232
			4.24389	626.808
			4.25105	627.392
			4.25821	627.985
			4.26537	628.587
			4.27252	629.198
			4.27968	629.818
			4.28684	630.446
			4.29399	631.084
			4.30115	631.73
			4.30831	632.386
			4.31547	633.05
			4.32262	633.724
			4.32978	634.408
			4.33694	635.1
			4.34409	635.802
			4.35125	636.513
			4.35841	637.234
			4.36557	637.964
			4.37272	638.703
			4.37988	639.453
			4.38704	640.212
			4.39419	640.98
			4.40135	641.759
			4.40851	642.547
			4.41567	643.345
			4.42282	644.154
			4.42998	644.972
			4.43714	645.8
			4.44429	646.639
			4.45145	647.487
			4.45861	648.346
			4.46577	649.216
			4.47292	650.095
			4.48008	650.986
			4.48724	651.886
			4.49439	652.798
			4.50155	653.72
			4.50871	654.652
			4.51587	655.596
			4.52302	656.55
			4.53018	657.516
			4.53734	658.492
			4.54449	659.48
			4.55165	660.478
			4.55881	661.488
			4.56597	662.509
			4.57312	663.542
			4.58028	664.586
			4.58744	665.641
			4.59459	666.708
			4.60175	667.787
			4.60891	668.878
			4.61607	669.98
			4.62322	671.094
			4.63038	672.22
			4.63754	673.359
			4.64469	674.509
			4.65185	675.672
			4.65901	676.846
			4.66617	678.034
			4.67332	679.234
			4.68048	680.446
			4.68764	681.671
			4.69479	682.908
			4.70195	684.159
			4.70911	685.422
			4.71627	686.699
			4.72342	687.988
			4.73058	689.29
			4.73774	690.606
			4.74489	691.935
			4.75205	693.278
			4.75921	694.634
			4.76637	696.003
			4.77352	697.386
			4.78068	698.783
			4.78784	700.194
			4.79499	701.619
			4.80215	703.058
			4.80931	704.511
			4.81647	705.978
			4.82362	707.459
			4.83078	708.955
			4.83794	710.466
			4.8451	711.991
			4.85225	713.531
			4.85941	715.085
			4.86657	716.655
			4.87372	718.239
			4.88088	719.839
			4.88804	721.454
			4.8952	723.084
			4.90235	724.73
			4.90951	726.391
			4.91667	728.067
			4.92382	729.76
			4.93098	731.468
			4.93814	733.192
			4.9453	734.932
			4.95245	736.689
			4.95961	738.461
			4.96677	740.25
			4.97392	742.056
			4.98108	743.878
			4.98824	745.717
			4.9954	747.572
			5.00255	749.445
			5.00971	751.334
			5.01687	753.241
			5.02402	755.164
			5.03118	757.106
			5.03834	759.064
			5.0455	761.04
			5.05265	763.034
			5.05981	765.046
			5.06697	767.076
			5.07412	769.123
			5.08128	771.189
			5.08844	773.273
			5.0956	775.376
			5.10275	777.497
			5.10991	779.637
			5.11707	781.795
			5.12422	783.972
			5.13138	786.169
			5.13854	788.384
			5.1457	790.619
			5.15285	792.873
			5.16001	795.147
			5.16717	797.44
			5.17432	799.753
			5.18148	802.086
			5.18864	804.438
			5.1958	806.811
			5.20295	809.205
			5.21011	811.618
			5.21727	814.052
			5.22442	816.507
			5.23158	818.983
			5.23874	821.479
			5.2459	823.997
			5.25305	826.535
			5.26021	829.095
			5.26737	831.677
			5.27452	834.28
			5.28168	836.904
			5.28884	839.551
			5.296	842.219
			5.30315	844.91
			5.31031	847.623
			5.31747	850.358
			5.32462	853.116
			5.33178	855.896
			5.33894	858.699
			5.3461	861.526
			5.35325	864.375
			5.36041	867.247
			5.36757	870.143
			5.37472	873.063
			5.38188	876.006
			5.38904	878.973
			5.3962	881.964
			5.40335	884.979
			5.41051	888.018
			5.41767	891.081
			5.42482	894.169
			5.43198	897.282
			5.43914	900.42
			5.4463	903.582
			5.45345	906.77
			5.46061	909.983
			5.46777	913.222
			5.47492	916.486
			5.48208	919.775
			5.48924	923.091
			5.4964	926.433
			5.50355	929.801
			5.51071	933.195
			5.51787	936.616
			5.52503	940.063
			5.53218	943.537
			5.53934	947.039
			5.5465	950.567
			5.55365	954.123
			5.56081	957.706
			5.56797	961.317
			5.57513	964.955
			5.58228	968.622
			5.58944	972.316
			5.5966	976.039
			5.60375	979.79
			5.61091	983.57
			5.61807	987.379
			5.62523	991.216
			5.63238	995.083
			5.63954	998.979
			5.6467	1002.9
			5.65385	1006.86
			5.66101	1010.84
			5.66817	1014.86
			5.67533	1018.9
			5.68248	1022.98
			5.68964	1027.08
			5.6968	1031.22
			5.70395	1035.39
			5.71111	1039.58
			5.71827	1043.81
			5.72543	1048.07
			5.73258	1052.36
			5.73974	1056.69
			5.7469	1061.04
			5.75405	1065.43
			5.76121	1069.85
			5.76837	1074.3
			5.77553	1078.78
			5.78268	1083.3
			5.78984	1087.85
			5.797	1092.43
			5.80415	1097.05
			5.81131	1101.7
			5.81847	1106.38
			5.82563	1111.1
			5.83278	1115.85
			5.83994	1120.63
			5.8471	1125.45
			5.85425	1130.3
			5.86141	1135.19
			5.86857	1140.12
			5.87573	1145.07
			5.88288	1150.07
			5.89004	1155.1
			5.8972	1160.16
			5.90435	1165.26
			5.91151	1170.4
			5.91867	1175.57
			5.92583	1180.78
			5.93298	1186.03
			5.94014	1191.31
			5.9473	1196.63
			5.95445	1201.99
			5.96161	1207.38
			5.96877	1212.81
			5.97593	1218.28
			5.98308	1223.79
			5.99024	1229.33
			5.9974	1234.92
			6.00455	1240.54
			6.01171	1246.2
			6.01887	1251.9
			6.02603	1257.64
			6.03318	1263.42
			6.04034	1269.24
			6.0475	1275.1
			6.05465	1281
			6.06181	1286.93
			6.06897	1292.91
			6.07613	1298.93
			6.08328	1304.99
			6.09044	1311.09
			6.0976	1317.23
			6.10475	1323.42
			6.11191	1329.64
			6.11907	1335.91
			6.12623	1342.22
			6.13338	1348.57
			6.14054	1354.96
			6.1477	1361.4
			6.15485	1367.88
			6.16201	1374.4
			6.16917	1380.96
			6.17633	1387.57
			6.18348	1394.22
			6.19064	1400.92
			6.1978	1407.66
			6.20495	1414.45
			6.21211	1421.28
			6.21927	1428.15
			6.22643	1435.07
			6.23358	1442.03
			6.24074	1449.04
			6.2479	1456.1
			6.25506	1463.2
			6.26221	1470.35
			6.26937	1477.54
			6.27653	1484.78
			6.28368	1492.07
			6.29084	1499.4
			6.298	1506.78
			6.30516	1514.21
			6.31231	1521.69
			6.31947	1529.21
			6.32663	1536.79
			6.33378	1544.41
			6.34094	1552.08
			6.3481	1559.79
			6.35526	1567.56
			6.36241	1575.38
			6.36957	1583.24
			6.37673	1591.16
			6.38388	1599.12
			6.39104	1607.14
			6.3982	1615.2
			6.40536	1623.32
			6.41251	1631.49
			6.41967	1639.71
			6.42683	1647.98
			6.43398	1656.3
			6.44114	1664.67
			6.4483	1673.1
			6.45546	1681.57
			6.46261	1690.1
			6.46977	1698.69
			6.47693	1707.32
			6.48408	1716.01
			6.49124	1724.75
			6.4984	1733.55
			6.50556	1742.4
			6.51271	1751.31
			6.51987	1760.26
			6.52703	1769.28
			6.53418	1778.35
			6.54134	1787.47
			6.5485	1796.65
			6.55566	1805.88
			6.56281	1815.17
			6.56997	1824.52
			6.57713	1833.92
			6.58428	1843.38
			6.59144	1852.9
			6.5986	1862.48
			6.60576	1872.11
			6.61291	1881.8
			6.62007	1891.54
			6.62723	1901.35
			6.63438	1911.21
			6.64154	1921.13
			6.6487	1931.11
			6.65586	1941.15
			6.66301	1951.25
			6.67017	1961.41
			6.67733	1971.63
			6.68448	1981.91
			6.69164	1992.25
			6.6988	2002.65
			6.70596	2013.12
			6.71311	2023.64
			6.72027	2034.22
			6.72743	2044.87
			6.73458	2055.58
			6.74174	2066.35
			6.7489	2077.18
			6.75606	2088.08
			6.76321	2099.04
			6.77037	2110.06
			6.77753	2121.14
			6.78468	2132.29
			6.79184	2143.51
			6.799	2154.79
			6.80616	2166.13
			6.81331	2177.54
			6.82047	2189.01
			6.82763	2200.55
			6.83478	2212.15
			6.84194	2223.82
			6.8491	2235.56
			6.85626	2247.36
			6.86341	2259.23
			6.87057	2271.17
			6.87773	2283.17
			6.88488	2295.25
			6.89204	2307.39
			6.8992	2319.59
			6.90636	2331.87
			6.91351	2344.22
			6.92067	2356.63
			6.92783	2369.12
			6.93498	2381.67
			6.94214	2394.29
			6.9493	2406.99
			6.95646	2419.75
			6.96361	2432.59
			6.97077	2445.49
			6.97793	2458.47
			6.98509	2471.52
			6.99224	2484.64
			6.9994	2497.83
			7.00656	2511.09
			7.01371	2524.43
			7.02087	2537.84
			7.02803	2551.33
			7.03519	2564.88
			7.04234	2578.52
			7.0495	2592.22
			7.05666	2606
			7.06381	2619.86
			7.07097	2633.79
			7.07813	2647.79
			7.08529	2661.87
			7.09244	2676.03
			7.0996	2690.26
			7.10676	2704.57
			7.11391	2718.96
			7.12107	2733.42
			7.12823	2747.96
			7.13539	2762.58
			7.14254	2777.27
			7.1497	2792.05
			7.15686	2806.9
			7.16401	2821.83
			7.17117	2836.85
			7.17833	2851.94
			7.18549	2867.11
			7.19264	2882.36
			7.1998	2897.69
			7.20696	2913.1
			7.21411	2928.59
			7.22127	2944.16
			7.22843	2959.82
			7.23559	2975.56
			7.24274	2991.38
			7.2499	3007.28
			7.25706	3023.26
			7.26421	3039.33
			7.27137	3055.48
			7.27853	3071.71
			7.28569	3088.03
			7.29284	3104.44
			7.3	3120.92
